# Supplementary material for: Rpv3–1 mediated resistance to grapevine downy mildew is associated with specific host transcriptional responses and the accumulation of stilbenes
Source: BMC Plant Biol. 2019 Aug 6;19:343. doi: 10.1186/s12870-019-1935-3 (PMC6685164; doi:10.1186/s12870-019-1935-3)
Supplement: Supplementary file 3 — Pairwise comparison analysis using LIMMA of Vitis vinifera gene expression in response to Plasmopara viticola infection. Blue font indicates significant up-regulation, while red font highlights significant down-regulation (adjusted P ≤ 0.1). Gray font denotes genes with fold changes that were not significant (adjusted P > 0.1). FC, fold change. (XLSX 460 kb) [file 12870_2019_1935_MOESM3_ESM.xlsx]

## Sheet: Tabelle1
Additional file 3. Pairwise comparison analysis using LIMMA of Vitis vinifera gene expression in response to Plasmopara viticola infection. Blue font indicates significant up-regulation, while red font highlights significant down-regulation (adjusted P ≤ 0.1). Gray font denotes genes with fold changes that were not significant (adjusted P > 0.1). FC, fold change.
	susceptible (avrRpv3+ vs mock)			Rpv3-1 (avrRpv3+ vs mock)			Rpv3-1 (avrRpv3¯ vs mock)
gene_id	logFC	P.Value	adj.P.Val	Log FC	P.Value	adj.P.Val	logFC	P.Value	adj.P.Val	annotation_Arabidopsis,thaliana,gene,name	Functional,annotation
ENSRNA049465114	0.423013	0.106047	0.252424	-1.17339	0.00129892	0.0185918	-0.342016	0.177573	0.332319	NA	NA
ENSRNA049467496	1.23746	0.00926352	0.0624078	-0.0423172	0.906942	0.944052	0.150059	0.680265	0.802494	NA	NA
ENSRNA049468558	1.04296	0.0439085	0.148054	-1.58649	0.00728157	0.0459415	-1.28443	0.0192953	0.0754593	NA	NA
ENSRNA049468647	0.382446	0.228891	0.411263	-0.843815	0.0225206	0.0890609	-1.63719	0.000754212	0.0122956	NA	NA
ENSRNA049468658	1.16257	0.00332241	0.0366744	0.45155	0.135529	0.272205	0.111212	0.690566	0.809186	NA	NA
ENSRNA049468982	0.0663936	0.871737	0.930301	-0.432046	0.311695	0.4722	-1.11547	0.0257525	0.0912003	NA	NA
ENSRNA049470021	1.10594	0.00763288	0.0558712	-0.617627	0.0780206	0.190782	-0.0827073	0.790626	0.879301	NA	NA
ENSRNA049470121	-0.0852828	0.757242	0.858838	1.40859	0.00107489	0.0170186	1.57958	0.000545517	0.0106216	NA	NA
VIT_00s0125g00140	0.68337	0.0274538	0.113669	0.185564	0.476474	0.626131	1.23142	0.00153441	0.0177602	NA	SHR5-receptor-like,kinase
VIT_00s0125g00150	1.10679	0.00669821	0.052345	0.0552182	0.85549	0.911042	1.32596	0.00260654	0.0237854	NA	SHR5-receptor-like,kinase
VIT_00s0125g00160	1.96213	8.67094e-05	0.00648462	1.83759	0.000132017	0.00615266	1.83474	0.000133326	0.00608242	NA	No,hit
VIT_00s0125g00210	-0.0670621	0.682601	0.808024	-0.31306	0.0864665	0.203718	-1.0024	0.000360447	0.00907975	NA	Serine/theronine,protein,kinase,2
VIT_00s0125g00220	0.143982	0.421662	0.60388	-0.547336	0.013994	0.0673378	-1.00982	0.000529271	0.0105616	NA	Serine/theronine,protein,kinase,2
VIT_00s0131g00010	-1.44462	0.0120565	0.0724894	-1.39625	0.014084	0.0674767	-0.992452	0.0544922	0.149848	ANN3	Annexin,ANN3
VIT_00s0131g00340	2.1069	0.0200864	0.0954719	1.58882	0.058655	0.159981	0.257791	0.725555	0.834713	NA	Annexin,ANN4
VIT_00s0131g00360	1.48829	0.000279777	0.0109544	0.94358	0.00389409	0.0330286	0.871294	0.00587567	0.0372729	NA	No,hit
VIT_00s0144g00170	0.502644	0.166391	0.335943	1.65966	0.00136315	0.0189025	0.569108	0.123761	0.259096	NA	HcrVf1,protein
VIT_00s0153g00050	-1.14266	0.000231606	0.0101722	-1.04962	0.000391643	0.0104205	-0.841786	0.00144586	0.0172767	NA	Glutathione,S-transferase,8,GSTU8
VIT_00s0160g00310	1.05645	0.0130266	0.0754871	0.557615	0.125221	0.258241	0.15455	0.644472	0.775632	NA	Disease,resistance,protein,(TIR-NBS-LRR,class
VIT_00s0160g00360	-1.36061	0.00464266	0.0434945	-0.282946	0.425117	0.581414	-0.272371	0.441854	0.610233	NA	TIR-NBS-LRR,disease,resistance
VIT_00s0169g00090	-0.0663861	0.87544	0.932907	-1.44574	0.00930587	0.052755	-0.0235485	0.955622	0.976091	NA	No,hit
VIT_00s0179g00090	-0.251353	0.091605	0.231805	-0.913336	0.00018558	0.00737604	-1.12258	4.92939e-05	0.00446067	NA	TIFY,4B,(Protein,PEAPOD,2)
VIT_00s0179g00150	1.54731	8.13952e-05	0.00632029	2.12876	9.87882e-06	0.00192925	1.2554	0.000305631	0.00843532	HSFA7B	Heat,shock,transcription,factor,A6B
VIT_00s0179g00240	1.0849	4.81773e-06	0.00210633	0.403689	0.00243881	0.0255367	0.69321	9.42799e-05	0.00554857	NA	No,hit
VIT_00s0179g00250	2.62749	0.000145424	0.00822799	1.94476	0.000917998	0.0158098	2.12681	0.00053915	0.010569	NA	No,hit
VIT_00s0179g00260	1.89533	4.71658e-05	0.00507294	2.09393	2.44495e-05	0.00298533	2.31511	1.25064e-05	0.00260947	ACA12	Calcium-transporting,ATPase,12,ACA12
VIT_00s0179g00350	1.12216	0.00092229	0.0198639	1.05809	0.00129715	0.0185802	1.51435	0.000147236	0.00622021	PKP1	Pyruvate,kinase,isozyme,A,,chloroplast,precursor
VIT_00s0179g00370	1.25138	0.019793	0.0949283	1.25818	0.019339	0.0812127	0.0289711	0.946622	0.971157	NA	ESCRT-I,complex,subunit,TSG101
VIT_00s0181g00050	0.598	0.0313949	0.122157	1.11003	0.00157172	0.0203019	0.876383	0.00561018	0.0363808	NA	Unknown,protein
VIT_00s0181g00090	0.10445	0.781001	0.874101	-0.935105	0.0358263	0.117549	-1.42323	0.00551204	0.0360986	NA	WD-repeat,protein
VIT_00s0181g00180	2.46743	1.47472e-06	0.00129734	2.31467	2.28698e-06	0.00122762	1.27918	0.00011876	0.00584293	LHCB3	LHCB3,(light-harvesting,chlorophyll,binding,protein,3)
VIT_00s0181g00190	-0.158708	0.669668	0.799056	-1.18435	0.0125559	0.062721	-0.4868	0.214148	0.376594	APC4	D-erythro-sphingosine,kinase
VIT_00s0187g00010	0.910858	0.0217471	0.0997018	2.14206	0.000221688	0.00798038	1.60721	0.00125069	0.0160396	NA	No,hit
VIT_00s0187g00020	4.40489	6.39277e-05	0.00564844	5.46731	1.53537e-05	0.00242097	5.04109	2.63619e-05	0.00368469	NA	No,hit
VIT_00s0187g00040	0.737545	0.017068	0.0874294	1.33436	0.00077706	0.0144919	1.2184	0.00131989	0.0164961	NA	Cystatin
VIT_00s0187g00120	0.430712	0.309599	0.498974	1.29552	0.0130563	0.0641545	1.16278	0.0209947	0.0796812	NA	Cystatin
VIT_00s0187g00260	1.65598	0.000238435	0.0103306	2.15223	4.44279e-05	0.00384982	2.0246	6.62087e-05	0.00497522	ASAT1	Alcohol,O-fatty-acyltransferase,long-chain-
VIT_00s0189g00050	0.127027	0.66966	0.799056	-0.284243	0.352255	0.512298	-1.10546	0.0059842	0.0376397	NA	No,hit
VIT_00s0194g00070	-1.13907	2.93006e-05	0.00410039	-1.15464	2.67821e-05	0.00300411	-0.899638	0.000135748	0.0060911	COL10	Constans-like,10
VIT_00s0194g00180	-2.53535	6.33665e-06	0.00242432	-1.36094	0.000363967	0.010118	0.0268486	0.903627	0.946636	NA	Unknown,protein
VIT_00s0194g00190	-1.51245	0.0015164	0.0249325	-0.590158	0.0916374	0.210854	0.0171421	0.956386	0.976358	NA	No,hit
VIT_00s0194g00220	1.15124	0.0533874	0.166885	1.94955	0.00562062	0.0402247	0.0986898	0.848272	0.913671	NA	Unknown
VIT_00s0194g00240	2.02187	0.000931428	0.0199531	1.72797	0.00227731	0.0247507	1.6635	0.00280377	0.0248325	NA	No,hit
VIT_00s0199g00190	-1.60812	0.0148704	0.081592	-1.00551	0.0851709	0.201927	-0.999416	0.0867148	0.203967	GRF8	14-3-3,protein,GF14,kappa,(GRF8)
VIT_00s0199g00310	-1.75016	3.98165e-05	0.0049737	1.27234	0.00030579	0.009367	0.366007	0.101353	0.226661	NA	No,hit
VIT_00s0203g00120	-0.322173	0.311183	0.500457	0.660336	0.0600785	0.162364	-1.25228	0.003748	0.0291186	NA	Jumonji,(jmjC)
VIT_00s0203g00180	1.00754	0.00163877	0.0257347	0.818519	0.00503475	0.0378073	0.228666	0.299648	0.471173	NA	Unknown,protein
VIT_00s0203g00220	1.05551	0.000860688	0.0192095	0.420761	0.0635295	0.168104	1.10513	0.000655512	0.0116101	NA	S-locus,lectin,protein,kinase
VIT_00s0211g00080	-0.177052	0.20198	0.379035	-1.07436	5.64405e-05	0.00433021	-1.34826	1.25439e-05	0.00260947	NA	Serine,hydroxymethyltransferase,2
VIT_00s0211g00090	-0.2796	0.193341	0.368979	-0.854661	0.00309792	0.029073	-1.03148	0.00108092	0.0147892	SHM1	Serine,hydroxymethyltransferase,2
VIT_00s0211g00120	-0.378809	0.0638053	0.184769	-0.790552	0.00247057	0.0256622	-1.0515	0.000473734	0.0100453	SHM1	Glycine,hydroxymethyltransferase
VIT_00s0214g00040	-0.499779	0.0778626	0.208992	-0.0262792	0.916731	0.950016	-1.41881	0.000605306	0.0111642	NA	Lectin,phloem,protein,2-like,B1,PP2-B1
VIT_00s0214g00090	0.195921	0.698888	0.819587	1.62532	0.0121717	0.0615687	1.12517	0.0534603	0.147931	NA	F-box,protein,PP2-B10,(Protein,phloem,protein,2-like,B10)
VIT_00s0218g00200	0.0934764	0.791741	0.881101	0.340876	0.350255	0.510289	1.13304	0.0124902	0.0581075	NA	UDP-glucuronosyl/UDP-glucosyltransferase
VIT_00s0225g00050	-1.30168	0.000107452	0.00703078	-0.490863	0.0222832	0.0885849	-0.0360634	0.836568	0.907372	DTX29	MATE,efflux,family,protein
VIT_00s0225g00120	1.46154	0.00394636	0.0404886	1.2863	0.00755817	0.0469324	0.503633	0.190813	0.348791	NA	Unknown,protein
VIT_00s0226g00140	-0.403688	0.0546295	0.169234	-0.867944	0.00161425	0.0205503	-1.00595	0.00068476	0.0118566	NA	Myb,family
VIT_00s0227g00180	-1.10977	0.0070116	0.0533976	0.62533	0.0719528	0.181767	0.475559	0.151514	0.298268	NA	Acyl-coenzyme,A,thioesterase,9,
VIT_00s0228g00010	0.0817264	0.826348	0.902439	-1.01696	0.0250058	0.0946364	-0.399759	0.30184	0.473189	NA	Ankyrin
VIT_00s0233g00030	1.33383	0.0243495	0.106203	1.44757	0.0172122	0.0758557	0.0497847	0.918199	0.954668	TPPF	Trehalose-6-phosphate,phosphatase
VIT_00s0238g00130	-0.886152	0.0212543	0.0985751	-1.0054	0.0121747	0.0615687	-0.245169	0.441589	0.610007	NA	RPS4,(resistant,to,p,,syringae,4)
VIT_00s0246g00010	-1.30509	0.00617438	0.0502928	0.187204	0.59796	0.727161	0.521898	0.167271	0.319298	NA	NADH,dehydrogenase,subunit,7
VIT_00s0246g00050	-1.02361	0.00330185	0.0365885	-0.663755	0.0256542	0.0960697	-0.117675	0.632854	0.767267	NA	NADH,dehydrogenase,I,subunit,2
VIT_00s0246g00200	0.605542	0.00828365	0.0584064	-0.126669	0.472674	0.623009	-1.07504	0.000338334	0.00880722	PSAC	Photosystem,I,iron-sulfur,center,(Photosystem,I,subunit,VII)
VIT_00s0250g00020	-1.13592	4.78687e-05	0.00507294	-1.24207	2.65756e-05	0.00300411	-0.781207	0.000509826	0.0103908	DSP4	Protein,tyrosine,phosphatase
VIT_00s0253g00040	0.287375	0.429434	0.6097	1.04755	0.0182109	0.0784597	-0.0704891	0.842936	0.910936	NA	Monocopper,oxidase,SKS17,(SKU5,Similar,17)
VIT_00s0253g00140	-1.67306	0.0213807	0.0989181	0.660463	0.283159	0.441564	0.626531	0.306643	0.478223	MES3	Polyneuridine-aldehyde,esterase,precursor
VIT_00s0258g00040	-0.736196	0.0320377	0.12336	-0.731143	0.0329037	0.111576	1.14459	0.00425036	0.0312554	NA	Ser/Thr,receptor-like,kinase1
VIT_00s0258g00140	1.55635	0.00903635	0.0614248	0.569589	0.23327	0.388639	-0.262584	0.566697	0.716217	NA	Brassinosteroid,insensitive,1-associated,receptor,kinase,1
VIT_00s0259g00200	-0.460115	0.0108211	0.0684304	-1.19457	4.28457e-05	0.00384982	-0.9694	0.000164799	0.00643055	NA	Nudix,hydrolase,2
VIT_00s0262g00010	1.01469	0.00181202	0.0272459	1.07522	0.00130421	0.0186197	1.16025	0.000837697	0.0130161	CRK27	Receptor,kinase,RK20-1
VIT_00s0262g00120	2.37852	0.000869998	0.0192411	1.77352	0.00444669	0.0355384	1.89981	0.00309009	0.0261522	NA	Receptor,kinase,RK20-1
VIT_00s0264g00010	-0.196223	0.588403	0.739231	-1.11233	0.0145787	0.0689065	-1.27433	0.00769943	0.0434232	NA	Unknown,protein
VIT_00s0265g00100	-1.11114	0.00047061	0.0137977	0.626191	0.0106938	0.0573664	0.612394	0.011864	0.0563526	LECRK71	Lectin-receptor,like,protein,kinase,3
VIT_00s0269g00130	0.364118	0.356655	0.544228	-1.08768	0.0212808	0.0862469	-0.36438	0.356329	0.528872	NA	Ankyrin
VIT_00s0274g00090	1.22891	0.00906702	0.0615246	1.47006	0.00366603	0.031839	0.468521	0.216552	0.379746	NA	Quinone,oxidoreductase
VIT_00s0276g00010	1.10862	0.00902614	0.0613832	-1.11222	0.00888648	0.0514133	-0.397206	0.242162	0.409572	NA	No,hit
VIT_00s0282g00010	-0.494404	0.0141611	0.0793126	-0.764643	0.00151265	0.0199717	-1.17853	0.000108972	0.00572758	MSRB3	Methionine,sulfoxide,reductase
VIT_00s0283g00030	1.63235	4.55671e-05	0.0050669	1.79723	2.41529e-05	0.00298533	1.41109	0.000117037	0.00584293	NA	Calnexin,1,(CNX1)
VIT_00s0285g00020	-0.105886	0.668131	0.79818	-1.11394	0.00213273	0.0237933	-1.02306	0.00338873	0.0275059	NA	CBL-interacting,protein,kinase,23,(CIPK23)
VIT_00s0286g00110	1.15962	0.019971	0.0952123	-0.159507	0.693069	0.800515	0.374636	0.365944	0.538119	NA	S-locus,protein,kinase
VIT_00s0294g00010	-1.14911	0.00561275	0.0479665	0.223516	0.470262	0.621081	1.7556	0.000524205	0.0105043	NA	Receptor,serine/threonine,kinase
VIT_00s0294g00020	-1.36237	0.00415476	0.0413477	-0.166808	0.626255	0.749537	0.794565	0.0454157	0.133124	NA	Kinase
VIT_00s0294g00040	-1.36788	0.00104052	0.0208504	-0.133372	0.618677	0.743983	2.31027	3.94325e-05	0.00410532	NA	Receptor,serine/threonine,kinase
VIT_00s0299g00090	0.496354	0.193958	0.369935	-1.01966	0.0211968	0.0860804	-1.05507	0.0183222	0.0731861	NA	No,hit
VIT_00s0301g00060	-1.38238	0.0365481	0.132856	-0.767505	0.195887	0.347307	-2.01136	0.0070944	0.0416184	NA	No,hit
VIT_00s0301g00070	0.250152	0.727702	0.840268	-0.25414	0.723576	0.821447	-2.03511	0.0212094	0.0802211	NA	No,hit
VIT_00s0301g00080	-1.11067	0.016774	0.0866319	-0.722685	0.0820218	0.197081	-1.57366	0.0030341	0.0259179	NA	No,hit
VIT_00s0302g00020	1.08896	0.000331624	0.0117269	1.21159	0.000170365	0.00704799	1.0489	0.000417305	0.00951149	NA	LYS/HIS,transporter,7,LHT7
VIT_00s0309g00080	-1.61958	0.0100361	0.0655791	-1.1126	0.0475627	0.140053	-0.802867	0.127352	0.264279	CLPR4	ATP-dependent,Clp,protease,proteolytic,subunit,(ClpP4)
VIT_00s0313g00010	0.156476	0.781669	0.874497	1.65826	0.0183025	0.0786958	-0.094435	0.866926	0.925115	NA	Centromere,protein
VIT_00s0316g00010	1.5207	0.0034758	0.0376911	1.5994	0.00264857	0.0267457	1.14112	0.0143	0.0630503	NA	Disease,resistance,protein
VIT_00s0317g00010	-0.0522769	0.928205	0.964634	-0.676581	0.265747	0.423473	-1.96104	0.00978527	0.0501837	NA	Unknown
VIT_00s0317g00020	1.00507	0.00366044	0.0387911	0.314174	0.224448	0.378889	-0.763959	0.0141004	0.0625862	NA	Unknown,protein
VIT_00s0317g00030	1.27406	0.0309259	0.121338	-0.338641	0.498081	0.645181	-2.09486	0.00300952	0.0258012	NA	Unknown,protein
VIT_00s0317g00110	-0.25613	0.414265	0.597981	0.606528	0.0786663	0.191922	1.34801	0.00251894	0.0233302	NA	Esterase/lipase/thioesterase
VIT_00s0317g00140	2.61204	0.000861545	0.0192095	2.45714	0.0012299	0.0182418	2.36832	0.00151823	0.0176686	NA	Exocyst,subunit,EXO70,H2
VIT_00s0322g00020	1.69233	0.00887342	0.0607682	1.81549	0.00628274	0.0427826	0.125946	0.797803	0.883706	NA	HHP4,(heptahelical,protein,4)
VIT_00s0324g00050	1.32033	0.00195575	0.0279502	0.695717	0.039588	0.125091	0.659016	0.0481492	0.138163	NA	UDP-glucose,glucosyltransferase
VIT_00s0332g00060	1.0154	0.00123623	0.022801	-0.155697	0.452796	0.606434	-0.244742	0.251504	0.419799	ATPB	ATP,synthase,CF1,beta,subunit
VIT_00s0333g00040	-0.145683	0.688546	0.812661	-0.104916	0.772201	0.855249	-1.06927	0.0179244	0.0722878	NA	Early,tobacco,anther,1,,putative
VIT_00s0347g00040	2.19734	0.00243638	0.0313883	0.746005	0.162494	0.306626	-0.0260078	0.958159	0.97726	NA	Avr9/Cf-9,rapidly,elicited,protein,20
VIT_00s0347g00050	1.31999	0.00893104	0.0610085	0.288973	0.459849	0.61227	0.918433	0.041608	0.125241	NA	Ser/Thr,receptor-like,kinase1
VIT_00s0347g00070	1.18031	0.00364727	0.0387424	0.994309	0.00869701	0.0507747	1.99699	0.000166806	0.00643055	SD113	S-locus,lectin,protein,kinase
VIT_00s0347g00080	0.821401	0.000348552	0.0119734	0.752493	0.000593616	0.0126537	1.86941	1.53869e-06	0.00123332	NA	Curculin,(mannose-binding),lectin
VIT_00s0347g00110	0.886755	0.0380471	0.13597	1.37145	0.00551083	0.0398274	0.16429	0.651509	0.781169	NA	S-locus,lectin,protein,kinase
VIT_00s0353g00050	1.08603	0.000203197	0.00945145	0.868929	0.000792869	0.0145956	0.488417	0.0160925	0.0675479	NA	Serine/threonine,kinase,BRLK
VIT_00s0353g00060	1.31985	9.15303e-05	0.00657831	1.24422	0.000133556	0.00616118	1.22543	0.000147128	0.00622021	SD17	ARK3,(Arabidopsis,Receptor,Kinase,3)
VIT_00s0357g00080	1.81978	0.000167081	0.00881774	2.47715	2.25228e-05	0.00292751	1.45898	0.000651267	0.0115938	NA	Glucan,1,3-beta-glucosidase
VIT_00s0361g00040	-1.59074	0.00182498	0.027342	-0.232612	0.501959	0.648355	0.929037	0.0252855	0.0901606	BAN	Anthocyanidin,reductase
VIT_00s0366g00020	-1.185	0.0157187	0.08337	-1.05845	0.0254168	0.0955527	-0.783649	0.0746364	0.185142	CRK17	CRK10,(cysteine-rich,RLK10)
VIT_00s0371g00100	0.577933	0.242628	0.42674	-0.272026	0.567191	0.702614	-1.52908	0.0116765	0.055817	CAD6	Mannitol,dehydrogenase
VIT_00s0379g00050	-1.39179	0.000375215	0.0123508	-1.71484	0.000101088	0.00531772	-2.41712	1.05252e-05	0.00249155	NA	Short-chain,dehydrogenase/reductase,(SDR)
VIT_00s0388g00010	-1.0621	0.00694907	0.0531105	-0.0752787	0.797559	0.871642	0.450167	0.154756	0.30233	NA	Serine/threonine,kinase
VIT_00s0388g00020	-1.16805	0.0161558	0.0848686	0.949439	0.0376477	0.121535	1.86039	0.0015139	0.0176395	NA	Receptor,serine/threonine,kinase,PR5K
VIT_00s0388g00040	-0.187568	0.721113	0.835515	-0.847844	0.136488	0.273303	-1.85997	0.00766235	0.0433149	NA	Transducin,family,protein,/,WD-40,repeat
VIT_00s0388g00060	-1.37324	0.000628774	0.0161062	0.50467	0.0696029	0.177934	0.689016	0.022177	0.082662	NA	Receptor,serine/threonine,kinase
VIT_00s0391g00020	-0.643262	0.00551575	0.0476062	-1.01634	0.000418727	0.0106742	-0.709794	0.00329996	0.0271287	NA	Protein,cbbY
VIT_00s0391g00050	0.243986	0.328767	0.518018	-1.03181	0.00294317	0.0282806	-0.704474	0.0189062	0.0745285	NA	Unknown,protein
VIT_00s0391g00070	1.3508	0.000177651	0.0090431	2.03244	1.23084e-05	0.00211408	2.54931	2.64685e-06	0.00145478	DHS1	3-deoxy-D-arabino-heptulosonate,7-phosphate,synthase
VIT_00s0392g00060	1.38855	0.0131256	0.0759162	-1.01558	0.0467393	0.138433	-1.483	0.00965886	0.0497876	NA	(E,E)-alpha-farnesene,synthase
VIT_00s0398g00060	1.33188	0.0018889	0.0276569	1.00681	0.00818973	0.0494029	0.07554	0.792884	0.880636	CRK26	Protein,kinase
VIT_00s0399g00030	0.19944	0.640308	0.777185	2.0932	0.00132002	0.0186732	1.55767	0.00647798	0.0394732	NA	Extracellular,ligand-gated,ion,channel
VIT_00s0415g00020	-0.667013	0.0298893	0.119415	-1.21558	0.00162468	0.0205889	-0.923317	0.00701365	0.0414248	NA	Endoribonuclease,E-like,protein
VIT_00s0415g00030	0.113138	0.559623	0.717768	0.375231	0.0814584	0.196269	1.03565	0.000782238	0.0124802	HSP70-10	Molecular,chaperone,DnaK
VIT_00s0424g00010	-1.51703	0.00347407	0.0376911	0.158167	0.667312	0.780987	0.927893	0.0335649	0.108746	NA	Ser/Thr,receptor-like,kinase1
VIT_00s0424g00020	-1.37516	0.00219682	0.029698	0.0443297	0.884318	0.928945	1.11102	0.0067483	0.0404919	NA	Receptor,serine/threonine,kinase
VIT_00s0425g00030	-1.26014	0.0251233	0.10812	0.814415	0.109673	0.237455	1.51053	0.0113748	0.0550485	NA	Receptor,serine/threonine,kinase
VIT_00s0429g00040	-2.88167	2.58566e-05	0.00382618	-0.389454	0.234771	0.390176	-0.157052	0.616486	0.754892	NA	Aspartic,proteinase,nepenthesin-1,precursor
VIT_00s0434g00090	0.954128	0.00655971	0.051738	0.9345	0.00727229	0.0459281	1.782	0.000183593	0.00667632	NA	Aspartyl,protease
VIT_00s0445g00040	2.03389	0.00369026	0.0389624	0.791819	0.141383	0.279957	0.324664	0.518917	0.67737	NA	Unknown
VIT_00s0454g00010	-0.616462	0.0991634	0.242328	0.660402	0.0811821	0.195864	1.26639	0.00579161	0.037005	NA	Subtilase
VIT_00s0454g00020	-0.831435	0.0450355	0.150638	0.501349	0.18579	0.334773	1.2489	0.00801744	0.0445144	NA	No,hit
VIT_00s0463g00030	0.46526	0.0473774	0.155529	0.929931	0.00193184	0.0225229	1.31168	0.000251163	0.00776789	NA	Ca2+-transporting,ATPase,type,2,isoform,8
VIT_00s0477g00010	-2.88918	1.49825e-05	0.00331286	1.10428	0.00516293	0.0384362	-0.396844	0.194648	0.353584	NA	No,hit
VIT_00s0477g00030	-0.758136	0.000329907	0.0117269	-1.22125	1.51518e-05	0.00242097	-0.330958	0.0254182	0.0904496	NA	MATE,efflux,family,protein,ripening,responsive
VIT_00s0479g00020	1.13767	0.00405752	0.040952	1.56145	0.000683931	0.0135622	1.46327	0.00100301	0.0142919	NA	Basic,helix-loop-helix,(bHLH),family
VIT_00s0480g00030	2.37298	0.000483241	0.0140099	1.25326	0.0146965	0.0690734	0.44946	0.287468	0.458275	NA	Polyphenol,oxidase
VIT_00s0480g00040	2.67633	0.0126405	0.0742945	1.28872	0.153953	0.29548	0.542638	0.522789	0.681038	NA	Polyphenol,oxidase,II,,chloroplast,precursor
VIT_00s0480g00100	0.173036	0.637265	0.775105	1.07522	0.0180613	0.0779906	0.478308	0.21513	0.377734	NA	Catechol,oxidase,(EC,1,10,3,1),precursor,-,grape
VIT_00s0505g00050	0.168204	0.636916	0.774948	-1.09426	0.0146858	0.0690734	-0.683174	0.0848499	0.201017	NA	No,hit
VIT_00s0510g00010	-0.520045	0.0118352	0.0717551	-0.569846	0.00765355	0.0472957	-1.02057	0.000289958	0.00825969	NA	Unknown,protein
VIT_00s0510g00050	1.07295	0.00061849	0.0160525	0.666369	0.00834973	0.0499297	1.50118	7.5804e-05	0.00525246	NA	Aspartyl,protease
VIT_00s0515g00020	0.245128	0.395244	0.580272	1.91651	0.000187749	0.00741183	1.96776	0.000158927	0.0063883	NA	R,protein,MLA10
VIT_00s0516g00030	0.627868	0.00105145	0.0210364	0.865851	0.000147985	0.00649951	1.02949	4.84536e-05	0.00445982	SDRA	Dehydrogenase/reductase,SDR,family,member,4
VIT_00s0532g00060	2.03846	0.00700446	0.0533976	1.2566	0.0535538	0.151012	0.267572	0.637283	0.770257	NA	Membrane,protein
VIT_00s0540g00020	0.940341	0.000386791	0.0126113	1.09812	0.00014694	0.0064832	1.85441	4.60541e-06	0.00184633	NA	Chitinase,,class,V
VIT_00s0541g00020	-0.650138	0.0634513	0.184077	-0.587437	0.0868918	0.2042	-2.11156	0.000177233	0.00662492	NA	BZIP,transcription,factor,BZIP6
VIT_00s0551g00040	-1.07276	0.00202261	0.02838	-0.938174	0.00417317	0.0342967	-0.49839	0.0627077	0.164976	NA	DNA-directed,RNA,polymerase,III,subunit,C34
VIT_00s0561g00020	2.62765	0.00349076	0.0377617	2.22206	0.00820256	0.0494595	0.295545	0.643524	0.774973	NA	Stem-specific,protein,TSJT1
VIT_00s0577g00010	0.596933	0.115423	0.266843	0.0532596	0.877303	0.925358	-1.16166	0.0099324	0.050695	CRK2	CDPK,protein,kinase
VIT_00s0583g00020	0.799552	0.158609	0.326222	-0.200119	0.704903	0.808577	-1.52994	0.0192576	0.0753883	NA	Unknown,protein
VIT_00s0583g00030	1.15837	0.000446964	0.0134769	0.556076	0.0210544	0.0856828	0.0892704	0.649769	0.779958	NA	Sphingolipid,delta,4,desaturase,DES-1
VIT_00s0586g00030	2.67326	0.00382581	0.03977	2.3144	0.00795822	0.0483857	0.350812	0.596551	0.739376	NA	Stem-specific,protein,TSJT1
VIT_00s0590g00010	0.271101	0.244181	0.428285	0.66535	0.0166662	0.0744007	1.63078	0.000115266	0.00584293	NA	Cytochrome,c,biogenesis,protein,CcmE
VIT_00s0598g00030	0.315862	0.293269	0.482271	-0.00243591	0.993257	0.995499	-1.012	0.00815982	0.0449721	PUR3	Glycinamide,ribonucleotide,transformylase
VIT_00s0600g00010	0.244354	0.548565	0.709715	-0.764912	0.0888071	0.207102	-1.2213	0.0159584	0.0672637	NA	Unknown
VIT_00s0615g00020	-2.10955	2.29651e-05	0.00364603	-1.37664	0.000356109	0.0100742	-0.328174	0.171407	0.324606	CAD7	Cinnamyl,alcohol,dehydrogenase
VIT_00s0615g00030	-1.36956	5.96013e-05	0.00551899	-0.256564	0.15644	0.298793	0.0316547	0.850425	0.915121	CAD7	Mannitol,dehydrogenase,(ELI3-1)
VIT_00s0658g00020	2.06124	0.00210668	0.0291137	1.17584	0.0307874	0.107378	-0.318503	0.489711	0.652413	NA	Protein,kinase,Xa21
VIT_00s0684g00010	1.18423	0.000201339	0.00943401	1.2505	0.000142731	0.00640026	0.101326	0.568033	0.717099	STY8	Protein,kinase
VIT_00s0684g00030	0.112205	0.662277	0.793734	-0.568599	0.0538535	0.151592	-1.01412	0.00436154	0.0317093	STR16	SEN1,(dark,inducible,1)
VIT_00s0705g00010	-1.27795	0.0137526	0.077984	-0.252935	0.539787	0.679307	-0.872372	0.0613063	0.162244	NA	CYP81E1,Isoflavone,2'-hydroxylase
VIT_00s0710g00010	1.0201	0.00649471	0.0516378	0.567334	0.0714313	0.180853	-0.178229	0.526777	0.68424	GCL1	GCR2-like,1,ABA,receptor
VIT_00s0726g00010	-1.20459	0.000872703	0.0192411	-0.109865	0.631157	0.753292	0.318077	0.189264	0.34708	NA	E3,ubiquitin-protein,ligase,SIAH1
VIT_00s0743g00020	1.23954	2.44472e-05	0.00373992	0.79523	0.000418714	0.0106742	1.22203	2.68661e-05	0.00368469	SD113	S-locus,lectin,protein,kinase
VIT_00s0743g00030	1.04039	0.0239479	0.105107	0.483938	0.224249	0.378743	1.48352	0.00456602	0.032508	NA	S-locus,lectin,protein,kinase
VIT_00s0762g00030	1.01303	0.00694154	0.0531105	1.53502	0.000709714	0.0138601	2.36511	4.70119e-05	0.00439014	NA	S-locus,lectin,protein,kinase
VIT_00s0780g00040	0.282647	0.128918	0.286077	0.629849	0.00632544	0.0428534	1.14971	0.000202572	0.0071111	NA	RGLG2,(ring,Domain,LIGASE2)
VIT_00s0802g00020	-0.500266	0.401877	0.586786	-0.000681712	0.999064	0.999324	-1.98453	0.00933343	0.0487351	NA	Unknown,protein
VIT_00s0854g00030	-1.25146	0.00602334	0.0495372	-0.559445	0.127018	0.260648	0.085879	0.798291	0.883751	NA	Unknown
VIT_00s0880g00010	1.09716	0.0124528	0.0737998	1.14679	0.0101316	0.0555965	0.75842	0.0546492	0.150055	NA	Basic,helix-loop-helix,(bHLH),family
VIT_00s0934g00010	-0.360382	0.287502	0.475716	-0.380169	0.263993	0.421656	-1.03367	0.0129373	0.0592608	NA	RARE-cold-inducible,2B
VIT_00s0936g00010	1.54612	0.00154991	0.0252248	0.648724	0.0746024	0.185465	0.290865	0.379725	0.551884	NA	Protein,kinase
VIT_00s0945g00010	1.20673	0.00754218	0.0556749	0.519679	0.154995	0.296865	-0.487341	0.178685	0.333588	NA	Unknown,protein
VIT_00s0975g00020	-1.49831	0.00578673	0.0486933	-0.694146	0.113439	0.243145	-0.602642	0.160449	0.310391	NA	Cellulose,synthase,CSLE1
VIT_00s0983g00010	1.56927	1.73756e-05	0.00355282	1.36304	4.41558e-05	0.00384982	1.24889	7.80525e-05	0.00525246	NA	Abhydrolase,domain-containing,protein
VIT_00s1045g00020	0.189486	0.330056	0.519454	-0.717099	0.00535552	0.0392025	-1.0717	0.000566297	0.0108302	NA	Pentatricopeptide,(PPR),repeat-containing
VIT_00s1190g00010	1.47629	0.00254194	0.0320231	0.842608	0.0350474	0.116166	-0.0324307	0.923045	0.957695	NA	Protein,kinase
VIT_00s1206g00010	-2.65812	7.98248e-05	0.00629069	-0.401974	0.260342	0.417526	-0.31192	0.373739	0.545743	NA	Aspartic,proteinase,nepenthesin-1,precursor
VIT_00s1278g00010	-0.0978809	0.780771	0.874101	0.121205	0.730767	0.826442	1.03798	0.0179181	0.0722878	NA	Brassinosteroid,insensitive,1-associated,receptor,kinase,1
VIT_00s1287g00010	-0.26765	0.0727255	0.200893	-0.565029	0.00290135	0.0280046	-1.02003	8.38804e-05	0.00529906	NA	Nuclear,transcription,factor,Y,subunit,B-3
VIT_00s1287g00020	-0.67471	0.000824574	0.018772	-1.40384	7.51945e-06	0.00176405	-1.06742	4.66734e-05	0.00439014	NA	No,hit
VIT_00s1319g00010	-1.01065	0.137109	0.297257	1.05258	0.12387	0.256514	2.93411	0.00176437	0.0192192	NA	Ent-kaurene,synthase
VIT_00s1356g00010	1.32237	0.000396195	0.0128253	0.603332	0.0239683	0.092271	-0.0194454	0.929055	0.961442	NA	Zinc,finger,(C2H2,type),family
VIT_00s1360g00010	-0.127049	0.605145	0.751675	0.609221	0.0353953	0.116812	1.3347	0.000719274	0.0120351	NA	Pentatricopeptide,repeat
VIT_00s1428g00020	-1.26797	0.000210339	0.00961113	-0.0471742	0.803364	0.875426	0.49122	0.0306742	0.102373	NA	No,hit
VIT_00s1430g00010	0.947636	0.0142381	0.0794829	1.29842	0.0029796	0.0284742	0.196913	0.523449	0.681519	NA	Protein,kinase
VIT_00s1682g00010	-0.15486	0.432104	0.61206	0.476415	0.0370709	0.120279	1.28745	0.000214978	0.0072408	NA	Copper,amine,oxidase
VIT_00s1711g00020	-1.14752	0.00475877	0.0441381	-0.535818	0.100061	0.223408	-0.0623346	0.83209	0.904499	NA	No,hit
VIT_00s1764g00020	1.08183	0.0432318	0.146898	2.12763	0.00183266	0.0220267	1.43127	0.0138069	0.0617909	NA	Leucine-rich,repeat,transmembrane,protein,kinase
VIT_00s1830g00010	-2.06541	0.00175016	0.0267204	1.17022	0.0277343	0.100608	1.2631	0.0202356	0.0775798	NA	Ser/Thr,receptor-like,kinase1
VIT_00s1937g00010	-0.335082	0.0263546	0.111327	0.348737	0.0223655	0.0888004	1.24872	1.5056e-05	0.00289633	NA	Amine,oxidase
VIT_00s2015g00010	-1.19127	0.016631	0.0862577	-0.575656	0.175044	0.321494	-0.75445	0.0883508	0.206313	NA	No,hit
VIT_00s2287g00010	-1.03562	0.00846787	0.0590961	-0.169008	0.57415	0.707991	-0.128123	0.66855	0.793981	NA	Unknown,protein
VIT_00s2300g00010	0.00331562	0.985111	0.99405	1.22596	0.000176062	0.00717888	1.91621	9.43569e-06	0.00242019	ASAT1	Acyltransferase
VIT_00s2341g00010	0.73637	0.0175939	0.0890608	0.657553	0.028216	0.101829	1.06366	0.0028999	0.0251967	HSP90-3	Heat,shock,protein,81-4,(HSP81-4)
VIT_00s2376g00010	1.47911	0.0031967	0.0360251	1.82382	0.000987061	0.016355	1.94612	0.000672994	0.0117663	NA	NADH,dehydrogenase,,putative
VIT_00s2483g00010	1.23459	0.0389557	0.138035	1.44713	0.020719	0.0848393	-0.0470579	0.925891	0.959354	NA	Protein,kinase
VIT_00s2525g00010	0.905397	0.115712	0.267317	1.60924	0.0151412	0.0702422	-0.627524	0.253726	0.422372	NA	Unknown
VIT_00s2547g00010	0.840073	0.000536875	0.0148816	0.995417	0.000188504	0.00741183	1.04649	0.000137335	0.00609982	NA	WRKY,DNA-binding,protein,21
VIT_00s2562g00020	-0.39412	0.265548	0.452373	-1.50947	0.00232857	0.025039	-0.573224	0.121649	0.256091	NA	Ubiquitin-specific,protease,23,(UBP23)
VIT_00s2563g00010	1.12558	0.000471349	0.0137977	1.42427	0.000108318	0.00551582	1.04364	0.000741849	0.0122172	PGSIP8	Glycogenin,glucosyltransferase
VIT_00s2579g00010	0.0269288	0.903874	0.950946	0.894576	0.00414895	0.03424	2.16304	1.91383e-05	0.00325808	PSAT2	Phosphoserine,aminotransferase
VIT_00s2607g00010	-0.194103	0.145018	0.307718	0.977452	7.04754e-05	0.00447437	1.93105	7.1496e-07	0.00100147	PSAT1	Phosphoserine,aminotransferase
VIT_00s2648g00010	1.3597	0.000316476	0.0116352	1.48334	0.00018388	0.00733117	1.64496	9.51695e-05	0.00554857	NA	FAD-dependent,pyridine,nucleotide-disulphide,oxidoreductase
VIT_00s2659g00010	3.25408	2.14617e-06	0.00147191	3.41109	1.55293e-06	0.00114899	2.37564	1.80799e-05	0.00320257	NA	CRK10,(cysteine-rich,RLK10)
VIT_00s2776g00010	0.909915	0.0424884	0.145384	0.438425	0.272454	0.430347	1.10349	0.0198213	0.0765973	NA	S-locus,lectin,protein,kinase
VIT_01s0010g00020	1.25004	0.0043767	0.0425149	0.415679	0.212976	0.366689	-1.16669	0.00622926	0.0385437	NA	DNA-3-methyladenine,glycosidase,I
VIT_01s0010g00240	1.32457	0.013941	0.0786229	0.850268	0.0753194	0.186765	-0.288842	0.501841	0.663187	NA	CTP-synthetase
VIT_01s0010g00530	-1.39965	0.0141003	0.0792511	-0.409891	0.374436	0.533475	-1.31618	0.0184973	0.073595	UGT82A1	UDP-glucoronosyl,and,UDP-glucosyl,transferase
VIT_01s0010g00720	-0.432973	0.258033	0.443973	-1.2206	0.0102609	0.0559213	0.172256	0.639417	0.77206	NA	Unknown
VIT_01s0010g00760	1.95639	0.000286279	0.0110364	2.77203	3.05333e-05	0.00314101	2.68896	3.73177e-05	0.00395979	NA	Unknown
VIT_01s0010g00820	-0.591389	0.00439634	0.0426058	-1.37009	2.73733e-05	0.00300411	-1.07378	0.000133543	0.00608242	PHYLLO	2-oxoglutarate,decarboxylase
VIT_01s0010g00840	-0.486187	0.164836	0.334277	-2.19296	0.000203202	0.00767867	-1.14086	0.008184	0.0450588	NA	2-oxoglutarate,decarboxylase
VIT_01s0010g00850	-0.575371	0.135984	0.295752	-1.23766	0.00837098	0.04995	-0.670683	0.0902843	0.209303	NA	Menaquinone,biosynthesis,protein
VIT_01s0010g00870	-0.618134	0.15249	0.318437	-1.70661	0.00297727	0.0284674	-1.63797	0.00370763	0.0289916	NA	Menaquinone,biosynthesis,protein
VIT_01s0010g01140	-1.22581	0.000430742	0.0133648	-0.657162	0.0126026	0.0628724	-0.414054	0.0745028	0.18493	NA	Unknown
VIT_01s0010g01180	0.865109	0.0318659	0.123093	1.36568	0.00389523	0.0330286	0.911718	0.0258679	0.0914241	NA	Unknown,protein
VIT_01s0010g01390	0.505034	0.0527617	0.165958	-0.223712	0.337358	0.497699	-1.05987	0.00174734	0.0190878	NA	Phototropic-responsive,NPH3
VIT_01s0010g01680	1.4046	0.00025899	0.010784	1.30961	0.000398925	0.0105221	1.51699	0.000159732	0.0063883	NA	Glutaredoxin
VIT_01s0010g02030	-1.01433	0.000737345	0.0177166	-0.381363	0.0704739	0.179303	-0.803096	0.00278528	0.0247714	PDF2,6	Gamma-thionin,precursor
VIT_01s0010g02230	-0.715067	0.0021686	0.0294614	-1.2828	6.18953e-05	0.00437849	-0.403064	0.0329146	0.107297	NA	Response,regulator,ARR11,Type-B
VIT_01s0010g02310	1.036	0.0135037	0.0772623	0.542991	0.130028	0.264558	0.83002	0.0341702	0.10994	NA	Ribosomal,protein,L23,50S
VIT_01s0010g02400	-0.271965	0.176931	0.349393	-1.44084	8.97185e-05	0.00497382	-0.285454	0.159018	0.308483	NA	No,hit
VIT_01s0010g02460	0.209113	0.614897	0.759221	0.475997	0.269656	0.427383	2.01599	0.0013959	0.0170278	NA	Glyceraldehyde-3-phosphate,dehydrogenase,,cytosolic,3
VIT_01s0010g02630	-0.103317	0.754683	0.857066	-1.63517	0.00129127	0.0185236	-0.447718	0.201574	0.362129	NA	Lysine,histidine,transporter,2
VIT_01s0010g02740	0.220604	0.393157	0.578489	1.56026	0.000340475	0.00984919	0.823845	0.011321	0.054843	NA	4-coumarate-CoA,ligase
VIT_01s0010g02770	1.07647	0.000190868	0.00924869	0.883872	0.000640691	0.0130977	0.972	0.000360133	0.00907975	ADK1	Adenylate,kinase-b
VIT_01s0010g03750	1.03937	4.05736e-05	0.00499823	1.08662	3.02704e-05	0.00314101	0.912563	9.457e-05	0.00554857	NA	Unknown,protein
VIT_01s0010g03930	0.35309	0.164961	0.334365	1.15116	0.00143341	0.0193958	1.18584	0.00120904	0.0157434	WRKY75	WRKY,DNA-binding,protein,75
VIT_01s0011g00030	0.305429	0.159825	0.327812	1.13003	0.000630065	0.0130063	0.460111	0.0495195	0.140648	ACR4	ACT,domain,containing,protein,(ACR4)
VIT_01s0011g00160	0.451936	0.0197149	0.0947349	0.938246	0.000415203	0.0106742	1.05019	0.000206616	0.00716112	NA	Alpha-1,4-glucan-protein,synthase
VIT_01s0011g00380	0.372987	0.108053	0.255451	1.16985	0.000658633	0.013281	1.40378	0.000215684	0.0072408	MES13	SP1L1,(SPIRAL1-like1)
VIT_01s0011g00550	-0.573841	0.0234917	0.103935	-1.10386	0.000842607	0.0150643	-1.14508	0.00067805	0.0117888	NA	Hydrolase,,alpha/beta,fold,family
VIT_01s0011g01050	0.651408	0.0019243	0.0278219	1.06172	0.000100143	0.00530704	0.912695	0.000260698	0.00789772	VSR6	Vacuolar,sorting,receptor,6
VIT_01s0011g01120	0.0812907	0.810346	0.892238	-0.0110765	0.973859	0.984276	-1.05464	0.0141918	0.0628844	NA	R,protein,MLA10
VIT_01s0011g01140	0.410944	0.0105199	0.0672774	1.05616	4.40175e-05	0.00384982	1.60541	2.64235e-06	0.00145478	CAT5	Cationic,amino,acid,transporter,5
VIT_01s0011g01280	0.283718	0.2901	0.478616	1.13699	0.00246601	0.0256425	1.24207	0.0015053	0.0175706	NA	Zinc,transporter,ZIP5
VIT_01s0011g01350	1.31282	0.00666245	0.052205	2.50907	0.00016189	0.00689001	1.51414	0.0031831	0.0265539	NA	No,hit
VIT_01s0011g01390	0.0507402	0.900007	0.94837	-0.972475	0.0408667	0.127555	-1.29337	0.0125653	0.0583582	NA	No,hit
VIT_01s0011g01400	0.588844	0.146478	0.309613	-1.05848	0.0217023	0.0872255	-0.979504	0.0297594	0.100446	NA	No,hit
VIT_01s0011g01790	0.378075	0.00701477	0.0534005	-0.660547	0.000302951	0.00929486	-1.11148	1.03059e-05	0.00249155	PP2A4	Galactose-binding,like
VIT_01s0011g01900	0.288055	0.113043	0.262793	0.152015	0.37141	0.530543	1.08862	0.000233506	0.00746171	NA	Glutathione,S-transferase,,C-terminal
VIT_01s0011g02000	-2.0138	5.47413e-05	0.00534548	-0.584803	0.0412439	0.128303	0.403659	0.128913	0.266746	SCPL35	Serine,carboxypeptidase,S10
VIT_01s0011g02260	-0.362569	0.561608	0.719156	1.76628	0.0206456	0.0846324	1.89417	0.0152363	0.0654534	YSL7	Metal-nicotianamine,transporter,YSL7
VIT_01s0011g02310	0.876264	0.0230543	0.102999	1.06032	0.00986503	0.0545191	0.365034	0.267434	0.437246	NA	Unknown,protein
VIT_01s0011g02320	1.70761	0.000158581	0.00859682	2.20352	3.0386e-05	0.00314101	2.87507	5.09995e-06	0.00192368	NA	Unknown,protein
VIT_01s0011g02450	0.00284508	0.995629	0.998192	-1.50175	0.0198111	0.082256	-0.379549	0.473474	0.638054	NA	No,hit
VIT_01s0011g02480	1.34825	0.000441458	0.013416	1.76002	8.27071e-05	0.00476404	1.75626	8.38558e-05	0.00529906	ALA9	Phospholipid-transporting,ATPase
VIT_01s0011g02520	0.773773	0.10605	0.252424	2.1227	0.00138413	0.0191007	2.68572	0.000341678	0.0088461	PHO1-H1	EXS,family,protein,/,ERD1/XPR1/SYG1
VIT_01s0011g02620	0.328891	0.290958	0.479578	1.49162	0.00124347	0.0183197	0.722677	0.0401895	0.122314	NA	No,hit
VIT_01s0011g02660	1.37213	0.000643957	0.0162997	1.96832	6.73593e-05	0.00440163	1.11466	0.0021355	0.0212498	NA	No,hit
VIT_01s0011g02790	2.4494	4.75874e-05	0.00507294	3.26389	7.02066e-06	0.00173013	1.66572	0.000542622	0.0105759	NA	IDA,(inflorescence,deficient,in,abscission)
VIT_01s0011g03000	0.13277	0.567722	0.723584	-0.831252	0.00700942	0.0451122	-1.07166	0.00182713	0.0195754	NA	No,hit
VIT_01s0011g03090	0.571062	0.166219	0.335772	1.67046	0.00267475	0.026869	2.30617	0.000412573	0.00950481	AOC1	Allene,oxide,cyclase
VIT_01s0011g03110	1.2962	0.000996872	0.0204491	0.967283	0.00499338	0.0376936	0.293498	0.26248	0.432376	NA	Myb,family
VIT_01s0011g03180	-1.47042	0.000338752	0.0118581	-1.22087	0.00103325	0.0166473	-1.38229	0.00049407	0.0102692	NA	Lysine,and,histidine,specific,transporter
VIT_01s0011g03250	1.96143	0.00494542	0.0449583	1.21154	0.0416633	0.12925	-0.53549	0.308384	0.479973	NA	Fw2,2,ORFX
VIT_01s0011g03270	-0.578719	0.00365394	0.0387705	-0.255522	0.101594	0.225781	-1.0949	8.18405e-05	0.00529906	CXE6	CXE,carboxylesterase
VIT_01s0011g03330	1.24334	0.00641808	0.0513153	1.68948	0.00122517	0.018224	2.33204	0.000173877	0.00657146	NA	Unknown,protein
VIT_01s0011g03390	0.873096	0.000453392	0.0135573	1.37386	2.50384e-05	0.0029917	1.38099	2.41928e-05	0.00362284	NA	Unknown,protein
VIT_01s0011g03440	1.1298	0.0908761	0.230449	1.80026	0.0166737	0.0744007	1.33401	0.0538049	0.148607	NA	DNA,mismatch,repair,protein
VIT_01s0011g03500	1.10597	0.087261	0.224477	1.64823	0.02095	0.0854208	0.446459	0.449325	0.616744	HMT-1	Homocysteine,S-methyltransferase,1
VIT_01s0011g03550	1.68521	7.34051e-06	0.0024558	0.937817	0.000333231	0.0097153	0.287238	0.0881917	0.206108	NA	Unknown
VIT_01s0011g03650	1.5787	0.00728325	0.0545592	2.76985	0.00030936	0.00943051	1.08236	0.0376313	0.117138	VQ20	Map,kinase,substrate,1,MKS1
VIT_01s0011g03720	1.19993	0.0287326	0.116733	1.26681	0.0230505	0.0900011	-0.655065	0.178321	0.333206	BHLH75	BEE1,(BR,Enhanced,expression,1)
VIT_01s0011g03800	0.792347	0.0972896	0.239698	2.03373	0.00169283	0.0209961	1.50943	0.00814286	0.0449223	NA	Protein,kinase
VIT_01s0011g03820	0.991958	0.00237658	0.0309116	1.23142	0.000687425	0.013591	0.983205	0.002495	0.0232368	NA	EMB2454,(embryo,defective,2454)
VIT_01s0011g03850	2.22281	0.00297613	0.0349522	2.70941	0.000976983	0.0162797	1.89513	0.0068073	0.0407443	NA	Unknown,protein
VIT_01s0011g03950	-0.340704	0.0889794	0.227378	-0.50991	0.0211652	0.0859704	-1.05735	0.000463052	0.00998624	LRK10L-1,1	Wall-associated,kinase
VIT_01s0011g03960	1.12106	0.0191565	0.0932709	1.45288	0.00567782	0.0404684	0.44099	0.273329	0.443491	LRK10L-1,1	Protein,kinase
VIT_01s0011g03990	-2.33693	7.26567e-05	0.0060605	-0.287409	0.345989	0.506182	0.674316	0.0493241	0.140279	NA	Receptor,serine/threonine,kinase,PR5K-l
VIT_01s0011g04190	-0.00221012	0.992089	0.996936	-1.183	0.000875207	0.015446	-0.578485	0.0308432	0.102759	NA	Unknown
VIT_01s0011g04230	-0.221089	0.193383	0.369022	-1.08754	0.000188792	0.00741183	-0.381968	0.0416673	0.125341	NA	Ubiquitin,family
VIT_01s0011g04240	-0.400327	0.0239009	0.105019	-0.703163	0.00146201	0.0195855	-1.42098	1.77645e-05	0.00320257	NA	Zinc,finger,(B-box,type)
VIT_01s0011g04250	-0.548182	0.028628	0.116504	-0.660426	0.0129056	0.0637089	-1.24022	0.000426715	0.00961253	NA	Zinc,finger,(B-box,type)
VIT_01s0011g04710	1.18075	0.0118182	0.0717324	2.11142	0.000511372	0.0117679	0.581505	0.141059	0.283428	NA	Copper-binding,family,protein
VIT_01s0011g04870	-0.470779	0.101802	0.245951	0.600321	0.0473296	0.139623	1.00295	0.00504787	0.0342525	ATHB-17	Homeobox-leucine,zipper,protein,17,(HB-17)
VIT_01s0011g04900	0.359103	0.0277968	0.11465	1.25099	2.57692e-05	0.00300411	0.806625	0.000426202	0.00961253	SCPL50	Serine,carboxypeptidase-like,50,SCPL50,(
VIT_01s0011g05190	0.962049	0.0485025	0.157662	-0.574988	0.197454	0.348959	-1.28239	0.0154266	0.0660291	NA	Bet,v,I,allergen
VIT_01s0011g05210	-0.895127	0.000872103	0.0192411	-0.801747	0.00164629	0.0206586	-1.04118	0.000351195	0.00895696	NA	Phosphoglucomutase
VIT_01s0011g05410	-0.157242	0.489084	0.662388	1.05964	0.00166564	0.0208401	0.21676	0.34768	0.520538	NA	Invertase/pectin,methylesterase,inhibitor
VIT_01s0011g05420	0.0975803	0.762284	0.861932	-1.16972	0.00685087	0.0445289	-0.806043	0.0352336	0.112068	NA	Fw2,2,ORFX
VIT_01s0011g05450	1.08776	0.0392485	0.138771	1.25741	0.0221555	0.0883145	0.176743	0.693917	0.81163	PCR1	Unknown,protein
VIT_01s0011g05580	0.431735	0.151785	0.317206	0.932942	0.0102103	0.055801	1.493	0.000823407	0.0128792	NA	Atypical,receptor,kinase,MARK
VIT_01s0011g05720	0.547316	0.0942219	0.23523	0.363888	0.239467	0.395283	1.72868	0.000469451	0.0100158	NA	No,hit
VIT_01s0011g05950	-0.450659	0.243532	0.427616	0.166314	0.652857	0.770011	1.52783	0.00342068	0.0276331	NA	NSL1,(necrotic,spotted,lesions,1)
VIT_01s0011g06080	0.825943	0.00276857	0.0334962	1.31397	0.000177905	0.00720495	0.929061	0.00143795	0.0172622	NA	Lectin,protein,kinase,family
VIT_01s0011g06140	1.77611	3.80289e-05	0.00481291	3.17332	7.45662e-07	0.000938294	2.15115	1.06205e-05	0.00249155	NA	Avr9/Cf-9,rapidly,elicited,protein
VIT_01s0011g06290	0.7104	0.052676	0.165807	1.26274	0.00429253	0.034789	0.874196	0.0240505	0.0872942	PAP8	Purple,acid,phosphatase,3,ATPAP3/PAP3
VIT_01s0011g06320	1.36867	0.00213861	0.0292398	0.41841	0.193314	0.343885	-0.558603	0.096015	0.218343	CYCJ18	Cyclin,J18
VIT_01s0011g06450	-1.66862	0.00813059	0.0578941	-1.11778	0.0444988	0.134595	0.192122	0.687589	0.807124	NA	Deoxymugineic,acid,synthase
VIT_01s0011g06460	-0.945703	0.0435583	0.147347	-0.908043	0.0503166	0.145146	1.71497	0.00289856	0.0251964	NA	Deoxymugineic,acid,synthase
VIT_01s0011g06470	-1.16392	0.000417485	0.0131658	0.395999	0.0716854	0.181377	1.08534	0.000636841	0.0114547	NA	Galacturonic,acid,reductase
VIT_01s0011g06590	-0.410523	0.262446	0.448652	-1.09023	0.0141655	0.0677863	-0.369729	0.308757	0.48043	NA	Protease,inhibitor/seed,storage/lipid,transfer,protein,(LTP)
VIT_01s0011g06600	0.662786	0.188602	0.36376	1.42276	0.0165374	0.0741328	0.408738	0.399129	0.570765	GAD4	Glutamate,decarboxylase
VIT_01s0026g00160	0.155147	0.430092	0.61027	1.039	0.000781892	0.0144919	0.560324	0.0190768	0.0749061	NA	No,hit
VIT_01s0026g00200	-0.512542	0.145652	0.308512	0.296277	0.375818	0.534893	1.61424	0.00128115	0.0162804	XTH33	Xyloglucan,endotransglucosylase/hydrolase,28
VIT_01s0026g00280	1.123	0.000968669	0.0201993	0.732478	0.00949936	0.0533292	-0.0468375	0.828081	0.902129	TPS10	Trehalose,6-phosphate,synthase
VIT_01s0026g00290	3.38064	0.000519725	0.0146079	1.97004	0.00986541	0.0545191	-0.188527	0.747643	0.849656	NA	No,hit
VIT_01s0026g00350	0.104591	0.839212	0.90967	-0.831931	0.137502	0.274448	-1.91287	0.00616013	0.0382875	NA	Basic,helix-loop-helix,(bHLH),family
VIT_01s0026g00360	-1.32059	0.000601871	0.0157741	-1.28492	0.000708794	0.0138568	-1.28304	0.000714974	0.0120351	NA	Nodulin,MtN21,family
VIT_01s0026g00620	1.81079	0.000168861	0.00885119	3.94921	9.26734e-07	0.000938294	1.57946	0.000395199	0.00939734	NA	LTCOR11
VIT_01s0026g00670	-0.573307	0.0296232	0.118736	-1.11202	0.00112237	0.0174623	-0.828666	0.00558229	0.0363652	NA	Unknown,protein
VIT_01s0026g00900	0.732023	0.119466	0.272488	1.35414	0.0133622	0.0652468	0.535533	0.235861	0.402167	5MMP	Metalloendoproteinase,1,precursor
VIT_01s0026g00990	0.429245	0.00525698	0.0464745	0.641793	0.000552542	0.0122881	1.11037	1.65507e-05	0.0030614	IAR4	Pyruvate,dehydrogenase,E1,component,alpha,subunit
VIT_01s0026g01020	3.00843	0.00664946	0.0521764	1.98736	0.0403518	0.126548	-0.0674576	0.934604	0.965108	NA	Binding
VIT_01s0026g01340	-2.49219	1.98473e-06	0.0014407	-1.25234	0.000190407	0.0074205	-0.438204	0.04245	0.126882	NA	Glutathione,S-transferase,29,GSTU18
VIT_01s0026g01460	-1.08823	4.46512e-05	0.0050669	-0.269814	0.0639687	0.168733	0.744929	0.000491777	0.0102606	TRX8	Thioredoxin,H-type,2,(Trx-H-2)
VIT_01s0026g01570	1.27521	0.0147144	0.0810369	0.350901	0.406621	0.563963	0.403981	0.343241	0.516039	NPF4,7	Nitrate,transporter,1:2
VIT_01s0026g01730	0.175312	0.336177	0.525731	0.73076	0.00347304	0.0310344	1.25448	0.000143503	0.00618963	NA	WRKY,DNA-binding,protein,72
VIT_01s0026g01870	-0.418592	0.13741	0.297644	1.12737	0.00268621	0.0269285	2.28563	3.58668e-05	0.00395979	NA	Avr9/Cf-9,induced,kinase,1
VIT_01s0026g01890	1.36178	2.54916e-05	0.00380141	1.19372	6.05871e-05	0.00437849	0.830878	0.000589434	0.010998	UTR3	UDP-galactose,transporter,3
VIT_01s0026g02250	-0.704107	0.0036426	0.0387295	-1.0047	0.000478754	0.0115556	-0.859305	0.00120785	0.0157434	NA	Haloacid,dehalogenase,hydrolase
VIT_01s0026g02590	2.16828	0.00146345	0.0245626	1.59202	0.00757096	0.0469799	2.24456	0.00120033	0.0157017	NA	Calcium-binding,protein,CML
VIT_01s0026g02710	1.81101	0.00224257	0.0299985	1.29481	0.0123375	0.062	0.521556	0.220891	0.384864	NAC029	NAC,domain-containing,protein,29
VIT_01s0127g00070	-0.0159586	0.930329	0.965461	0.871637	0.0016069	0.0205258	1.21762	0.000217426	0.00724892	NRT2,5	Nitrate,transporter2,5
VIT_01s0127g00260	0.408456	0.00995533	0.0653945	0.592087	0.00141752	0.0193258	1.31222	9.22028e-06	0.0023969	ACLA-2	ATP-citrate,synthase
VIT_01s0127g00360	0.846774	0.00278612	0.0336662	1.66458	4.59086e-05	0.0038905	1.71896	3.71718e-05	0.00395979	NA	S-ribonuclease,binding,protein,SBP1
VIT_01s0127g00390	-1.01598	0.00226267	0.0301434	-0.508563	0.0522417	0.148538	-0.289175	0.226445	0.391285	NA	Pentatricopeptide,(PPR),repeat
VIT_01s0127g00470	-1.12268	0.0377229	0.135402	-0.507907	0.286029	0.444633	1.33651	0.0186908	0.0739825	GOLS4	Galactinol,synthase
VIT_01s0127g00480	-0.227916	0.283956	0.471877	-1.1089	0.000752069	0.0143243	-0.312317	0.155708	0.303511	MTOPVIB	Unknown,protein
VIT_01s0127g00490	0.590563	0.0112536	0.0698791	0.736356	0.00374848	0.0322348	1.0613	0.000465555	0.0100158	PANK1	Pantothenate,kinase,2
VIT_01s0127g00540	3.58221	0.00112132	0.0217039	1.40689	0.0768545	0.189054	0.521851	0.467586	0.632556	NA	Protein,disulfide,isomerase
VIT_01s0127g00560	3.33388	0.00141639	0.0240911	1.23966	0.10153	0.2257	0.362465	0.599223	0.741435	NA	Protein,disulfide,isomerase
VIT_01s0127g00850	2.20665	0.000643486	0.0162997	1.36208	0.00888095	0.0514045	0.331985	0.412272	0.583453	PGL1	Polygalacturonase,BURP
VIT_01s0127g00870	1.00424	0.00088044	0.0193566	1.80754	2.14294e-05	0.00284945	0.682952	0.00716575	0.0418608	PGL2	Polygalacturonase,JP630
VIT_01s0127g00910	0.53456	0.202495	0.379595	1.29185	0.0113385	0.0591863	2.88119	0.000122303	0.0058778	NA	AERO1,(arabidopsis,endoplasmic,reticulum,oxidoreductins,1)
VIT_01s0137g00410	-1.10507	0.0127444	0.0745177	-0.994306	0.0203152	0.0837016	0.973694	0.0221899	0.082662	NA	CYP86A2
VIT_01s0137g00510	-1.12404	0.000441427	0.013416	-0.425787	0.051855	0.147695	-0.294834	0.149517	0.295576	CYP71B16	CYP71B10
VIT_01s0137g00550	-0.389203	0.160835	0.329288	1.19285	0.00190634	0.0224158	0.981942	0.0054006	0.0357015	CYP71B25	CYP71B34
VIT_01s0137g00750	1.62773	0.00498696	0.0450853	0.868186	0.0691485	0.177196	-0.169038	0.689202	0.808278	NA	Protein,phosphatase,2C
VIT_01s0137g00770	1.1672	0.000444641	0.013449	0.606191	0.0148994	0.069585	0.245331	0.236314	0.40267	NA	Unknown,protein
VIT_01s0146g00150	0.785884	0.000469754	0.0137964	1.39592	1.15901e-05	0.00206625	0.683977	0.00107232	0.0147364	NA	BCL-2-associated,athanogene,5
VIT_01s0146g00180	-1.42659	0.00393197	0.0404272	-0.812565	0.0475909	0.140114	-0.090486	0.797491	0.883514	NA	Auxin,responsive,SAUR,protein
VIT_01s0146g00310	0.0144047	0.894519	0.945029	0.520151	0.00158023	0.0203423	1.01058	2.52826e-05	0.00368456	PDH2	Pyruvate,dehydrogenase,E1,component,subunit,beta
VIT_01s0146g00410	1.03988	0.00274173	0.0332696	0.412667	0.117257	0.248148	-0.879662	0.00656394	0.0398244	NA	GEM-like,protein,5
VIT_01s0150g00370	-0.0910519	0.734993	0.844779	1.43714	0.000820444	0.0149318	1.99691	0.000107636	0.00567286	NA	C2,domain-containing,protein
VIT_01s0150g00440	0.984587	0.00847873	0.0590961	1.1769	0.00341842	0.030801	0.00309684	0.991258	0.996073	RBOHD	Respiratory,burst,oxidase,protein,D,(RBOHD)
VIT_01s0150g00480	1.0836	0.000662969	0.0166527	1.50504	8.5664e-05	0.00486112	0.807597	0.0035018	0.0280567	NA	Protein,binding,protein
VIT_01s0150g00510	0.584521	0.0518158	0.164214	-0.0415183	0.872901	0.922637	-1.63988	0.000303484	0.00840017	NA	Protein,phosphatase,2C
VIT_01s0182g00140	2.31718	0.00837222	0.0586981	3.01842	0.00211115	0.0236118	2.49501	0.0058042	0.037021	NA	PHO1-like,protein
VIT_02s0012g00390	0.302751	0.707505	0.825966	1.82639	0.0501674	0.144971	3.17008	0.00451507	0.0323729	NA	Norcoclaurine,synthase
VIT_02s0012g00400	-0.545616	0.502283	0.672361	1.72131	0.0605662	0.163154	3.29747	0.00359909	0.0284686	NA	1-aminocyclopropane-1-carboxylate,oxidase
VIT_02s0012g00470	-0.919877	0.0581655	0.175298	-1.33596	0.0133095	0.0651155	-0.912545	0.0597376	0.159253	NA	Unknown
VIT_02s0012g00540	-0.131281	0.721672	0.835834	0.601332	0.132798	0.26852	1.51116	0.00361716	0.0285646	PER20	Peroxidase
VIT_02s0012g00550	0.399575	0.0100652	0.0656797	0.627032	0.000907721	0.015698	1.63009	1.84162e-06	0.00124031	IP5P2	Inositol,polyphosphate,5-phosphatase,II
VIT_02s0012g00730	1.49246	0.00127669	0.0229959	2.50228	5.2164e-05	0.00423409	2.71424	3.05723e-05	0.00376487	NA	Purine,permease,10,PUP10
VIT_02s0012g00740	-0.614654	0.0125726	0.0741727	-0.734581	0.00529265	0.0389822	-1.24231	0.000261963	0.00789975	NA	Dynamin-like,protein,2b
VIT_02s0012g00760	-0.217049	0.116472	0.268365	0.200079	0.142855	0.281434	1.0554	5.00016e-05	0.00446859	SGPP	Haloacid,dehalogenase,hydrolase
VIT_02s0012g01040	-2.70798	0.00099379	0.0204315	-1.7164	0.0111026	0.0586011	1.02479	0.0807767	0.194603	NA	NAC,domain-containing,protein,71
VIT_02s0012g01120	-0.594821	0.00756021	0.0557011	-0.824632	0.00132014	0.0186732	-1.38247	5.422e-05	0.00456607	GDH3	Glycine,cleavage,system,H,protein,,mitochondrial
VIT_02s0012g01160	0.780143	0.0112017	0.0696984	1.39117	0.000485039	0.0116198	0.308554	0.219829	0.38357	NPF7,3	Proton-dependent,oligopeptide,transport,(POT),family,protein
VIT_02s0012g01190	0.369174	0.242851	0.426967	1.07263	0.00748358	0.0467408	-0.0366292	0.902917	0.946304	NA	Zinc,finger,(C2H2,type),family
VIT_02s0012g01270	0.380651	0.440784	0.619655	1.39545	0.0198612	0.082396	0.0426122	0.929699	0.961897	PYL1	Abscisic,acid,receptor,PYL1,,RCAR12
VIT_02s0012g01370	-0.780184	0.015573	0.0831005	-1.45823	0.000565148	0.0124107	-1.00354	0.00462708	0.0327487	NA	No,hit
VIT_02s0012g01380	-1.45056	0.000193964	0.00929712	-0.540495	0.0339327	0.113841	0.468225	0.0568927	0.154147	NA	No,hit
VIT_02s0012g01570	1.76358	0.00189485	0.0276583	2.84448	0.000105227	0.00545618	2.20333	0.000517825	0.0104236	NA	Cinnamoyl-CoA,reductase
VIT_02s0012g01590	1.64777	0.00430331	0.0421501	1.51374	0.00663423	0.0439019	-0.501799	0.248495	0.416584	NA	Unknown,protein
VIT_02s0012g02190	-0.208554	0.41557	0.599185	0.0747625	0.765519	0.85069	1.27802	0.00108517	0.014813	NA	Cellulose,synthase,CSLD2
VIT_02s0012g02220	-1.49864	0.0107031	0.0679746	-0.391445	0.398912	0.556331	2.0567	0.00210306	0.0210929	XTH29	Xyloglucan,endotransglucosylase/hydrolase,30
VIT_02s0012g02340	1.57585	0.00218024	0.0295777	1.90766	0.000727509	0.0140513	3.06636	3.65909e-05	0.00395979	NA	CYP76C4
VIT_02s0025g00040	-0.591229	0.0506549	0.162111	-1.03668	0.00434495	0.0349723	-0.76292	0.0187754	0.0741801	NA	ARID/BRIGHT,DNA-binding,domain-containing,protein
VIT_02s0025g00050	0.279915	0.491219	0.663653	-0.205603	0.610245	0.737585	-1.31748	0.0109983	0.0539868	ARID2	ARID/BRIGHT,DNA-binding,domain-containing,protein
VIT_02s0025g00180	0.988061	0.00022313	0.00996034	1.06082	0.000142536	0.00640026	0.305935	0.0700977	0.17762	NA	Bisphosphoglycerate,mutase
VIT_02s0025g00220	-0.449783	0.278179	0.465784	-1.07906	0.0255564	0.09582	-0.310902	0.443311	0.611324	NA	Chlororespiratory,reduction,4,(CRR4)
VIT_02s0025g00240	3.12468	0.0419823	0.144371	5.90816	0.00218163	0.0241473	3.88286	0.0175948	0.0714946	NA	Beta-carotene,hydroxylase
VIT_02s0025g00250	0.0184797	0.952699	0.977287	1.01457	0.0116608	0.0601877	0.395269	0.229693	0.395082	SP1L5	SP1L5,(SPIRAL1-like5)
VIT_02s0025g00260	2.34645	0.00147422	0.0245626	1.20938	0.0356395	0.117216	0.612881	0.230419	0.395801	NA	Polygalacturonase,GH28
VIT_02s0025g00280	2.7673	6.49791e-05	0.00568183	1.11862	0.0116316	0.0601013	0.156023	0.65193	0.78143	HSP90-1	Heat,shock,protein,90-1
VIT_02s0025g00350	0.161841	0.509646	0.678098	0.529248	0.0570313	0.157247	1.11356	0.00195769	0.0203022	NA	Heavy-metal-associated,domain-containing,protein
VIT_02s0025g00420	-0.0249092	0.949266	0.97517	1.33569	0.00936341	0.0529436	1.18054	0.0165065	0.068612	NA	WRKY,DNA-binding,protein,27
VIT_02s0025g00650	1.15679	0.0753588	0.204786	1.55931	0.0259517	0.096526	0.439847	0.454169	0.620691	NA	AAA-type,ATPase
VIT_02s0025g00700	-0.870976	0.0104427	0.0669607	1.36676	0.000950236	0.0161339	2.36158	3.06274e-05	0.00376487	NA	Aluminum-activated,malate,transporter,9
VIT_02s0025g00750	2.21068	0.0155346	0.0831005	1.86918	0.0313016	0.108574	0.185808	0.797664	0.883655	NA	Pinoresinol,forming,dirigent,protein
VIT_02s0025g00930	-0.123034	0.70988	0.827384	-0.726006	0.0557532	0.155	-1.20738	0.0065646	0.0398244	NA	Multidrug,resistance-associated,protein,14
VIT_02s0025g00950	-0.07992	0.670939	0.799978	-0.35558	0.0888581	0.207182	-1.02639	0.000713693	0.0120351	NA	Multidrug,resistance-associated,protein,14
VIT_02s0025g00960	-0.701456	0.00959379	0.063965	-1.40561	0.000192536	0.00743737	-0.460148	0.0540252	0.14898	VHA-E3	V-type,H+-transporting,ATPase,subunit,E
VIT_02s0025g00970	-1.24508	0.00372812	0.0392545	-1.05231	0.00873342	0.0509414	-0.0169567	0.955513	0.976091	NA	ABC,transporter,C,member,15
VIT_02s0025g01020	1.64804	0.00452256	0.0429585	1.49116	0.00749851	0.0467884	1.16832	0.022726	0.0839599	NA	BZip,transcription,factor,G-,box,,binding,factor,3
VIT_02s0025g01030	-0.458496	0.199336	0.376012	-1.16791	0.00850576	0.0503308	-0.3035	0.379578	0.551848	NA	Aldose,1-epimerase
VIT_02s0025g01090	-1.0571	0.000234437	0.0102033	-0.747771	0.0018389	0.0220267	-0.143886	0.383211	0.55561	NA	Unknown,protein
VIT_02s0025g01380	-0.13466	0.699193	0.819795	-0.127671	0.713945	0.81448	-1.21866	0.00809914	0.0447808	NA	Endo-1,4-beta-glucanase
VIT_02s0025g01430	-0.560868	0.13813	0.29853	1.90885	0.000715634	0.0139339	3.01721	4.01225e-05	0.00412046	NA	Zinc,finger,(C3HC4-type,ring,finger),family,protein,ATL1E
VIT_02s0025g01610	1.07173	0.000320643	0.0116352	1.12909	0.000231955	0.00814869	0.247471	0.176993	0.331589	NA	Phosphatidylinositol,4-kinase,type-II
VIT_02s0025g01710	-1.12151	0.000843133	0.0190032	-1.36581	0.000255088	0.00844081	-0.876709	0.00337039	0.0273917	NA	Unknown
VIT_02s0025g01720	0.343571	0.0518622	0.16428	0.597084	0.00471408	0.0365109	1.0507	0.000177358	0.00662492	NA	GDA2
VIT_02s0025g01750	-1.29883	0.0305476	0.120542	-0.826377	0.129671	0.264021	2.12065	0.00307305	0.0260786	CSLG1	Cellulose,synthase,CSLG3
VIT_02s0025g01830	-0.0340118	0.921287	0.960957	-0.276865	0.431793	0.587107	-1.05144	0.0155784	0.0663455	NA	Subtilisin-like,protease
VIT_02s0025g01900	-1.02597	0.0630671	0.183386	-1.20883	0.0353319	0.11667	-1.31288	0.0255299	0.0906291	NA	Cellulose,synthase,CSLG3
VIT_02s0025g01920	0.930357	0.0154469	0.0828646	1.23951	0.00381366	0.0325914	-0.0230761	0.93948	0.967805	NA	Cellulose,synthase,CSLG3
VIT_02s0025g01980	1.87679	0.016612	0.0861827	1.0812	0.114885	0.244919	-0.419313	0.50805	0.668035	NA	Cellulose,synthase,CSLG3
VIT_02s0025g02020	-1.00002	0.00274243	0.0332696	-0.538684	0.045677	0.136591	0.224601	0.34612	0.519167	ABIL4	Abl,interactor,3,(ABIL3)
VIT_02s0025g02140	1.50202	4.061e-06	0.00210633	1.80798	1.13946e-06	0.0010438	1.3325	9.14535e-06	0.0023969	MED37A	Heat,shock,protein,70
VIT_02s0025g02180	-0.195334	0.260303	0.446336	-1.36728	5.51382e-05	0.00433021	-1.12205	0.000195821	0.0069502	NA	No,hit
VIT_02s0025g02490	-2.07294	2.66294e-05	0.00386502	0.686226	0.0155446	0.0714363	0.73312	0.0115103	0.0553882	NA	Unknown,protein
VIT_02s0025g02560	0.427958	0.128975	0.286094	1.35897	0.000914639	0.0157661	0.000820897	0.997461	0.998865	MGL	O-succinylhomoserine,sulfhydrylase
VIT_02s0025g02570	-1.85778	0.00309342	0.035591	-1.1701	0.0274725	0.100036	1.30853	0.0171935	0.0704026	CYP78A9	CYP78A8
VIT_02s0025g02590	-1.04651	9.33554e-05	0.00657831	0.226858	0.130224	0.264845	0.177975	0.220795	0.384765	NA	Homeobox-leucine,zipper,protein,ATHB-12
VIT_02s0025g02610	-0.405483	0.588996	0.739593	0.0723282	0.922407	0.953409	-2.39867	0.0120964	0.0570061	NA	Basic,helix-loop-helix,(bHLH),family
VIT_02s0025g02670	1.62125	0.0136951	0.0778753	1.51316	0.018582	0.0794535	0.918008	0.107156	0.23502	BLT	Unknown,protein
VIT_02s0025g02790	1.15493	0.000175081	0.00903176	1.329	7.12864e-05	0.00449618	2.28773	1.86978e-06	0.00124031	GBSS1	Starch,synthase
VIT_02s0025g02800	1.07811	0.00179942	0.027192	0.635535	0.0240895	0.0926331	0.0920512	0.691086	0.809549	NA	No,hit
VIT_02s0025g02920	1.76751	0.00283135	0.0339796	2.28407	0.000655155	0.0132666	2.25504	0.00070705	0.0120123	NA	Quercetin,3-O-methyltransferase,1
VIT_02s0025g02970	-2.3459	3.5843e-05	0.0046124	-1.65411	0.000334569	0.00972222	-0.860163	0.0119929	0.0567324	DLO2	flavanone,3-beta-hydroxylase
VIT_02s0025g03200	1.38555	0.0425745	0.145459	1.98646	0.00931389	0.052755	0.629961	0.298395	0.469788	NA	Dehydration-responsive,protein
VIT_02s0025g03260	0.938116	0.00449787	0.0429073	0.638723	0.0266999	0.09817	-1.5095	0.000293265	0.00826297	NIP5-1	Aquaporin,NIP5;1
VIT_02s0025g03310	-0.847713	0.0133941	0.0769143	0.44968	0.125577	0.258847	2.08626	8.19974e-05	0.00529906	NA	Arsenite,transport,protein,(ArsB)
VIT_02s0025g03660	0.713991	0.000427136	0.0133098	1.23263	1.26326e-05	0.00215056	0.877053	0.00011807	0.00584293	AAE3	4-coumarate-CoA,ligase
VIT_02s0025g03730	-0.483072	0.17813	0.350556	-0.265345	0.438359	0.593185	-1.34856	0.00407078	0.0304592	NA	Translation,initiation,factor,eIF-2B,alpha,subunit
VIT_02s0025g03910	0.153461	0.365267	0.551965	-0.512347	0.0142405	0.067993	-1.05044	0.000284168	0.00814684	NA	VIP3,(vernalization,independence,3);,nucleotide,binding
VIT_02s0025g04210	1.12886	0.0131377	0.0759634	0.415047	0.2656	0.42331	-0.669973	0.0915577	0.211009	UGE3	UDP-glucose,4-epimerase
VIT_02s0025g04280	1.93874	7.71677e-05	0.00621887	1.79724	0.000125577	0.00590643	2.08985	4.73453e-05	0.00439991	NA	Osmotin
VIT_02s0025g04300	4.37358	1.33756e-08	0.000257306	2.39986	8.80896e-07	0.000938294	3.00494	1.85079e-07	0.000602337	NA	Thaumatin
VIT_02s0025g04310	3.01421	9.77279e-05	0.00676971	2.6565	0.00021792	0.00790619	3.25415	5.95377e-05	0.0048326	NA	Thaumatin
VIT_02s0025g04320	1.52594	0.000126993	0.00768227	1.96417	2.45098e-05	0.00298533	1.42331	0.00019736	0.00697906	NA	Thaumatin
VIT_02s0025g04330	0.234288	0.695693	0.817823	2.1129	0.00775804	0.0476843	2.34369	0.00460084	0.032623	NA	Thaumatin,VVTL1,[Vitis,vinifera]
VIT_02s0025g04340	-0.677449	0.0609739	0.180044	-0.287105	0.376699	0.535513	-1.27391	0.00401241	0.0302254	OSM34	Osmotin
VIT_02s0025g04430	-0.0778288	0.612338	0.75704	-0.82694	0.000759368	0.0144063	-1.14661	0.000100319	0.00562456	NA	Sugar,transporter,1
VIT_02s0025g04470	-0.174042	0.621977	0.763511	-1.45712	0.00341077	0.0307621	-0.280786	0.432841	0.602109	NA	No,hit
VIT_02s0025g04550	0.495997	0.324063	0.513589	1.40407	0.0196786	0.081914	0.820017	0.122739	0.257738	NA	Glucose-methanol-choline,(GMC),oxidoreductase
VIT_02s0025g04560	-1.10621	9.33528e-05	0.00657831	-0.535658	0.00637674	0.0429559	0.0367909	0.800337	0.884985	NA	Copper,amine,oxidase
VIT_02s0025g04620	1.56142	0.00812846	0.0578941	0.675012	0.159112	0.302114	0.357001	0.432457	0.601749	NA	Phospholipase,D,beta,1
VIT_02s0025g04720	-2.37072	0.00663411	0.0521325	-0.389448	0.552743	0.68979	1.41154	0.0580478	0.155959	LDOX	Leucoanthocyanidin,dioxgenase
VIT_02s0025g04730	-1.89133	0.000859385	0.0192095	-0.494925	0.191772	0.342028	-0.42029	0.25963	0.428615	NA	Glyoxylate,reductase
VIT_02s0025g04870	1.21845	0.0137547	0.077984	0.545567	0.187953	0.337553	0.00477007	0.990187	0.995465	NA	No,hit
VIT_02s0025g04910	2.70958	0.0196359	0.0945204	0.970149	0.317777	0.478519	-0.56903	0.548271	0.70211	NA	Growth-regulating,factor,5
VIT_02s0025g04940	-1.30689	0.0213966	0.0989679	-2.32765	0.00115894	0.0177742	-1.53803	0.0103407	0.0520334	NA	Carboxyl-terminal,peptidase
VIT_02s0025g04950	0.550523	0.140496	0.30167	-1.00149	0.0191563	0.0808538	-0.26132	0.456418	0.622527	NA	No,hit
VIT_02s0025g04960	-0.512241	0.0303473	0.120162	-1.02286	0.000982281	0.0163038	-0.604588	0.0151349	0.065178	NA	Unknown,protein
VIT_02s0025g05120	1.09082	0.000459638	0.0136586	1.19895	0.000256979	0.00845045	0.661108	0.00739823	0.0424202	ACR8	ACT,domain-containing,protein,(ACR8)
VIT_02s0033g00230	0.134282	0.536681	0.700511	-0.784808	0.00662371	0.0438624	-1.07821	0.00119252	0.0156698	NA	Unknown,protein
VIT_02s0033g00270	0.246269	0.670139	0.799321	1.471	0.0324428	0.110812	2.74078	0.00161411	0.0182866	PRR1	Pinoresinol-lariciresinol,reductase
VIT_02s0033g00800	1.28415	0.000350863	0.0119886	0.539578	0.0308157	0.107443	0.306509	0.170039	0.322715	NIT2	Nitrilase,4,(NIT4)
VIT_02s0033g01160	0.439538	0.0478562	0.15638	1.03046	0.000784127	0.0145041	0.441905	0.0469553	0.135837	NA	Unknown,protein
VIT_02s0033g01170	-0.836111	0.000707501	0.01736	-1.09642	0.000132812	0.00615266	-0.339933	0.05324	0.147597	RPA1E	Replication,protein,RPA,70kDa,subunit
VIT_02s0033g01380	0.54704	0.215895	0.396144	1.91702	0.00199252	0.0228428	1.23535	0.0178518	0.0721459	AOX3	Alternative,oxidase,1D
VIT_02s0087g00030	-0.179929	0.534731	0.699231	-0.863669	0.0163318	0.0736461	-1.18273	0.00352411	0.0281495	NA	Alpha-glucosidase
VIT_02s0087g00050	-0.354233	0.102726	0.247341	-0.297584	0.159101	0.302114	-1.12109	0.000558543	0.0107554	NA	Alpha-glucosidase
VIT_02s0087g00330	-0.751995	0.0954467	0.23707	-0.405163	0.334266	0.494523	-1.09048	0.0266604	0.0932655	NA	Glycosyl,transferase,family,1,protein
VIT_02s0087g00490	-1.30628	0.000284143	0.0109981	-0.106002	0.607519	0.735392	-0.0282913	0.889967	0.938988	NA	10-deacetylbaccatin,III,10-O-acetyltransferase
VIT_02s0087g00630	-3.12699	0.00115148	0.0219751	-1.51391	0.0383553	0.12283	0.223903	0.718266	0.829618	FAO4A	Alcohol,oxidase
VIT_02s0087g00710	0.455388	0.175554	0.347548	1.17514	0.00589277	0.041372	2.54651	6.17646e-05	0.00486953	CYP707A1	ABA,8'-hydroxylase,CYP707A1
VIT_02s0087g00750	0.847915	0.0214715	0.0990965	1.06302	0.00765932	0.0473084	0.532501	0.106974	0.234864	NA	Proteinase,inhibitor,I4,,serpin
VIT_02s0087g00930	-0.0353331	0.907787	0.952528	0.354852	0.266726	0.424624	1.3545	0.00240769	0.022671	NA	9-cis-epoxycarotenoid,dioxygenase
VIT_02s0087g01010	2.17289	7.31975e-05	0.0060605	2.10321	9.03515e-05	0.00499451	0.441522	0.139179	0.280769	CRK9	CRK10,(cysteine-rich,RLK10)
VIT_02s0109g00310	-1.6414	0.00032174	0.0116352	-0.664489	0.0337104	0.113293	-0.187591	0.482152	0.645498	NA	flavonoid,3-monooxygenase
VIT_02s0109g00410	0.411419	0.302776	0.492184	-1.13347	0.0180333	0.077975	-0.266856	0.494156	0.656679	NA	No,hit
VIT_02s0154g00110	1.40031	0.0101368	0.0658345	1.36137	0.0115694	0.059956	-0.0928767	0.824178	0.899312	TPPG	Trehalose-6-phosphate,phosphatase,(AtTPPA)
VIT_02s0154g00210	1.06166	0.0188951	0.0925839	0.0632163	0.861943	0.915279	-0.30269	0.416169	0.586766	NA	WRKY,DNA-binding,protein,21
VIT_02s0154g00350	0.429308	0.0747831	0.203884	1.43635	0.000203572	0.00767867	0.873312	0.00371192	0.0289916	NA	L-lactate,dehydrogenase,A
VIT_02s0154g00410	-1.03259	0.000114964	0.00720381	-0.143847	0.321924	0.482723	0.203399	0.175407	0.329651	NA	Unknown,protein
VIT_02s0154g00480	1.31423	0.000639834	0.0162381	0.889968	0.00558921	0.0400724	0.394927	0.124647	0.260389	NA	Heat,shock,protein,MTSHP
VIT_02s0154g00510	1.54919	0.0013125	0.0232706	0.68816	0.0564472	0.156196	-0.123061	0.695858	0.813286	SFH11	SEC14,cytosolic,factor
VIT_02s0154g00580	0.638837	0.0494542	0.159676	1.23708	0.00246227	0.025632	0.098177	0.72669	0.835423	NA	Unknown
VIT_02s0234g00030	0.373799	0.0818334	0.215382	-0.400614	0.0659586	0.172164	-1.23893	0.000259673	0.00789153	NA	No,hit
VIT_02s0234g00120	-0.473931	0.0698337	0.19603	-1.00294	0.00266968	0.0268602	-0.477059	0.0683898	0.174901	NA	FUS5
VIT_02s0234g00130	-1.60961	0.00290064	0.0343536	-0.157308	0.676777	0.788562	-0.828187	0.0555482	0.151742	ERF1A	Ethylene,responsive,element,binding,factor,1
VIT_02s0236g00100	0.188687	0.474895	0.650309	1.02476	0.00447734	0.0356649	0.632622	0.0388924	0.119727	NA	Unknown
VIT_02s0241g00030	0.254938	0.454236	0.631049	-0.431051	0.222083	0.376373	-1.73265	0.000992168	0.0142648	NA	Sterol,4-alpha-methyl-oxidase,1,(SMO1)
VIT_02s0241g00040	-0.836728	0.00137148	0.0237686	-1.47939	3.99765e-05	0.00377427	-0.949801	0.000653444	0.0116069	PHR1	Cyclobutane,pyrimidine,dimer,photolyase
VIT_02s0488g00030	0.346883	0.309431	0.498871	-0.72982	0.0543038	0.152347	-1.06181	0.0120269	0.0568177	NA	No,hit
VIT_03s0017g00620	-0.585091	0.17704	0.349399	-1.35207	0.0103015	0.0560595	-0.803543	0.0780449	0.190643	NA	GA,20-oxidase
VIT_03s0017g00650	0.927321	0.00829927	0.0584382	1.28548	0.00147319	0.019694	0.305361	0.271139	0.441174	RIBA1	GTP,cyclohydrolase,II
VIT_03s0017g00710	-1.02563	0.00138137	0.0237899	-1.2543	0.000419881	0.0106842	-0.605028	0.0197502	0.0764628	NA	flavonol,synthase
VIT_03s0017g01140	0.656925	0.0908316	0.230366	1.91703	0.000699614	0.0137331	1.09186	0.0138047	0.0617909	UGT85A5	Cis-zeatin,O-beta-D-glucosyltransferase
VIT_03s0017g01210	-1.28072	0.000205476	0.0094981	-0.191434	0.331469	0.491636	0.382407	0.0753606	0.186458	EXL2	Phosphate-induced,protein,1
VIT_03s0017g01290	-2.13081	0.00234582	0.0308066	-0.317717	0.512522	0.657061	-1.77374	0.00616767	0.038305	NA	ABC,transporter,G,member,7
VIT_03s0017g01460	0.285919	0.362961	0.550253	1.56435	0.00106052	0.0169024	0.683074	0.0527732	0.146723	NA	No,hit
VIT_03s0017g01490	-1.00074	0.0186871	0.0919865	-0.3129	0.373706	0.532754	1.15246	0.00985811	0.0504208	NA	Berberine,bridge,enzyme
VIT_03s0017g01620	2.262	0.0049704	0.0450658	0.677832	0.267534	0.425616	0.838944	0.17953	0.334556	NA	Disease,resistance,protein,RGA4
VIT_03s0017g01990	2.13605	0.000263801	0.0108361	2.31871	0.000157608	0.00675397	1.88349	0.000569745	0.0108302	UGT71B7	UDP-glucose,glucosyltransferase
VIT_03s0017g02110	1.78804	0.011979	0.0722157	1.82177	0.0109822	0.0582476	2.53317	0.00201579	0.0206751	UGT71B7	Anthocyanidin,3-O-glucosyltransferase
VIT_03s0017g02260	-0.386863	0.305788	0.49543	0.288327	0.437539	0.592409	1.12767	0.0144819	0.0635174	NA	Protease,inhibitor/seed,storage/lipid,transfer,protein,(LTP)
VIT_03s0017g02300	-0.569712	0.00534498	0.0469492	-1.05146	0.000153154	0.00663645	-1.0521	0.000152568	0.00629783	NA	Unknown,protein
VIT_03s0038g00230	1.33804	1.0354e-05	0.00294748	1.51047	4.55788e-06	0.00151172	1.02684	5.98807e-05	0.00484002	PAP10	Purple,acid,phosphatase,2,PAP2
VIT_03s0038g00250	1.55839	2.53801e-05	0.00380141	1.04504	0.000330406	0.0097153	0.546307	0.0115943	0.0555668	PAP10	Purple,acid,phosphatase,10,ATPAP10/PAP10
VIT_03s0038g00430	0.689918	0.0611114	0.180212	1.535	0.00160721	0.0205258	1.46097	0.00212011	0.0211777	DTX47	Enhanced,disease,susceptibility,5,EDS5
VIT_03s0038g00470	1.32838	0.0109732	0.0689781	0.598193	0.167168	0.312208	0.691929	0.117746	0.250283	NA	Subtilase,family,protein
VIT_03s0038g00760	1.29454	0.00992427	0.0652471	1.32587	0.00885244	0.0513746	0.301907	0.441979	0.610318	SPE1	Arginine,decarboxylase,(Fragment)
VIT_03s0038g00950	1.10329	0.00252718	0.0319869	-0.561223	0.0529719	0.149966	-0.265312	0.308602	0.480227	NA	Auxin-responsive,SAUR9
VIT_03s0038g01110	2.49256	0.00143862	0.0243401	-0.198779	0.699301	0.80427	-0.268813	0.603079	0.744397	NA	Auxin-responsive,SAUR31
VIT_03s0038g01130	1.85298	0.0153098	0.0825435	-0.239926	0.692913	0.800474	-0.951781	0.146173	0.29103	NA	Auxin-responsive
VIT_03s0038g01150	1.61483	0.000127631	0.00769669	-0.30634	0.196304	0.347757	-0.771691	0.00865093	0.0465505	NA	Auxin-responsive
VIT_03s0038g02190	0.600668	0.0222179	0.100922	1.15553	0.000778211	0.0144919	1.1906	0.000651498	0.0115938	NA	Nodulin
VIT_03s0038g02220	3.86112	3.14732e-05	0.00423392	1.56355	0.00677477	0.044389	-0.523371	0.246137	0.413945	ADF9	Cofilin
VIT_03s0038g02450	0.891203	0.0783275	0.209276	1.20344	0.0271105	0.0990363	1.65968	0.00632376	0.0389405	NA	Constans,interacting,protein,4
VIT_03s0038g02490	1.44551	0.000794261	0.0183865	1.99385	0.000108919	0.00552843	1.74857	0.000249769	0.0077497	NA	SKP1
VIT_03s0038g02510	-0.423226	0.0497316	0.160155	-0.773288	0.00340096	0.0307197	-1.12969	0.000383401	0.00926568	HPR	Glyoxylate,reductase
VIT_03s0038g02730	0.190605	0.270515	0.457324	-0.78014	0.00171362	0.0211856	-1.00217	0.000392104	0.00935383	NA	Mutator-like,transposase
VIT_03s0038g02740	0.153477	0.347204	0.535893	-0.815068	0.00102956	0.0166473	-1.0781	0.000188268	0.00678222	NA	Unknown,protein
VIT_03s0038g02890	1.30517	0.0125129	0.0739836	0.615828	0.160451	0.303769	-0.231957	0.573215	0.720856	SKIP23	F-box,family,protein
VIT_03s0038g02970	-0.278011	0.176296	0.348694	-1.04251	0.000758062	0.0143994	-0.417067	0.0584834	0.156691	ATR	Ataxia,telangiectasia,and,Rad3,related
VIT_03s0038g03220	1.93003	6.66212e-06	0.0024558	1.7725	1.18323e-05	0.00207998	1.48953	3.76351e-05	0.00395979	LYM2	Chitin,elicitor-binding,CEBIP,LysM,domain-containing
VIT_03s0038g03410	0.836003	0.0126009	0.0742585	2.67289	1.33769e-05	0.00221838	2.96648	6.62637e-06	0.00204481	NA	NAC,domain,containing,protein,36
VIT_03s0038g03480	1.81716	0.000264516	0.0108361	-0.385072	0.198283	0.349932	-1.72792	0.000361075	0.00907975	SAUR67	Auxin-induced,SAUR
VIT_03s0038g03690	1.22149	0.00114135	0.0218905	0.205575	0.405715	0.563438	-0.313046	0.219766	0.383528	NA	Unknown,protein
VIT_03s0038g03800	1.13958	0.000269004	0.0109404	1.13857	0.000270483	0.00864333	0.831901	0.00174423	0.0190646	NA	Protein,kinase,APK1B
VIT_03s0038g03920	-1.34079	8.63664e-05	0.00648462	-0.767771	0.00248225	0.0257347	-0.248048	0.18234	0.338252	NA	Glutamate,receptor,2,GLUR2
VIT_03s0038g04170	2.83844	9.36167e-06	0.00281391	2.86177	8.85873e-06	0.00190621	1.20507	0.00202362	0.0207066	NA	Lectin,protein,kinase
VIT_03s0038g04210	-0.334388	0.0561442	0.17179	-1.01267	0.000218235	0.00790619	-1.0142	0.000216176	0.0072408	PHOT2	Phototropin-2
VIT_03s0038g04260	-0.0343422	0.808258	0.891158	-0.698294	0.00131881	0.0186732	-1.04021	0.000116222	0.00584293	CLC-E	Chloride,channel,protein,CLC-e
VIT_03s0038g04330	1.74669	0.00327817	0.0365583	0.49519	0.257147	0.414222	-0.866432	0.0675378	0.173461	NA	Unknown
VIT_03s0038g04340	3.09361	0.00401453	0.0406933	1.66085	0.0591024	0.160762	-0.474615	0.541144	0.696021	NA	feronia,receptor-like,kinase
VIT_03s0038g04510	1.31081	1.51594e-05	0.00331387	1.04252	6.86766e-05	0.00442152	0.815022	0.000326864	0.00866517	NA	Chaperone,BCS1,mitochondrial
VIT_03s0038g04730	-2.58434	0.000295531	0.0111869	-1.96478	0.00151048	0.0199683	0.452597	0.286631	0.45717	NA	Polyphenol,oxidase
VIT_03s0063g00050	-1.36346	1.28441e-05	0.00305038	-1.22851	2.57443e-05	0.00300411	-0.906656	0.000184292	0.00668909	NA	UDP-glucuronosyl/UDP-glucosyltransferase
VIT_03s0063g00060	1.59271	3.31338e-05	0.00439583	1.71297	2.04515e-05	0.00284945	1.54962	3.96938e-05	0.00410532	CBSX2	IMP,dehydrogenase
VIT_03s0063g00210	2.10197	0.0126112	0.0742585	1.01899	0.151393	0.29227	-0.531475	0.429054	0.598919	NA	Receptor,protein,kinase
VIT_03s0063g00340	-1.05471	0.00544584	0.0474004	-0.618743	0.0534538	0.1508	-0.358489	0.221421	0.385507	NA	No,hit
VIT_03s0063g00350	-0.835545	0.000440224	0.013416	-1.0559	0.000101622	0.00532673	-0.504133	0.00730353	0.0422805	NA	Unknown
VIT_03s0063g00370	0.109985	0.776247	0.871598	-0.431076	0.284684	0.443331	-2.61854	0.000195449	0.0069498	NIR1	Nitrite,reductase
VIT_03s0063g00550	1.54877	0.000165478	0.00879365	1.9139	4.22411e-05	0.00384513	1.95734	3.6446e-05	0.00395979	NA	Fw2,2,ORFX
VIT_03s0063g00580	-1.29879	0.00141339	0.0240614	-1.69747	0.000286021	0.00895487	-0.607191	0.0495074	0.140634	CHR25	Rad54
VIT_03s0063g00780	0.519673	0.1403	0.301457	0.874891	0.0263935	0.0975264	1.20485	0.00616032	0.0382875	NA	CXE,carboxylesterase
VIT_03s0063g00810	-1.32425	7.9211e-05	0.00629069	-0.236031	0.1916	0.341881	0.551429	0.0116787	0.055817	NA	Carboxyesterase,12;,CXE12
VIT_03s0063g00880	1.22048	0.0411329	0.142829	1.68555	0.0106349	0.0571143	1.02355	0.0745754	0.185063	NA	Calmodulin-binding,protein
VIT_03s0063g01230	1.23449	0.0919632	0.232298	-0.144938	0.825553	0.891199	-3.14486	0.00157978	0.0180037	NA	No,hit
VIT_03s0063g01430	0.283267	0.329285	0.518729	-1.11847	0.00426401	0.0346543	-0.452531	0.13766	0.278784	NA	Pentatricopeptide,(PPR),repeat
VIT_03s0063g01510	1.21192	0.00150576	0.0248591	0.959526	0.00532152	0.0389982	0.327284	0.2181	0.381515	TPS7	Trehalose-phosphatase
VIT_03s0063g01780	0.502969	0.0694432	0.19519	0.820042	0.0100136	0.055148	1.44122	0.00045837	0.00991842	XLG2	Extra-large,G-protein,(XLG1)
VIT_03s0063g01970	0.661757	0.0985641	0.241385	-1.05216	0.0190504	0.0805818	-3.18293	3.58746e-05	0.00395979	NA	Non-symbiotic,hemoglobin,2
VIT_03s0063g02090	0.0878546	0.772327	0.868795	1.07156	0.0078408	0.047977	0.448959	0.16786	0.319943	NA	Unknown,protein
VIT_03s0063g02200	-0.207347	0.551083	0.711353	-1.39239	0.00392381	0.0331791	-2.44929	0.000142289	0.00618963	NA	No,hit
VIT_03s0063g02230	-0.387862	0.430745	0.610764	-1.30246	0.0260113	0.0966543	-0.453763	0.360572	0.53303	PCMP-E92	Pentatricopeptide,(PPR),repeat-containing,protein
VIT_03s0063g02250	-1.10347	0.000346982	0.0119622	0.122964	0.497879	0.644962	0.447113	0.0352087	0.112045	PLT1	Polyol,transporter,5
VIT_03s0063g02330	-1.02843	0.0920963	0.23247	-0.684345	0.235738	0.391343	-2.00262	0.00664854	0.040145	NA	No,hit
VIT_03s0063g02340	-0.087579	0.826436	0.902458	-0.212395	0.598048	0.727222	-1.65788	0.00344321	0.027734	USPL1	Dehydration-responsive,protein,(RD22)
VIT_03s0063g02360	1.38631	0.0175023	0.0887197	-0.128014	0.784057	0.862571	-1.33628	0.0204984	0.0783328	NA	Epicotyl-specific,tissue,protein
VIT_03s0063g02380	1.97774	0.0173212	0.0881036	0.422798	0.52979	0.670984	-1.10428	0.127646	0.264789	NA	Specific,tissue,protein,2
VIT_03s0063g02490	0.627286	0.0404403	0.141214	1.02853	0.00444026	0.0355018	0.275443	0.307683	0.479108	NA	Glucan,endo-1,3-beta-glucosidase,7,precursor
VIT_03s0063g02620	0.937725	0.104604	0.250437	0.995481	0.0883095	0.206316	-1.97817	0.00558178	0.0363652	RL1	Myb,RAD,(Transcription,factor,RAD)
VIT_03s0063g02670	0.150095	0.676754	0.804021	-0.0959719	0.789014	0.865499	-1.43744	0.00412453	0.030721	RL6	Radialis-like,protein,6
VIT_03s0063g02680	-1.25754	0.00257853	0.0322518	-2.68029	2.45196e-05	0.00298533	-2.87515	1.53599e-05	0.00292554	RL6	Radialis-like,protein,5
VIT_03s0063g02700	-0.100826	0.642014	0.77847	-0.988168	0.00200201	0.0229097	-1.34504	0.0003259	0.00866517	CPL4	CPL4,(C-Terminal,Domain,Phosphatase-like,4)
VIT_03s0088g00320	2.00493	3.58925e-06	0.00191796	1.27671	7.29112e-05	0.00454523	0.590752	0.00660926	0.0400097	EGY3	Peptidase,M50
VIT_03s0088g01180	1.7381	0.0003743	0.0123508	2.3146	6.10067e-05	0.00437849	1.90596	0.000211295	0.00718659	IKU2	Proline,iminopeptidase
VIT_03s0088g01190	-0.892496	0.00351387	0.0378267	-0.822342	0.00538312	0.0393026	-1.11384	0.00102018	0.0143727	NA	Malate,dehydrogenase,,glyoxysomal,precursor
VIT_03s0091g00040	-1.94603	0.000550127	0.0150752	0.156732	0.646609	0.764901	1.33566	0.00458406	0.0325641	UGT84A3	Limonoid,UDP-glucosyltransferase
VIT_03s0091g00120	2.05318	0.00341006	0.0372935	0.0664895	0.892757	0.935077	-0.678484	0.196447	0.355828	NA	Prp27-like,protein
VIT_03s0091g00160	2.52419	0.000255371	0.0107028	1.82376	0.00176356	0.021495	1.76644	0.00210795	0.0210981	NA	NtPRp27,secretory,protein
VIT_03s0091g00230	-1.8342	0.0309087	0.121338	-2.54649	0.00721021	0.045671	-0.422285	0.555585	0.707801	NA	Unknown,protein
VIT_03s0091g00260	-0.345076	0.143829	0.306541	-0.688571	0.0132887	0.0650637	-1.18306	0.000756962	0.0123206	NA	Zinc,finger,protein,4
VIT_03s0091g00310	-0.71388	0.0166719	0.0863535	-0.590955	0.0361062	0.118165	-1.50318	0.000300047	0.00836115	GH3,1	Indole-3-acetic,acid-amido,synthetase,GH3,8
VIT_03s0091g00450	1.09047	0.0113528	0.0701778	0.76494	0.0484693	0.141854	0.0891646	0.789356	0.878562	NA	Progesterone,5-beta-reductase
VIT_03s0091g01060	1.46418	0.0207941	0.0973987	0.926463	0.102631	0.227245	0.515692	0.331252	0.503819	NA	Cyclin,delta-2
VIT_03s0091g01080	0.0868136	0.745465	0.851118	0.786237	0.0181383	0.0782155	1.18775	0.00235948	0.0224253	NA	1-aminocyclopropane-1-carboxylate,oxidase
VIT_03s0091g01290	-1.66702	0.0217635	0.0997056	-0.160098	0.786494	0.863623	1.23257	0.0665796	0.171858	NA	Serine,carboxypeptidase,S10
VIT_03s0097g00070	0.0202139	0.94628	0.973802	0.814217	0.0257796	0.0962999	1.05871	0.00795501	0.0443053	NA	Lectin,protein,kinase
VIT_03s0097g00110	1.00823	0.0247924	0.10749	1.30987	0.00762285	0.0471859	1.17907	0.012562	0.0583567	NA	Concanavalin,A,lectin
VIT_03s0097g00460	-1.99519	0.000244525	0.0104532	-2.18597	0.000137545	0.00624347	1.30701	0.00291357	0.0252698	NA	Geraniol,10-hydroxylase
VIT_03s0097g00470	-1.15128	0.000721456	0.0175406	-0.871103	0.0034849	0.0310344	0.028422	0.892392	0.940203	NA	ATHVA22A,(Arabidopsis,thaliana,HVA22,homologue,A)
VIT_03s0132g00340	1.90697	0.00341423	0.0373179	2.34878	0.00106732	0.0169792	2.1972	0.00156539	0.0179261	NA	Wall-associated,receptor,kinase-like,10
VIT_03s0167g00220	1.76445	7.5466e-05	0.00615144	1.52706	0.000189913	0.0074205	1.14021	0.00111565	0.0150473	NA	MEK1
VIT_03s0180g00130	0.812202	0.000741763	0.0177679	0.775379	0.000974769	0.0162797	1.31075	3.64171e-05	0.00395979	PGDH1	D-3-phosphoglycerate,dehydrogenase,,chloroplast,precursor
VIT_03s0180g00200	-1.7424	8.83547e-05	0.00648861	-0.642786	0.0215054	0.0867339	0.923698	0.00383013	0.0294721	UGT84A4	Limonoid,UDP-glucosyltransferase
VIT_03s0180g00320	-2.14216	6.80158e-05	0.00580342	-0.0213319	0.936476	0.962339	1.13598	0.00308233	0.0261284	UGT84A3	Indole-3-acetate,beta-glucosyltransferase
VIT_04s0008g00130	-1.78732	0.0137646	0.0780171	-0.557805	0.343309	0.503357	0.717417	0.232359	0.398209	NA	Avr9/Cf-9,rapidly,elicited,protein,146
VIT_04s0008g00150	1.12956	0.00253242	0.0319869	1.32999	0.00100533	0.0164517	0.392359	0.156782	0.305079	NA	NAC,domain,containing,protein,36
VIT_04s0008g00210	1.49818	0.00424826	0.0418704	1.79852	0.0015686	0.0203019	1.02953	0.0245924	0.0885095	NA	Histidine-containing,phosphotransferase
VIT_04s0008g00220	-0.21616	0.356028	0.543746	-1.12324	0.00130723	0.0186276	-0.521149	0.0484666	0.138826	NA	IAA6
VIT_04s0008g00300	0.482275	0.280819	0.468364	1.77908	0.00344525	0.0308836	1.50133	0.00818767	0.0450595	NA	Clavata1,receptor,kinase,(CLV1)
VIT_04s0008g00310	0.537612	0.119836	0.272944	2.29997	0.000122764	0.00585695	1.85223	0.000473409	0.0100453	NA	Clavata1,receptor,kinase,(CLV1)
VIT_04s0008g00370	-0.782841	0.108333	0.255798	1.66571	0.00570373	0.0406079	0.266967	0.550652	0.703831	NA	Clavata1,receptor,kinase,(CLV1)
VIT_04s0008g00740	-1.07903	0.000499051	0.0143501	-0.602842	0.0116504	0.0601498	0.121819	0.51699	0.675588	NA	Protein,phosphatase,2C
VIT_04s0008g00800	0.766359	0.00181573	0.0272459	1.0781	0.000238305	0.00826865	1.16631	0.00014522	0.00621266	HEM15	Ferrochelatase-2
VIT_04s0008g00880	1.04398	0.000890301	0.0194433	0.598013	0.0161466	0.073068	-0.364526	0.0967324	0.219542	ATH1	Homeobox,gene,1
VIT_04s0008g01320	-0.963158	0.000619486	0.0160525	-1.51164	3.58581e-05	0.00355568	-1.56228	2.88474e-05	0.00368469	NA	Unknown,protein
VIT_04s0008g01470	1.26126	0.00468659	0.0437438	1.74027	0.000781057	0.0144919	1.52897	0.00165165	0.0186133	WRKY50	WRKY,DNA-binding,protein,50
VIT_04s0008g01490	2.69088	0.000357788	0.0120631	1.57504	0.00717616	0.0455951	0.133047	0.761564	0.859499	NA	Heat,shock,protein,17,6,kDa,class,II
VIT_04s0008g01870	0.544069	0.441518	0.620144	0.51817	0.462664	0.614447	2.02554	0.0187248	0.0740256	NA	ATMYB66/WER/WER1,(WEREWOLF,1)
VIT_04s0008g02010	2.7342	0.000142045	0.00819024	1.124	0.0185993	0.0794924	1.63407	0.00300154	0.025777	NA	Endo-1,4-beta-glucanase
VIT_04s0008g02280	-0.798509	0.00278873	0.0336766	-1.01951	0.000692326	0.0136598	-0.507956	0.0244093	0.088098	NA	Unknown,protein
VIT_04s0008g02510	0.885024	0.00860757	0.0595197	1.8712	0.000118704	0.00578104	1.93681	9.51715e-05	0.00554857	NA	Receptor,kinase,homolog,LRK10
VIT_04s0008g02520	1.51579	2.11631e-05	0.00364603	1.78008	7.19503e-06	0.00173013	1.61545	1.38318e-05	0.00271513	NA	ATP,binding,protein
VIT_04s0008g02860	1.0289	0.001033	0.0207863	0.841979	0.00317615	0.0294314	-0.212061	0.306775	0.478236	GGCT2;1	Cation,transport,protein,chaC
VIT_04s0008g02920	-0.79751	0.0287636	0.116809	0.371277	0.242963	0.398965	1.09289	0.00702661	0.0414489	NA	Desiccation,protein,PCC13-62,precursor
VIT_04s0008g03000	-0.343494	0.22403	0.405234	0.372618	0.191135	0.3414	1.58857	0.000442045	0.00977884	LUP5	Cycloartenol,synthase
VIT_04s0008g03300	0.296024	0.496908	0.668183	1.15352	0.0265965	0.0979167	0.359815	0.412659	0.583735	NA	SWIM,zinc,finger,family,(MAPKKK)
VIT_04s0008g03530	2.39914	2.11869e-05	0.00364603	2.94958	5.27954e-06	0.00158692	3.07622	3.96634e-06	0.00184633	NA	Ankyrin,repeat
VIT_04s0008g03670	0.279142	0.120665	0.274151	-0.507158	0.0147479	0.06923	-1.22262	0.000107434	0.00567286	TCX5	Tesmin/TSO1-like,CXC,domain-containing
VIT_04s0008g03840	0.85456	0.000460092	0.0136586	1.0191	0.000154084	0.00664601	0.932808	0.000268526	0.00798399	NA	Ankyrin,repeat
VIT_04s0008g03930	-1.62693	0.000323421	0.0116352	-0.837493	0.0122525	0.0617371	0.280885	0.299477	0.471019	RD22	RD22
VIT_04s0008g03960	-0.562849	0.0745774	0.203669	-1.21331	0.00270657	0.0269497	-0.202262	0.476937	0.64111	TEB	DNA,polymerase,theta,subunit
VIT_04s0008g03980	-1.40647	0.00963858	0.0641583	-0.871042	0.0656167	0.171512	-1.11586	0.0267046	0.0933486	NA	BURP,domain-containing,protein
VIT_04s0008g03990	-1.65645	0.00467428	0.0436712	-0.904897	0.0614543	0.164628	-1.50563	0.00756501	0.0429935	NA	Unknown
VIT_04s0008g04000	-1.58676	0.00243873	0.0313883	-0.738089	0.0696575	0.178015	-1.28445	0.0073421	0.0423215	NA	Dehydration-responsive,protein,(RD22)
VIT_04s0008g04060	-1.30455	0.147597	0.311294	-1.24591	0.164017	0.308275	-2.91156	0.00825953	0.0452545	NA	RD22
VIT_04s0008g04180	-1.87908	0.00135199	0.0237085	-0.49035	0.224474	0.378889	1.61727	0.00311131	0.0262394	NA	Arsenite,transport,protein,(ArsB)
VIT_04s0008g04250	-0.0265189	0.942573	0.971822	0.0466401	0.899224	0.939057	-1.09406	0.0175919	0.0714946	NA	Aspartate,aminotransferase
VIT_04s0008g04840	-0.296489	0.191004	0.366341	-1.19094	0.000631897	0.0130063	-0.825518	0.00490792	0.0336805	NA	ABC,transporter,g,family,pleiotropic,drug,resistance,12,PDR12
VIT_04s0008g04920	0.590744	0.0121998	0.0729069	1.75137	2.11362e-05	0.00284945	0.77372	0.00316477	0.0264698	NA	2-oxoglutarate-dependent,dioxygenase
VIT_04s0008g05010	-0.1199	0.651311	0.785365	0.199909	0.457079	0.609723	-1.12373	0.00299385	0.025734	NA	Unknown,protein
VIT_04s0008g05110	-1.42034	0.00242517	0.0313108	-0.209263	0.519847	0.663238	0.528168	0.130728	0.269285	NA	Unknown
VIT_04s0008g05120	-1.82751	0.0028228	0.0339177	-0.558333	0.213893	0.367578	0.353634	0.415446	0.58622	NA	Phospholipase/carboxylesterase
VIT_04s0008g05210	-3.02057	0.000256087	0.0107085	-3.3896	0.000123788	0.00585695	-2.14353	0.00195525	0.0202985	HY5	BZIP,protein,HY5,(HY5)
VIT_04s0008g05510	1.37617	0.00312619	0.0357139	1.89555	0.000498473	0.011645	1.12612	0.00870334	0.0467149	NA	SYNC1,protein,,related
VIT_04s0008g05560	-0.514669	0.248674	0.433035	0.0569313	0.893296	0.935245	-1.17838	0.0234396	0.0857238	IAA29	IAA29
VIT_04s0008g05640	3.32231	0.00195142	0.0279502	2.75471	0.00531751	0.0389936	1.95115	0.0259532	0.0916701	NA	Protease,inhibitor/seed,storage/lipid,transfer,protein,(LTP)
VIT_04s0008g05750	2.78725	4.84741e-05	0.00509561	3.91667	4.99187e-06	0.00157424	3.74472	6.76905e-06	0.00204481	NA	WRKY,DNA-binding,protein,18
VIT_04s0008g05970	0.428709	0.03545	0.130731	1.01956	0.000440114	0.0110582	0.578656	0.00981796	0.0502978	NA	Unknown,protein
VIT_04s0008g06050	-1.59165	0.00184883	0.0274853	-0.287223	0.412362	0.569585	-0.289543	0.408781	0.580135	NA	Phytosulfokine,receptor,precursor
VIT_04s0008g06140	-0.77988	0.0759281	0.205889	-0.0212893	0.956344	0.97312	-1.10936	0.02098	0.0796669	NA	No,hit
VIT_04s0008g06290	1.16288	5.89593e-05	0.00551899	0.34146	0.0412904	0.128376	0.394455	0.023524	0.0859835	NA	Receptor,Like,Protein,15,RLP15
VIT_04s0008g06330	-1.0596	0.000173517	0.00902149	-1.36425	3.38803e-05	0.00339455	-0.122133	0.435872	0.60462	NA	TPR1,(topless-related,1)
VIT_04s0008g06780	-0.556856	0.0183687	0.0910077	-1.00152	0.000888831	0.0155723	-0.76408	0.00402075	0.030261	GPX1	Phospholipid-hydroperoxide,glutathione,peroxidase,
VIT_04s0008g06830	0.71198	9.93815e-05	0.00682073	1.22728	2.63602e-06	0.00122762	0.7545	6.83342e-05	0.00507546	NA	Biopterin,transport-related,protein,BT1
VIT_04s0008g06980	-0.439879	0.00636198	0.0511413	-1.29344	9.01726e-06	0.00190621	-1.01133	4.63592e-05	0.00439014	NA	Unknown,protein
VIT_04s0008g07140	1.22396	0.046048	0.152413	2.35134	0.00230215	0.0248661	0.925011	0.110257	0.239907	NA	Chloroplast,nucleoid,DNA,binding,protein
VIT_04s0008g07150	2.22891	0.0007514	0.0178545	5.61925	1.82475e-06	0.00121044	3.85106	2.35276e-05	0.00362284	NA	Aspartyl,protease
VIT_04s0008g07220	1.95498	0.000969895	0.0201993	2.73232	0.000124434	0.00586701	0.283935	0.458175	0.624214	NA	Chloroplast,nucleoid,DNA,binding,protein
VIT_04s0008g07250	2.94032	1.94128e-05	0.00364603	5.80216	1.84877e-07	0.000711296	4.35739	1.34474e-06	0.00117585	NA	Aspartyl,protease
VIT_04s0008g07260	1.05909	0.00704954	0.0535484	1.12548	0.00519044	0.0385367	1.33728	0.00206537	0.0209057	NA	EDR2,(enhanced,disease,resistance,2)
VIT_04s0008g07370	-0.000616072	0.9982	0.999291	-0.00402798	0.988232	0.9927	1.49462	0.000729833	0.0120966	GDU1	Glutamine,dumper,,2
VIT_04s0023g00530	2.25373	0.00198566	0.0281489	-0.173338	0.724718	0.82224	-0.318265	0.522373	0.680634	NA	Auxin,responsive,SAUR,protein
VIT_04s0023g00560	1.30694	0.0103011	0.0665561	0.677897	0.114925	0.244937	-1.46318	0.00593352	0.0374339	NA	Auxin,responsive,SAUR,protein
VIT_04s0023g00830	1.53472	7.35559e-05	0.0060605	0.999164	0.00104419	0.0167672	0.236664	0.246472	0.414273	NA	Calreticulin,3,(CRT3)
VIT_04s0023g00910	0.220007	0.232268	0.415564	-1.01941	0.000492484	0.011645	-0.156983	0.381956	0.554124	NA	No,hit
VIT_04s0023g00940	1.34824	0.000398398	0.0128253	0.499768	0.0527293	0.149562	-0.267104	0.253899	0.422571	LCAT3	Phospholipase,A1
VIT_04s0023g01080	0.825515	0.00921088	0.0621534	1.23844	0.00105884	0.0169024	0.965718	0.00419475	0.0309887	LYK4	Lys,Motif-Type,Receptor-Like,Kinase,LYK4
VIT_04s0023g01110	3.33952	0.000731239	0.0176498	2.27712	0.0060454	0.0419887	0.549909	0.381457	0.553526	NA	PQ-loop,repeat,protein
VIT_04s0023g01150	1.28196	0.000762305	0.0178548	0.756199	0.0125674	0.0627587	-0.348478	0.169464	0.322094	NA	Unknown,protein
VIT_04s0023g01710	-0.401381	0.0108679	0.0685236	-1.04207	4.31107e-05	0.00384982	-0.534446	0.00252919	0.0233546	NA	No,hit
VIT_04s0023g01720	0.624083	0.0113197	0.0701196	0.312658	0.132246	0.267847	1.20437	0.000303144	0.00840017	NA	SEC14,cytosolic,factor,,putative
VIT_04s0023g02010	-0.713623	0.00669925	0.052345	-1.17682	0.000408146	0.0105997	-1.00461	0.0010492	0.0146123	NA	Hydrolase,,alpha/beta,fold
VIT_04s0023g02020	-0.677311	0.0177933	0.0895339	-0.688346	0.0165797	0.074242	-1.02069	0.00233401	0.0222726	NA	replication,factor,C,subunit,3/5
VIT_04s0023g02160	1.55783	0.00112147	0.0217039	-0.0839555	0.784583	0.862772	-0.0448536	0.88366	0.935294	NA	Unknown,protein
VIT_04s0023g02210	3.36861	0.000280674	0.0109544	1.40045	0.0278574	0.100922	-0.180603	0.73243	0.839076	NA	SAM,dependent,carboxyl,methyltransferase,Methyltransf_7
VIT_04s0023g02480	2.512	5.98608e-05	0.00551899	2.83352	2.71348e-05	0.00300411	0.0643902	0.8345	0.906049	RAB18	Dehydrin,1b
VIT_04s0023g02530	0.234417	0.54438	0.706725	-0.141812	0.711438	0.812897	-1.05101	0.0242394	0.0877152	NA	Non-intrinsic,ABC,protein,12
VIT_04s0023g02870	2.16076	0.005952	0.0494077	1.83962	0.0129099	0.0637114	0.599774	0.317258	0.489457	NA	Disease,resistance,protein,Hcr2-5D
VIT_04s0023g02900	1.41483	0.00657796	0.0517971	1.2869	0.0104182	0.0565181	1.98474	0.00104829	0.0146123	CYP84A4	Ferulate-5-hydroxylase
VIT_04s0023g03030	0.922198	0.0820833	0.215748	1.47149	0.0142119	0.067924	1.92818	0.00377332	0.0291867	NA	Zinc,finger,(B-box,type)
VIT_04s0023g03260	-0.792564	0.197955	0.374515	-1.55028	0.0270429	0.0989209	-0.0817223	0.88763	0.937844	NA	Cellulase2
VIT_04s0023g03360	1.80202	0.0317769	0.122853	2.45868	0.00812998	0.049188	0.326265	0.643679	0.774973	NA	Unknown,protein
VIT_04s0023g03370	-1.38741	0.0132675	0.0763923	0.0996225	0.820456	0.887909	1.28683	0.0185241	0.073656	F3H	Flavonone-,3-hydroxylase
VIT_04s0023g03530	-0.439064	0.0576738	0.174418	-1.14569	0.000572115	0.01245	-1.73086	4.22261e-05	0.00420882	NA	No,hit
VIT_04s0023g03540	-0.473906	0.13733	0.297569	-0.170462	0.5656	0.70106	1.0134	0.00878282	0.0470079	NA	Thaumatin,SCUTL1
VIT_04s0023g03610	1.27907	0.000445724	0.0134606	0.462236	0.0611137	0.164135	-0.60016	0.0231208	0.0850106	NA	MLO4,(mildew,resistance,locus,O,4)
VIT_04s0043g00370	-0.972209	0.0542077	0.168573	-1.46546	0.0101678	0.0556868	-2.15004	0.00135736	0.016706	AMT1-2	Ammonium,transporter,1;2
VIT_04s0043g01010	-0.796522	0.00376053	0.0393665	-1.03376	0.000874358	0.0154454	-1.09659	0.000616025	0.0112726	VDE1	Violaxanthin,de-epoxidase
VIT_04s0044g00040	0.681167	0.0186863	0.0919865	1.13646	0.00140533	0.0192553	-0.0678064	0.771144	0.866361	NA	Dirigent
VIT_04s0044g00130	2.08222	0.00373462	0.0392588	1.23499	0.0396838	0.12527	0.231857	0.650897	0.780745	NA	Unknown,protein
VIT_04s0044g00170	-0.149764	0.189518	0.364731	-1.1625	8.92104e-06	0.00190621	-0.640811	0.000421597	0.00959089	MLH3	MUTL,protein,homolog,3,(ATMLH3/MLH3)
VIT_04s0044g00220	1.56144	0.000102551	0.00683816	2.22526	9.92137e-06	0.00192925	2.03364	1.81463e-05	0.00320257	NA	Monooxygenase
VIT_04s0044g00310	-0.210755	0.67673	0.804021	1.22202	0.0394207	0.124891	1.37689	0.0247535	0.0889397	NA	Nodulin,MtN21,family
VIT_04s0044g00660	1.2574	0.00127291	0.0229957	1.47564	0.000494638	0.011645	1.19163	0.00172802	0.0190163	NA	S-receptor,kinase
VIT_04s0044g00720	1.06271	0.00292742	0.0345066	2.12602	4.34503e-05	0.00384982	1.94306	7.80888e-05	0.00525246	NA	S-receptor,kinase
VIT_04s0044g00730	-0.129001	0.447375	0.624979	1.05706	0.000292408	0.00911678	1.31557	7.29814e-05	0.00525246	NA	S-receptor,kinase
VIT_04s0044g00750	0.933966	0.000973373	0.0201993	1.9384	9.25559e-06	0.00191451	1.22716	0.000184794	0.0066947	NA	S-receptor,kinase
VIT_04s0044g00770	-1.52455	0.00554428	0.0477392	-0.119699	0.76649	0.851326	0.540473	0.205646	0.36667	NA	Cellulose,synthase,CSLE1
VIT_04s0044g00820	1.66497	0.00241502	0.0312486	0.897359	0.0419123	0.129668	0.692206	0.0969866	0.219938	NA	S-receptor,kinase
VIT_04s0044g00870	1.44722	0.000954673	0.0201315	1.19218	0.00284944	0.0277262	0.591321	0.0620904	0.1638	PUB28	U-box,domain,containing,protein
VIT_04s0044g00880	1.85699	0.0182654	0.090789	1.12185	0.107228	0.233976	0.2994	0.637511	0.770484	NA	WD40
VIT_04s0044g01010	0.695376	0.0781337	0.209252	1.22512	0.00828076	0.0497337	0.695214	0.0781893	0.190903	NA	Pectinesterase,family
VIT_04s0044g01020	0.950396	0.000905975	0.0197152	1.34407	0.000107099	0.00550873	1.1687	0.000259145	0.00789153	NA	Pectinesterase,family
VIT_04s0044g01100	1.68875	0.0351269	0.129956	2.35104	0.00836579	0.04995	0.589417	0.394158	0.566317	C/VIF2	Invertase/pectin,methylesterase,inhibitor
VIT_04s0044g01110	0.953257	0.00147032	0.0245626	1.29017	0.00024029	0.00827818	1.23094	0.000321658	0.00861594	NA	Alcohol,dehydrogenase,6
VIT_04s0044g01130	0.333927	0.472637	0.648279	1.32937	0.0191359	0.0808435	0.836731	0.0986459	0.222682	NA	Alcohol,dehydrogenase,2,[Vitis,vinifera]
VIT_04s0044g01300	0.322429	0.269629	0.456548	-0.416505	0.165303	0.309815	-1.00355	0.00723448	0.042067	NA	DNA,cross-link,repair,protein
VIT_04s0044g01370	-1.13024	0.0178975	0.0898472	-1.27222	0.0104753	0.0566845	-0.836327	0.0571231	0.154358	NA	SCL1,(scarecrow-like,1)
VIT_04s0044g01420	0.676736	0.0650027	0.187138	1.74584	0.000760598	0.0144102	1.03379	0.0123266	0.0576951	NA	Polygalacturonase,GH28
VIT_04s0044g01530	-1.20438	0.000326879	0.0117269	-0.83019	0.00284911	0.0277262	-0.43595	0.0512148	0.143975	NA	UDP-glucuronic,acid:anthocyanin,glucuronosyltransferase
VIT_04s0044g01680	-0.171018	0.174291	0.346332	-1.02468	3.84644e-05	0.00373611	-1.18976	1.42656e-05	0.00277199	CHR24	Chromatin,remodeling,24
VIT_04s0044g01740	-0.637273	0.136546	0.296437	-0.255416	0.522318	0.665155	1.18574	0.0165042	0.068612	NA	3-hydroxy-3-methylglutaryl-coenzyme,A,reductase,3
VIT_04s0044g01810	0.444853	0.240484	0.424383	-0.617456	0.118105	0.249175	-1.26557	0.00807346	0.044695	NA	No,hit
VIT_04s0044g01880	1.50906	0.0147977	0.0813515	0.788291	0.137838	0.274918	0.0529283	0.913699	0.952829	NA	Auxin,Efflux,Carrier
VIT_04s0044g01970	0.82358	0.0816294	0.214992	1.19547	0.0212966	0.0862855	0.43575	0.318348	0.490434	NA	Subtilisin,protease,precursor
VIT_04s0069g00860	0.827941	0.0994549	0.242739	0.558372	0.241532	0.397528	1.74849	0.0050575	0.0342816	NA	Sarcosine,oxidase
VIT_04s0069g00990	1.79379	0.0517689	0.164214	2.69264	0.00973199	0.0541865	0.602669	0.458047	0.624085	NA	Ulp1,protease,,,C-terminal,catalytic,domain,containing,protein
VIT_04s0079g00620	1.01019	0.00206738	0.0287754	0.656246	0.0177405	0.0771628	1.12167	0.00114145	0.0152487	NA	RNA,polymerase,beta,subunit,[Vitis,vinifera]
VIT_04s0079g00680	1.23094	8.86293e-06	0.00274994	0.812132	0.00013661	0.0062274	0.61264	0.000774576	0.0124171	PSY1	Phytoene,synthase,,chloroplast,precursor
VIT_04s0079g00790	1.93147	0.00527082	0.0464788	2.41137	0.00159128	0.0204213	2.35704	0.0018094	0.0194974	AAE20	Acyl-CoA,synthetases,(Acyl-activating,enzyme,11)
VIT_04s0210g00060	-0.467025	0.153522	0.319891	-0.154457	0.613239	0.739755	1.17859	0.00485802	0.0335802	SSL4	Mucin-like,protein
VIT_05s0020g00310	0.0446457	0.920714	0.960611	-1.40686	0.0138375	0.0668489	-1.52609	0.00948071	0.0491212	NA	Zinc,knuckle
VIT_05s0020g00420	1.79851	0.000951385	0.0201315	1.16215	0.00978765	0.0543391	-0.502682	0.173134	0.326806	NA	Polygalacturonase,GH28
VIT_05s0020g00480	1.22229	0.0206611	0.0969882	0.0947429	0.824679	0.890555	-0.0072585	0.986434	0.992938	NA	Mitochondrial,substrate,carrier,family,protein
VIT_05s0020g00620	0.937572	0.0744188	0.203438	1.48029	0.012887	0.063706	-0.241706	0.60638	0.746938	KIN12C	Kinesin,phragmoplast,orienting,kinesin,1
VIT_05s0020g00680	-1.24587	0.0201909	0.0957387	-0.291069	0.508236	0.653582	-1.21604	0.0223612	0.0830802	NA	ABC,transporter,G,member,21
VIT_05s0020g00860	-0.542436	0.0546965	0.169329	-1.0103	0.00355645	0.0313921	-0.98052	0.00416434	0.0308493	NA	TRNA,pseudouridine,synthase
VIT_05s0020g01090	-1.56201	9.32565e-05	0.00657831	-1.23165	0.000414655	0.0106742	-1.05404	0.00104976	0.0146123	HYH	BZIP,protein,HY5,(HY5)
VIT_05s0020g01460	1.1112	0.0004284	0.0133136	0.635801	0.00924857	0.0526638	0.675695	0.00687385	0.0409515	NA	Protein,phosphatase,2C
VIT_05s0020g01670	-0.44068	0.0129494	0.0752364	-0.90777	0.000242253	0.00827818	-1.01637	0.000118645	0.00584293	OBGL	GTP1/OBG
VIT_05s0020g01750	1.054	0.013439	0.0770798	0.672095	0.0749854	0.186152	0.225168	0.506972	0.667074	GRXS4	Glutaredoxin
VIT_05s0020g01760	0.508709	0.147071	0.310493	0.694887	0.0611088	0.164135	1.03461	0.0127153	0.0587144	GRXS10	Glutaredoxin-like,protein
VIT_05s0020g02130	1.44586	2.03269e-05	0.00364603	1.3894	2.64851e-05	0.00300411	0.910529	0.000395851	0.00940122	NA	1-deoxy-D-xylulose-5-phosphate,synthase,,chloroplast,precursor
VIT_05s0020g02200	0.169923	0.605197	0.751689	0.943891	0.0195563	0.0816595	1.68888	0.000997663	0.0142664	NA	Inosine-uridine,preferring,nucleoside,hydrolase
VIT_05s0020g02310	-0.979947	0.00102404	0.0206494	-1.29127	0.000191713	0.0074205	-1.328	0.000160607	0.00639251	PPDK	Pyruvate,orthophosphate,dikinase
VIT_05s0020g02480	-0.394775	0.0967033	0.238712	-0.886302	0.00348633	0.0310344	-1.49736	0.000159542	0.0063883	GLN2	Glutamine,synthetase
VIT_05s0020g02500	-1.47717	0.000137415	0.00808393	-0.710882	0.00884367	0.0513746	-0.19325	0.362896	0.535068	NA	Unknown,protein
VIT_05s0020g02630	1.44055	0.0272533	0.11334	1.41447	0.029313	0.104251	1.90262	0.007883	0.044144	IPT7	Isopentenyltransferase
VIT_05s0020g02720	1.07416	0.0245909	0.106953	1.16789	0.0172555	0.0759598	-0.383305	0.343525	0.516361	NA	7S,globulin,precursor,,basic
VIT_05s0020g02920	-0.590647	0.129542	0.286679	-0.998728	0.0226947	0.0894469	-1.26968	0.00763295	0.0432494	FAF4	Unknown,protein
VIT_05s0020g03050	0.643394	0.0650696	0.187225	1.36039	0.00237707	0.0251977	1.00086	0.0113494	0.0549394	MAKR1	Unknown
VIT_05s0020g03140	0.287607	0.121109	0.274835	1.37661	6.11136e-05	0.00437849	1.03625	0.000369375	0.00912145	STP13	Sugar,transporter,13
VIT_05s0020g03210	0.820393	0.0406433	0.141641	2.66284	7.83234e-05	0.00472322	2.54135	0.000105802	0.00567286	NA	S-receptor,kinase
VIT_05s0020g03240	0.972073	0.000449978	0.0135253	2.58562	7.00153e-07	0.000938294	2.84271	3.62978e-07	0.000992831	NA	S-receptor,kinase
VIT_05s0020g03270	0.865638	0.00235264	0.0308135	2.51867	2.68025e-06	0.00122762	3.6998	1.87868e-07	0.000602337	NA	S-receptor,kinase
VIT_05s0020g03290	0.91502	0.0232219	0.103479	2.8461	4.06805e-05	0.00379022	2.00274	0.000381282	0.00922607	NA	S-receptor,kinase
VIT_05s0020g03300	1.63634	0.000323477	0.0116352	2.59016	1.66742e-05	0.00254573	1.65612	0.000300335	0.00836115	NA	S-receptor,kinase
VIT_05s0020g03340	-1.09581	0.00983614	0.064934	-1.03422	0.0128801	0.063706	0.292332	0.381413	0.553514	NA	Unknown,protein
VIT_05s0020g03350	1.90096	0.0188354	0.0923858	0.824925	0.229432	0.384493	-0.374371	0.569177	0.717984	NA	SEC14,cytosolic,factor
VIT_05s0020g03590	0.0915355	0.647091	0.782014	-0.747964	0.00572924	0.0407443	-1.08142	0.000747035	0.0122361	NA	Unknown,protein
VIT_05s0020g03680	1.38824	0.0797515	0.211725	2.05356	0.019017	0.0805437	0.922876	0.21585	0.378687	NA	GCN5,N-acetyltransferase,(GNAT)
VIT_05s0020g03770	0.497216	0.30874	0.498365	1.3023	0.0236342	0.0914605	0.762117	0.136222	0.276725	IP5P7	Inositol,polyphosphate,5'-phosphatase
VIT_05s0020g03860	-0.59609	0.196913	0.373424	-0.937353	0.059685	0.161667	-1.22749	0.0216545	0.0812295	HMT3	Homocysteine,S-methyltransferase,3
VIT_05s0020g03870	1.37565	7.57558e-06	0.0024558	0.446731	0.00704103	0.0451494	0.575032	0.00185258	0.0197059	NA	MLK/Raf-related,protein,kinase,1
VIT_05s0020g03980	1.00377	0.0215234	0.0992202	0.682555	0.0855049	0.202375	-0.287636	0.427482	0.597376	NA	Calmodulin-binding,region,IQD19
VIT_05s0020g04000	0.13198	0.717968	0.833472	1.59576	0.0025753	0.0263351	1.15223	0.013234	0.0601722	NA	Zinc,finger,(C3HC4-type,ring,finger)
VIT_05s0020g04110	-2.5755	0.000249329	0.0105646	-2.22151	0.000615823	0.0128389	-1.91156	0.00148212	0.0174382	ELIP1	ELIP1,(early,light-inducible,protein)
VIT_05s0020g04190	1.7042	0.00442288	0.0426789	0.950494	0.0553318	0.154353	0.0795289	0.853379	0.91649	AGO10	PINHEAD,(Protein,ZWILLE)
VIT_05s0020g04280	0.365756	0.614198	0.75856	2.10505	0.0187511	0.079856	2.52904	0.00807283	0.044695	ACA13	Ca2+-ATPase,13,ACA13,,plasma,membrane
VIT_05s0020g04300	-1.08294	0.0044369	0.0426789	0.470278	0.117374	0.248342	0.602164	0.0560196	0.152494	ACA13	Ca2+-ATPase,13,ACA13,,plasma,membrane
VIT_05s0020g04320	-1.98218	0.000162054	0.00870794	-2.2161	7.93794e-05	0.00472762	-0.971011	0.00920027	0.0483095	NA	Pentatricopeptide,repeat-containing,protein
VIT_05s0020g04330	-1.08209	0.0202204	0.0958313	-0.83113	0.0554313	0.154519	-0.252903	0.508216	0.668162	ACA13	Ca2+-ATPase,13,ACA13,,plasma,membrane
VIT_05s0020g04380	1.58739	0.0147367	0.081136	1.2386	0.0405816	0.127021	-0.0541839	0.915924	0.954011	ACA13	Calcium-transporting,ATPase,13,ACA13
VIT_05s0020g04390	0.531897	0.172979	0.344578	1.01784	0.0227082	0.089461	-0.168156	0.646327	0.777039	ACA13	Ca2+-ATPase,13,ACA13,,plasma,membrane
VIT_05s0020g04420	1.65667	0.00147621	0.0245626	2.54559	0.000108125	0.00551582	2.36884	0.000170926	0.00655378	CML11	Calmodulin
VIT_05s0020g04540	0.300712	0.331309	0.520836	1.08904	0.00677874	0.0443999	-0.199901	0.510247	0.669826	NA	Beta-ketoacyl-CoA,synthase
VIT_05s0020g04570	-0.363939	0.130695	0.288333	0.236055	0.303855	0.464056	1.15539	0.000944839	0.0138641	CIPK7	CBL-interacting,protein,kinase,7,(CIPK7)
VIT_05s0020g04750	0.0807841	0.783309	0.875822	1.63729	0.000643595	0.0131431	1.17347	0.00419269	0.0309875	NA	Ankyrin,repeat,protein
VIT_05s0029g00830	-0.556065	0.0750909	0.204346	-1.27203	0.00197537	0.0227273	-0.879947	0.0129239	0.0592228	NA	Unknown,protein
VIT_05s0029g01000	-0.839543	0.113294	0.263121	0.724242	0.16259	0.306641	1.53277	0.0129384	0.0592608	NA	HcrVf3,protein
VIT_05s0029g01040	1.50131	0.00408062	0.0410774	1.10882	0.0175501	0.0766287	0.983451	0.0289211	0.0985047	NA	Aspartate,aminotransferase
VIT_05s0029g01140	-1.46504	0.00100272	0.0204769	-1.06449	0.00575107	0.0407699	-0.116466	0.682083	0.803957	SPS3	Sucrose-phosphate,synthase
VIT_05s0029g01410	-0.0390238	0.935734	0.968145	1.69075	0.00835288	0.049933	0.758206	0.148105	0.293841	NA	No,hit
VIT_05s0029g01490	-1.27842	1.77256e-05	0.00355282	-0.193215	0.167691	0.312827	-0.0789227	0.549818	0.703389	NA	Ankyrin,repeat
VIT_05s0049g00100	2.544	0.00378553	0.0395189	2.17803	0.00832103	0.0498914	2.13133	0.00923719	0.0483921	NA	DNA-binding,protein
VIT_05s0049g00140	-1.45958	0.00133816	0.0235518	-0.915541	0.0147357	0.0691896	-1.23009	0.00344841	0.0277561	NA	Unknown,protein
VIT_05s0049g00220	-1.01172	0.016949	0.0871784	0.119385	0.724744	0.82224	0.587763	0.113725	0.244849	NA	2-oxoglutarate-dependent,dioxygenase
VIT_05s0049g00300	0.372877	0.168998	0.339566	-0.571546	0.0508635	0.146154	-1.11178	0.00251063	0.0232869	NA	1-aminocyclopropane-1-carboxylate,oxidase,homolog,1
VIT_05s0049g00810	-1.64281	0.013852	0.0782585	1.11123	0.0635009	0.168064	0.62071	0.258809	0.427834	NA	No,hit
VIT_05s0049g00930	0.666557	0.112492	0.262019	1.01442	0.0279105	0.100983	2.31418	0.000390158	0.00933516	PHT1-3	Inorganic,phosphate,transporter,1-4
VIT_05s0049g00950	-1.56044	0.00103765	0.0208364	-0.686758	0.0506933	0.14579	-0.55088	0.100947	0.226093	NA	Phosphoenolpyruvate,carboxylase,kinase
VIT_05s0049g01020	1.50292	0.0189965	0.092832	1.53067	0.0175509	0.0766287	1.05602	0.0707173	0.178669	NA	Myb,domain,protein,14
VIT_05s0049g01100	0.0685594	0.761743	0.861422	1.23286	0.000731301	0.0141013	0.752886	0.0103529	0.0520555	NA	Glutathione,S-transferase,25,GSTU7
VIT_05s0049g01200	-0.384051	0.0632732	0.183763	0.136229	0.460395	0.612449	1.2476	0.000176046	0.00662045	NA	S-locus,lectin,protein,kinase
VIT_05s0049g01290	0.430239	0.0291376	0.11784	1.06177	0.000256706	0.00845045	1.5088	2.66697e-05	0.00368469	NA	Protein,phosphatase,2C
VIT_05s0049g01450	0.362857	0.306008	0.495695	1.43539	0.00321016	0.0296466	0.0523653	0.877948	0.931921	NA	No,hit
VIT_05s0049g01550	0.467667	0.0266512	0.11199	0.567015	0.0115431	0.0598691	1.27836	0.00011697	0.00584293	NPF5,2	Peptide,transporter,protein,3
VIT_05s0049g01620	0.65226	0.123873	0.27874	-0.402839	0.3163	0.476929	-1.19116	0.0150864	0.0650857	NA	Cyclopropane,fatty,acid,synthase
VIT_05s0049g01650	-0.292824	0.101201	0.245175	-0.858626	0.000852109	0.0151638	-1.23778	8.85473e-05	0.00539046	NA	Cyclopropane,fatty,acid,synthase
VIT_05s0049g02130	-0.301486	0.0865472	0.223372	-1.03469	0.000234984	0.00820398	-0.929874	0.000453928	0.00987887	GATB	Glutamyl-tRNA(Gln),amidotransferase,B
VIT_05s0049g02140	-0.421413	0.0228492	0.102485	-1.21542	6.49605e-05	0.00438956	-0.874683	0.00051429	0.0104024	GATB	Glutamyl-tRNA(Gln),amidotransferase,B
VIT_05s0051g00050	2.05203	1.78739e-05	0.00355282	0.609855	0.0191617	0.0808538	0.204892	0.343895	0.516674	XI-D	Myosin-like,protein,XIB
VIT_05s0062g00140	-0.594749	0.0320147	0.123306	-1.44264	0.000331464	0.0097153	-0.596069	0.03174	0.104688	PRD1	PRD1
VIT_05s0062g00270	0.104098	0.900305	0.94858	-3.39825	0.00375014	0.0322348	-2.48018	0.0172348	0.0704667	UGT75C1	UDP-glucose:flavonoid,7-O-glucosyltransferase
VIT_05s0062g00300	-0.602808	0.481751	0.655462	-3.19744	0.00549421	0.0397637	-2.35254	0.0227911	0.0841198	UGT75C1	UDP-glucoronosyl/UDP-glucosyl,transferase,UGT75C1
VIT_05s0062g00310	-0.401787	0.615477	0.759554	-3.02468	0.0053818	0.0393026	-2.33448	0.018287	0.0731073	UGT75C1	UDP-glucoronosyl/UDP-glucosyl,transferase,UGT75C1
VIT_05s0062g01010	-0.871428	0.00257161	0.0321862	-1.1299	0.000577548	0.0125378	-1.00007	0.00118588	0.0156038	NA	Aldo/keto,reductase,AKR
VIT_05s0062g01150	-2.09672	0.076595	0.206976	0.926198	0.390257	0.548064	3.23806	0.0148562	0.0645503	NA	Amino,acid,permease
VIT_05s0062g01160	-2.95619	0.00156801	0.0253053	-0.153866	0.803267	0.875394	1.6953	0.0244033	0.088098	PME35	Pectinesterase,family
VIT_05s0062g01290	-0.373092	0.122234	0.276259	-1.06006	0.00153816	0.0201243	-0.85653	0.00488767	0.0336597	NA	Armadillo/beta-catenin,repeat
VIT_05s0077g00020	0.61925	0.0359904	0.131775	-1.05677	0.00304568	0.0288765	-1.17348	0.00170969	0.0189343	NA	Protein,transporter
VIT_05s0077g00120	0.44604	0.0946874	0.235912	-1.04274	0.00269435	0.0269285	-0.862332	0.00722871	0.0420625	NA	DNA,replication,protein
VIT_05s0077g00190	-1.97563	0.000947497	0.0201315	-0.980013	0.0307478	0.10733	0.120146	0.751084	0.851742	NA	Sodium-inducible,calcium-binding,protein,(ACP1)
VIT_05s0077g00430	-2.55919	0.000100813	0.00683198	-1.46279	0.00285773	0.0277367	0.238505	0.490503	0.65321	GOLS10	Galactinol,synthase
VIT_05s0077g00480	-1.03009	0.0109941	0.0689781	-0.990097	0.0131994	0.0647237	0.286085	0.373925	0.545849	NA	Lipase,class,3
VIT_05s0077g00490	-1.02221	0.0152104	0.0824186	-1.23068	0.00631008	0.0428324	0.0704103	0.832679	0.904884	NA	Lipase,class,3
VIT_05s0077g00510	1.26524	0.00134619	0.02365	0.950239	0.00629329	0.0428091	0.0672921	0.793779	0.881228	INVC	Beta-fructofuranosidase
VIT_05s0077g00520	0.258714	0.196616	0.373022	1.56902	5.18766e-05	0.00423409	2.85504	9.11616e-07	0.0010612	GA2OX4	Gibberellin,2-oxidase
VIT_05s0077g00540	1.73474	0.0109627	0.0689408	0.919453	0.112402	0.241649	0.145802	0.782079	0.874243	NA	No,hit
VIT_05s0077g00660	-1.30316	0.000346756	0.0119622	-0.143741	0.502067	0.648423	-0.106804	0.615322	0.75385	NA	Pectinesterase,inhibitor
VIT_05s0077g00730	0.964754	0.0432843	0.147009	1.42224	0.00832517	0.0498914	2.04086	0.00121304	0.0157568	WRKY48	WRKY,DNA-binding,protein,48
VIT_05s0077g00810	-1.87531	4.16878e-05	0.00500329	-0.645082	0.0177034	0.0771041	-0.034336	0.874582	0.929726	NA	Sodium-inducible,calcium-binding,protein,(ACP1)
VIT_05s0077g01150	-0.55133	0.146328	0.309432	0.0330569	0.924786	0.954854	-1.26595	0.0070577	0.0414985	NA	Beta-1,3-glucanase
VIT_05s0077g01280	1.12507	0.00463038	0.0434935	0.912261	0.0128902	0.063706	0.302293	0.309821	0.481502	BXL1	Glycosyl,hydrolase,family,3,beta,xylosidase,BXL1
VIT_05s0077g01300	-1.38183	0.000155872	0.00854276	-0.851245	0.00275753	0.0272593	-0.296614	0.161286	0.311519	NA	Aldo-keto,reductase
VIT_05s0077g01420	0.34615	0.413858	0.597633	1.31645	0.0128922	0.063706	0.584614	0.185624	0.342674	NA	Unknown,protein
VIT_05s0077g01460	0.0785485	0.830927	0.905641	0.364729	0.337486	0.497704	-1.19044	0.0119246	0.0565288	NA	No,hit
VIT_05s0077g01530	4.65298	2.21891e-06	0.00147191	4.04896	5.72863e-06	0.0016112	4.05729	5.64922e-06	0.00196081	NA	Pathogenesis,protein,10,[Vitis,vinifera]
VIT_05s0077g01540	5.6333	7.56445e-06	0.0024558	4.93197	1.84784e-05	0.0026727	4.5087	3.35115e-05	0.00395979	NA	Bet,v,I,allergen
VIT_05s0077g01550	5.61516	1.46385e-06	0.00129734	3.12652	7.44965e-05	0.00457856	3.16137	6.9333e-05	0.00509068	NA	Pathogenesis,protein,10,3,[Vitis,quinquangularis]
VIT_05s0077g01560	2.56304	1.32347e-05	0.00309543	2.22951	3.34639e-05	0.0033704	2.32044	2.56895e-05	0.00368469	NA	Pathogenesis,protein,10,3,[Vitis,quinquangularis]
VIT_05s0077g01570	2.60805	3.44741e-05	0.00451141	2.10046	0.000140217	0.00634672	2.1364	0.000125855	0.0059807	NA	Pathogenesis,protein,10,[Vitis,vinifera]
VIT_05s0077g01600	1.59676	0.00347157	0.0376877	1.27327	0.0108045	0.0577831	0.932915	0.0398732	0.121714	NA	Pathogenesis,protein,10,[Vitis,vinifera]
VIT_05s0077g01720	0.173236	0.428225	0.608762	1.74336	5.98977e-05	0.00436459	1.41959	0.000222681	0.00728922	SAG101	SAG101,(senescence-associated,gene,101)
VIT_05s0077g01730	0.998604	0.00629943	0.0508741	1.80718	0.000212733	0.00781802	1.41118	0.000954907	0.0139686	SAG101	Unknown
VIT_05s0077g01750	1.67793	0.000208486	0.00959483	1.90858	9.19147e-05	0.00503359	1.43681	0.000541718	0.010569	SAG101	SAG101,(senescence-associated,gene,101)
VIT_05s0077g01910	1.69991	0.00137775	0.0237899	0.0095637	0.977973	0.9869	-1.69081	0.00142067	0.017156	NA	No,hit
VIT_05s0077g01920	0.917135	0.0245612	0.106865	-0.0811672	0.808341	0.878982	-1.11116	0.0105446	0.0525643	NA	No,hit
VIT_05s0077g01980	1.37586	0.00382884	0.0397707	0.794637	0.0444839	0.134595	-0.0878677	0.795136	0.881717	NA	Unknown,protein
VIT_05s0077g01990	-1.11036	0.000229001	0.0101271	-0.0380549	0.820914	0.888134	0.577972	0.00895078	0.0475589	NA	Epoxide,hydrolase,2
VIT_05s0077g02000	-1.40727	0.0183632	0.0910077	-1.17408	0.0381094	0.122246	-1.18975	0.0362575	0.114228	NA	Epoxide,hydrolase
VIT_05s0077g02010	-1.68202	0.000510575	0.014551	-0.670927	0.0470696	0.139112	0.322557	0.286007	0.456363	NA	Epoxide,hydrolase
VIT_05s0077g02100	-2.50758	4.89374e-05	0.00511635	-0.947043	0.013018	0.0641301	0.732644	0.0378419	0.117605	NA	Senescence-associated,protein
VIT_05s0077g02150	-0.723271	0.00338922	0.0372025	-0.681926	0.00461891	0.0360902	-1.04179	0.000416356	0.00951149	NA	Chalcone,reductase
VIT_05s0077g02180	-0.649594	0.0702505	0.196668	-1.0218	0.0120458	0.0613518	-1.90663	0.000404852	0.0094631	NA	Chalcone,reductase
VIT_05s0077g02190	-1.06322	0.00134912	0.0236797	-1.27115	0.000469955	0.0114684	-1.1097	0.00105391	0.0146171	NA	Chalcone,reductase
VIT_05s0077g02330	2.27765	0.00414463	0.041343	1.39003	0.038415	0.122966	0.317122	0.580514	0.726615	NA	Transducin,protein
VIT_05s0077g02350	-0.763863	0.0177815	0.0895339	0.947178	0.00650187	0.0434595	1.11156	0.00282313	0.0249236	NA	No,hit
VIT_05s0094g00100	-0.403247	0.035111	0.12994	-0.937099	0.000498655	0.011645	-1.31091	6.01596e-05	0.00484222	FKBP16-3	Peptidylprolyl,isomerase
VIT_05s0094g00160	2.44805	0.000133327	0.00797424	1.86969	0.00070364	0.013784	0.771922	0.0503254	0.142348	NA	No,hit
VIT_05s0094g00170	1.11011	0.0162707	0.0851932	0.627002	0.119506	0.250865	-0.0145579	0.968349	0.982963	NA	Protein,transport,protein,Sec61,subunit,beta
VIT_05s0094g00190	1.24629	0.0153196	0.0825502	-0.297021	0.47337	0.623585	-0.317821	0.444184	0.612178	NA	Cyclin-L1-1
VIT_05s0094g00200	1.46469	0.00201235	0.0283393	1.88992	0.000454599	0.0112695	2.17642	0.000189754	0.00682244	NA	Chitinase,class,IV
VIT_05s0094g00220	0.441572	0.129109	0.286171	1.84824	0.000169823	0.00704799	1.03225	0.00497546	0.0339769	EP3	Chitinase,class,IV
VIT_05s0094g00260	0.170075	0.646417	0.781441	1.09589	0.0174152	0.0763503	0.205777	0.580226	0.726301	EP3	Chitinase,,class,IV,[Vitis,vinifera]
VIT_05s0094g00330	5.08118	0.000363236	0.0121523	2.48531	0.0167845	0.0746897	0.504148	0.547662	0.701633	NA	Chitinase,,class,IV,[Vitis,vinifera]
VIT_05s0094g00340	4.65876	0.000821643	0.0187594	2.76367	0.0129786	0.0640012	0.502528	0.567609	0.7169	NA	Chitinase,class,IV
VIT_05s0094g00350	2.28494	0.00362692	0.0386711	1.15384	0.0677824	0.174626	-0.936325	0.123495	0.258674	NA	Chitinase,class,IV
VIT_05s0094g00360	1.1109	0.0319065	0.123201	1.99338	0.00194676	0.0225873	1.4434	0.0103275	0.0519908	NA	Chitinase,class,IV
VIT_05s0094g00410	-0.470215	0.0391304	0.138424	-1.0995	0.000571678	0.01245	-1.06451	0.000693712	0.0119151	NA	Unknown,protein
VIT_05s0094g00770	0.739622	0.0873533	0.224564	1.2437	0.0123142	0.0619154	1.24292	0.0123496	0.0577199	NA	Short-chain,dehydrogenase/reductase,(SDR)
VIT_05s0094g00950	1.06006	0.000626258	0.0160631	0.983196	0.000977441	0.0162797	1.04086	0.00069845	0.0119482	BT3	BT3,(BTB,and,TAZ,domain,protein,3)
VIT_05s0094g01020	-1.04419	0.00185339	0.0275106	-0.624561	0.0231838	0.0903065	-0.36862	0.131874	0.270755	UGT74E1	Indole-3-acetate,beta-glucosyltransferase
VIT_05s0094g01030	1.47995	0.0108373	0.0684669	-0.479128	0.303459	0.46371	-0.890357	0.077703	0.190029	UGT74C1	UDP-glucose:salicylic,acid,glucosyltransferase
VIT_05s0094g01210	-0.10582	0.527358	0.69295	0.399035	0.0402629	0.126404	1.1864	0.000135293	0.0060911	NA	Amine,oxidase
VIT_05s0102g00060	-1.65717	0.021124	0.0982262	-1.98897	0.0092837	0.0527127	-0.257758	0.660067	0.787308	NA	Ankyrin,repeat,protein,family
VIT_05s0102g00090	0.375907	0.0456205	0.151598	0.72648	0.00219552	0.0242313	1.03074	0.000279418	0.00807308	BIO2	Biotin,synthase,(BioB),(BIO2)
VIT_05s0102g00190	-0.684452	0.145326	0.308093	-1.10563	0.032938	0.111652	-1.44049	0.0105973	0.0527177	NA	No,hit
VIT_05s0102g00200	1.11633	0.00411924	0.0411859	1.73918	0.000322628	0.00961228	1.05136	0.00561291	0.0363808	NA	Unknown,protein
VIT_05s0102g00600	0.495966	0.019298	0.0937466	1.08112	0.000298349	0.00922725	-0.410285	0.0410413	0.124196	NA	No,hit
VIT_05s0102g00620	0.860141	0.00210836	0.029116	0.336301	0.107394	0.234259	-1.21144	0.000279496	0.00807308	NA	No,hit
VIT_05s0102g00780	1.23398	0.000583037	0.0155993	1.42864	0.000237579	0.00826865	0.258538	0.256868	0.425871	NA	Unknown,protein
VIT_05s0102g00800	1.48623	0.00213078	0.0292158	1.11391	0.00947205	0.0532478	0.198027	0.550415	0.703825	NA	DEAH,(Asp-Glu-Ala-His),box,polypeptide,16
VIT_05s0102g00810	1.6445	0.00705922	0.0535905	1.23503	0.0257223	0.0962686	0.1393	0.760161	0.858449	NA	Unknown,protein
VIT_05s0102g00830	1.44461	0.0122261	0.0729737	0.846821	0.0906861	0.209578	-0.297668	0.513298	0.672372	NA	Unknown,protein
VIT_05s0124g00720	-2.96054	0.000177694	0.0090431	-2.09472	0.00143079	0.0193958	0.450093	0.313445	0.485603	NA	Ankyrin,repeat,protein,family
VIT_05s0136g00140	0.636479	0.00582336	0.0488547	0.560056	0.0108625	0.0579161	1.03722	0.000369968	0.00912145	NA	AarF,domain,containing,kinase
VIT_05s0136g00260	-2.56982	0.000231227	0.0101722	-0.0421794	0.913676	0.948151	1.60091	0.00363472	0.0286562	CHS	Chalcone,synthase
VIT_05s0136g00390	-0.673218	0.0985438	0.241377	-1.20444	0.0112233	0.0588453	-0.289903	0.439614	0.607969	NA	Unknown,protein
VIT_05s0165g00010	-2.14892	0.00111588	0.0217039	-0.831054	0.0803466	0.194811	0.179924	0.672018	0.796477	NA	Ankyrin,repeat
VIT_05s0165g00130	-1.49699	0.00528928	0.0465461	-1.57177	0.00410988	0.0340351	-0.306058	0.443714	0.611748	NA	Ankyrin,repeat,family
VIT_05s0165g00160	-1.64172	0.00775799	0.0564271	-1.20197	0.0307366	0.10731	-0.296421	0.52801	0.685379	NA	Ankyrin,repeat
VIT_05s0165g00220	-2.83077	0.00128205	0.0229983	-2.05242	0.00718831	0.0456078	0.83558	0.171961	0.325283	NA	Protein,binding,protein
VIT_05s0165g00260	-2.79172	0.00201775	0.0283691	-1.83703	0.0164532	0.0739684	0.585646	0.35175	0.524707	NA	Ankyrin
VIT_05s0165g00290	-1.59203	0.0156402	0.0832205	-1.98676	0.00543253	0.0394361	-0.0802992	0.877723	0.93183	NA	Ankyrin
VIT_06s0004g00130	-0.225176	0.54137	0.704242	1.17531	0.012072	0.0614199	0.413911	0.276396	0.446687	NA	Pyruvate,kinase
VIT_06s0004g00230	-1.61188	0.000282445	0.0109544	-1.0674	0.0031141	0.0290946	-0.692616	0.0244686	0.0881961	NA	WRKY,DNA-binding,protein,48
VIT_06s0004g00490	-1.59238	0.00099412	0.0204315	-0.214496	0.491975	0.639252	0.221839	0.477802	0.641817	RAP2-11	Ethylene-responsive,transcription,factor,related,to,APETALA2,11
VIT_06s0004g00910	1.0006	0.0227048	0.102139	1.57764	0.00249396	0.025766	0.352169	0.341024	0.513877	NA	Protease,inhibitor/seed,storage/lipid,transfer,protein,(LTP)
VIT_06s0004g00960	-1.35506	0.000225861	0.0100471	-0.330091	0.137661	0.27468	-0.9126	0.00233709	0.0222726	NA	Unknown
VIT_06s0004g00990	0.698381	0.0198523	0.0949768	1.07926	0.00233759	0.0250907	0.998543	0.0035594	0.0282592	DIR7	Dirigent,protein
VIT_06s0004g01010	4.71859	7.61892e-08	0.000488551	4.19561	1.73007e-07	0.000711296	4.15466	1.85244e-07	0.000602337	DIR20	Dirigent,protein,pDIR9
VIT_06s0004g01020	4.17254	4.43987e-05	0.0050669	4.62819	2.23945e-05	0.00292751	4.44448	2.92945e-05	0.00368469	DIR7	Dirigent,protein
VIT_06s0004g01130	1.01495	0.0329319	0.125175	1.30319	0.0113433	0.0591863	0.627763	0.145612	0.290063	NA	Seven,in,absentia,SINA2
VIT_06s0004g01250	2.32584	0.00741492	0.0550099	1.06867	0.131647	0.266916	0.164415	0.800645	0.885119	NA	Omega-6,fatty,acid,desaturase,,endoplasmic,reticulum,(FAD2)
VIT_06s0004g01400	0.724171	0.000816167	0.018714	1.23189	2.86164e-05	0.00305008	0.77217	0.000556697	0.0107554	NA	S-receptor,kinase
VIT_06s0004g01410	0.377342	0.465815	0.641356	0.569685	0.282311	0.440687	1.49302	0.018343	0.0732234	NA	S-receptor,kinase
VIT_06s0004g01730	0.420211	0.310701	0.499996	1.40524	0.00800939	0.0486633	0.778141	0.0824701	0.197078	NA	Unknown,protein
VIT_06s0004g01910	0.732787	0.000427584	0.0133098	0.927954	9.72537e-05	0.00519686	1.01243	5.53138e-05	0.00460637	NA	ADP,ATP,carrier,protein
VIT_06s0004g02080	-0.925074	0.000396882	0.0128253	-1.10193	0.000133051	0.00615266	-0.693194	0.00214391	0.0213029	NA	TRNA-specific,2-thiouridylase
VIT_06s0004g02120	-0.204682	0.157862	0.325234	0.472718	0.00805382	0.0488585	1.12266	5.12378e-05	0.00452046	DIT1	Oxoglutarate/malate,translocator
VIT_06s0004g02300	0.565564	0.135624	0.295168	-0.909881	0.0299279	0.10556	-1.07907	0.0145816	0.0637809	CPK8	Calcium-dependent,protein,kinase,19
VIT_06s0004g02360	2.20695	0.000999355	0.0204517	1.36102	0.0126597	0.0630266	0.0707497	0.868039	0.92584	NA	Myosin-related
VIT_06s0004g02400	0.554983	0.016189	0.0849003	1.12522	0.000363557	0.010118	1.21521	0.000225666	0.00732065	RER4	Unknown,protein
VIT_06s0004g02540	1.43995	0.00373466	0.0392588	1.88128	0.000834383	0.015001	0.896591	0.0330266	0.107519	NA	Kiwellin,Ripening-related,protein,grip22
VIT_06s0004g02580	-1.43726	0.000673721	0.0168316	-0.20322	0.443023	0.597469	1.06173	0.00372313	0.0290437	BLH8	BLH8,(BEL1-like,homeodomain,8)
VIT_06s0004g02620	-2.10825	0.00600721	0.0495066	-0.172696	0.760439	0.84719	1.38008	0.0387184	0.119306	PAL3	Phenylalanine,ammonia-lyase
VIT_06s0004g02690	-0.831498	0.0258763	0.109897	-0.288777	0.36141	0.520821	-1.36411	0.00238837	0.0226102	NA	Glycosyl,transferase,family,2,protein
VIT_06s0004g02760	1.88725	0.00178338	0.0270541	0.0450237	0.910968	0.946389	-0.136768	0.735083	0.840663	NA	SAR1,(secretion-associated,ras)
VIT_06s0004g02850	0.293528	0.496696	0.667944	1.81739	0.00294187	0.0282806	0.903155	0.0629061	0.16534	PIP2-4	Aquaporin,PIP2B
VIT_06s0004g02880	2.05135	0.00375197	0.0393613	0.279744	0.581198	0.71409	-0.820077	0.13355	0.273077	NA	Receptor-like,kinase
VIT_06s0004g03100	-0.0510865	0.751838	0.855148	0.328557	0.0718682	0.181649	1.13066	0.000157268	0.00638261	NA	MLO1
VIT_06s0004g03340	-1.07841	9.42817e-05	0.00659527	-0.651232	0.00199526	0.0228504	-0.365209	0.0316773	0.104572	RPI1	Ribose-5-phosphate,isomerase
VIT_06s0004g03350	0.543185	0.39234	0.577648	-0.0767526	0.901174	0.940328	-1.92659	0.0142183	0.0629183	NA	Lateral,organ,boundaries,protein,1
VIT_06s0004g03470	1.08626	0.00591863	0.0493527	-0.0635856	0.82673	0.891674	-0.00224472	0.993823	0.997193	NA	Unknown,protein
VIT_06s0004g04000	1.21149	0.000844608	0.0190032	1.43744	0.000300426	0.00924686	0.653773	0.0201171	0.0773214	KCS12	Beta-ketoacyl-CoA,synthase
VIT_06s0004g04010	-2.23628	8.00673e-05	0.00629069	0.228173	0.436269	0.591147	0.633975	0.0552073	0.151031	NA	Exocyst,subunit,EXO70,H7
VIT_06s0004g04110	0.73555	0.0334508	0.126324	0.740026	0.0326772	0.111219	-1.04705	0.00704696	0.0414985	NA	Unknown,protein
VIT_06s0004g04150	1.58905	0.000185258	0.00921629	2.35511	1.42407e-05	0.00234143	1.83641	7.34805e-05	0.00525246	NA	Auxin-regulated,protein
VIT_06s0004g04180	-0.193915	0.565322	0.721687	1.36628	0.00370386	0.0320241	0.804322	0.0405598	0.123145	NA	Zinc,finger,(C2H2,type),protein,(ZAT11)
VIT_06s0004g04320	-0.472666	0.0937396	0.234587	-1.11515	0.00251424	0.0259575	-1.22972	0.00145586	0.0172879	NA	Alcohol,dehydrogenase,3
VIT_06s0004g04370	0.943216	0.122176	0.276246	2.11651	0.00548878	0.0397544	0.759418	0.200025	0.360154	NA	Histone,H4
VIT_06s0004g04450	-1.84932	7.30775e-05	0.0060605	-0.982006	0.00324755	0.0298725	-0.411571	0.110256	0.239907	NA	No,hit
VIT_06s0004g04590	0.319979	0.105773	0.25206	0.514135	0.0203084	0.0836915	1.32262	0.000113339	0.00583497	NA	Epsin,N-terminal,homology,(ENTH),domain-containing
VIT_06s0004g04860	0.0893486	0.747608	0.85251	-0.452339	0.133603	0.26946	-3.01077	8.86671e-06	0.00236901	EXPA6	Alpha-expansin,6,precursor
VIT_06s0004g05020	1.27729	0.000341764	0.0118674	0.45804	0.0542194	0.152221	-0.324116	0.146492	0.291454	NA	Haloacid,dehalogenase,hydrolase
VIT_06s0004g05120	-1.01793	2.31229e-05	0.00364603	-0.687319	0.00029038	0.00906824	-0.504503	0.00181268	0.0194974	LUX	ARR1,typeB
VIT_06s0004g05460	0.00231096	0.992948	0.997006	0.772109	0.0181	0.0781229	1.11342	0.00303109	0.0259036	AIP1	Protein,phosphatase,2C,DBP
VIT_06s0004g05650	1.02778	0.000861941	0.0192095	0.464627	0.0411315	0.128117	-0.178381	0.370299	0.542655	NA	Unknown,protein
VIT_06s0004g05740	0.573855	0.0172013	0.0877748	1.06777	0.000664668	0.0133362	0.499183	0.0306623	0.102351	NA	IMP,dehydrogenase/GMP,reductase
VIT_06s0004g05770	-2.40103	0.00325606	0.0364379	1.49894	0.0295606	0.104706	-0.77245	0.203689	0.36419	NA	Heat,shock,protein,17,6,kDa,class,I
VIT_06s0004g05810	1.15351	0.0083728	0.0586981	0.663449	0.0755504	0.187	-0.339377	0.322101	0.494277	NA	TPR-containing,protein,kinase
VIT_06s0004g05870	1.89888	0.079166	0.210843	2.89119	0.0165988	0.0742561	0.613819	0.528664	0.685818	NA	Tubulin,beta-3,chain
VIT_06s0004g06130	-1.0621	0.000136481	0.00805363	-1.36108	2.72057e-05	0.00300411	-1.05971	0.000138446	0.00609982	THIC	Thiamine,biosynthesis,protein,ThiC
VIT_06s0004g06170	-1.25957	0.000886711	0.0194433	-1.6375	0.00017873	0.00720804	-1.68904	0.0001469	0.00622021	NA	Thylakoid,soluble,phosphoprotein
VIT_06s0004g06380	-1.14425	0.00090495	0.0197152	-0.379772	0.112052	0.241167	0.705807	0.0116957	0.0558705	UGT71C3	UDP-glucose:,anthocyanidin,5,3-O-glucosyltransferase
VIT_06s0004g06390	-0.103379	0.542721	0.705141	0.60273	0.00723329	0.045787	1.18439	0.000150795	0.006289	UGT71C5	UDP-glucose,glucosyltransferase
VIT_06s0004g06400	-1.45421	0.00117462	0.0222184	-0.057415	0.842323	0.902315	0.827229	0.0204463	0.0781805	UGT71C1	Anthocyanidin,3-O-glucosyltransferase
VIT_06s0004g06410	-1.3362	0.0192294	0.0934907	-0.647425	0.186814	0.336014	0.203914	0.659108	0.786705	NA	Anthocyanidin,3-O-glucosyltransferase
VIT_06s0004g06570	1.92745	0.010981	0.0689781	0.792824	0.202133	0.354428	-0.70856	0.248858	0.41701	NA	Calcium/proton,exchanger,CAX3
VIT_06s0004g06640	-1.10823	0.00018058	0.00914161	-0.600355	0.00610555	0.0421783	-0.492308	0.0156393	0.0664277	PDX13	PDX1,(pyridoxine,biosynthesis,1,3)
VIT_06s0004g06650	-1.50041	0.00900054	0.0613331	-0.837308	0.086576	0.203876	0.941497	0.0599817	0.159727	PLC5	1-phosphatidylinositol-4,5-bisphosphate,phosphodiesterase
VIT_06s0004g06660	1.02043	2.09541e-05	0.00364603	1.0231	2.05938e-05	0.00284945	0.504806	0.00168526	0.0187642	NA	Phosphoinositide-specific,phospholipase,C
VIT_06s0004g06730	0.950707	0.243597	0.427679	2.65705	0.00911384	0.0522087	-0.12427	0.872607	0.928798	FAD3	Microsomal,omega-3,fatty,acid,desaturase
VIT_06s0004g06820	1.93301	0.00205604	0.0286609	1.77259	0.00329827	0.030107	0.546719	0.221887	0.386074	PMR5	Unknown,protein
VIT_06s0004g06830	8.7084	1.45754e-05	0.00330871	4.20181	0.00142635	0.0193958	1.31255	0.158014	0.307011	ASN1	Asparagine,synthetase
VIT_06s0004g06850	-0.334617	0.534518	0.69919	-0.379035	0.483442	0.63192	-1.5774	0.0176364	0.0716228	NA	MAPKKK14
VIT_06s0004g06900	0.763377	0.00227372	0.0302421	1.40157	5.62782e-05	0.00433021	0.133513	0.442561	0.610684	NA	Pyruvate,decarboxylase,isozyme,1
VIT_06s0004g06910	1.46488	0.00125931	0.0229843	0.942932	0.0124905	0.0625078	-0.287781	0.343776	0.516574	NA	Unknown,protein
VIT_06s0004g07230	-0.0141803	0.927525	0.964494	-0.0256504	0.869403	0.92013	1.42569	2.83633e-05	0.00368469	UGT87A2	Indole-3-acetate,beta-glucosyltransferase
VIT_06s0004g07310	-1.08641	0.00129755	0.0231334	-0.115602	0.601437	0.730005	0.207263	0.359368	0.531741	UGT87A2	Indole-3-acetate,beta-glucosyltransferase
VIT_06s0004g07700	2.09984	0.0110673	0.0691463	0.391135	0.545076	0.683726	0.0246563	0.96915	0.983361	NA	Basic,helix-loop-helix,(bHLH),family
VIT_06s0004g07810	0.473575	0.0874919	0.22474	-1.08912	0.00253824	0.0261097	-1.35127	0.000740766	0.0122109	NA	GTP,binding,protein,EngB
VIT_06s0004g07930	1.17886	0.0039576	0.0404944	0.478606	0.131803	0.267175	-0.234997	0.430279	0.599629	NA	Nucleotidyltransferase,family
VIT_06s0004g07970	0.621121	0.0747809	0.203884	0.543595	0.109936	0.23789	-1.0235	0.0106469	0.0529101	EXPA8	Alpha-expansin,10,precursor
VIT_06s0004g08150	0.364462	0.0822276	0.215947	0.989896	0.000875999	0.015446	1.06627	0.000562977	0.0108084	CYP73A5	Trans-cinnamate,4-monooxygenase
VIT_06s0004g08230	0.681564	0.0090065	0.0613409	1.03914	0.000937655	0.0159961	0.419247	0.0640617	0.167553	RPT2	Root,phototropism,protein,2
VIT_06s0004g08420	-0.962086	0.00358689	0.0383978	-1.13034	0.00147706	0.0197321	-0.0156958	0.946335	0.970914	NA	ATP-dependent,DNA,helicase,recQ
VIT_06s0004g08430	-0.490963	0.281821	0.469546	-1.35227	0.0146652	0.0690444	-0.434244	0.336782	0.509525	NA	ATP-dependent,DNA,helicase,recQ
VIT_06s0009g00310	-3.17654	4.45315e-05	0.0050669	-1.28733	0.00873827	0.0509542	0.229188	0.543294	0.697919	NA	Unknown,protein
VIT_06s0009g00660	-1.14982	0.00729795	0.0546062	-0.461878	0.178178	0.325601	-0.257652	0.431635	0.601084	NA	CRR2,(chlororespiratory,reduction,2)
VIT_06s0009g01770	-0.257285	0.449359	0.626991	-1.49378	0.00227721	0.0247507	0.235771	0.486708	0.649789	NA	Lipase,GDSL
VIT_06s0009g02430	-0.988963	0.032243	0.123829	-1.1982	0.0144306	0.0684761	-0.215998	0.579603	0.726136	NA	No,hit
VIT_06s0009g02480	1.10996	2.92763e-05	0.00410039	0.535583	0.00256056	0.0262338	0.441732	0.00699469	0.0414078	NA	Myb,domain,protein,65
VIT_06s0009g02810	-1.28979	0.120613	0.274066	1.20837	0.141901	0.28052	2.4418	0.0122233	0.0573792	NA	Flavonoid,3',5'-hydroxylase
VIT_06s0009g02920	1.22062	0.0195282	0.0943406	0.470073	0.284664	0.443331	0.157324	0.709873	0.823782	NA	flavonoid,3',5'-hydroxylase,[Vitis,vinifera]
VIT_06s0009g03280	-0.044958	0.939077	0.970078	1.64181	0.0229738	0.0898447	-0.197292	0.738324	0.843567	NA	No,hit
VIT_06s0009g03290	-0.394708	0.0590076	0.176452	0.409002	0.0523055	0.14867	-1.03419	0.000581563	0.0109707	NA	Pre-mRNA,branch,site,protein,p14
VIT_06s0009g03350	1.27715	0.053098	0.166443	1.54655	0.0259292	0.0964795	0.872263	0.156828	0.305127	NPC2	Phosphatidylglycerol,specific,phospholipase,C
VIT_06s0009g03450	-0.26137	0.537807	0.701552	-0.28621	0.501056	0.647726	-1.33551	0.0127706	0.0588567	LRP1	LRP1,(lateral,root,primordium,1)
VIT_06s0009g03470	1.09462	0.00118008	0.022249	1.421	0.000245339	0.00835324	0.242037	0.285679	0.455954	NA	Unknown,protein
VIT_06s0009g03670	-3.99726	8.29761e-05	0.0063594	-0.36135	0.490596	0.638193	-0.989362	0.0863896	0.203461	NA	F-box,family,protein
VIT_06s0061g00180	-1.12703	0.00192499	0.0278219	-0.582763	0.0419897	0.129803	1.28528	0.000906669	0.0136506	NA	WD40
VIT_06s0061g00280	0.631528	0.00880703	0.0605255	1.05088	0.00054227	0.0121723	0.983538	0.000805113	0.0127093	NA	2-phosphoglycerate,kinase
VIT_06s0061g00360	-2.1042	0.000304269	0.0114321	-0.648415	0.0829265	0.198489	0.327518	0.341632	0.5144	NA	UDP-glucoronosyl,and,UDP-glucosyl,transferase
VIT_06s0061g00470	-1.16196	0.000465788	0.0137303	-0.511782	0.0307274	0.107298	-0.838626	0.00303834	0.0259355	RAX2	Myb,domain,protein,36
VIT_06s0061g00560	1.3845	0.00294471	0.0346468	0.856602	0.0284433	0.102389	0.248079	0.452636	0.619271	IRX7	Exostosin,FRA8,(Fragile,fiber8)
VIT_06s0061g00850	2.38542	0.0140687	0.0791346	2.09853	0.0244399	0.0935437	0.741632	0.347216	0.520202	NA	Harpin-induced,protein
VIT_06s0061g01210	0.4532	0.0279194	0.114854	1.11002	0.000251688	0.00842039	1.79208	1.11358e-05	0.00255022	GAT1	Lysine,histidine,transporter,1
VIT_06s0061g01300	0.146801	0.662637	0.794013	1.38102	0.00355424	0.0313921	0.494693	0.168485	0.320621	ADT6	Prephenate,dehydratase
VIT_06s0061g01480	0.465439	0.23354	0.416917	0.136573	0.713551	0.814406	1.41002	0.00543929	0.0358956	NA	ABC,transporter,G,member,22
VIT_06s0080g00020	-1.11246	6.06686e-05	0.0055312	-0.479549	0.00814952	0.049253	-0.321797	0.0443	0.130725	NA	Pentatricopeptide,(PPR),repeat-containing,protein
VIT_06s0080g00090	1.8199	0.156815	0.324025	4.06083	0.00937667	0.0529748	3.23964	0.0255082	0.0906186	CYP94C1	CYP94A1
VIT_06s0080g00140	-0.88658	0.0931919	0.233997	-1.31084	0.023803	0.0918659	-0.553215	0.265133	0.434935	PCMP-H60	Pentatricopeptide,(PPR),repeat-containing
VIT_06s0080g00270	-1.60231	5.09325e-05	0.00526768	-0.811717	0.00310436	0.029073	-0.790385	0.00357904	0.0283684	WIP3	Zinc,finger,(C2H2,type),protein,(WIP3)
VIT_06s0080g00780	-0.163164	0.55273	0.712516	0.549008	0.0737869	0.184295	1.43328	0.000897375	0.0135607	NA	NAC,domain,containing,protein,90
VIT_06s0080g00910	-1.48833	0.00151606	0.0249325	-0.288289	0.364811	0.524269	0.174892	0.575174	0.722564	NA	F-box,family,protein
VIT_06s0080g01090	-1.65967	0.0196162	0.0945048	0.281629	0.625932	0.749334	-0.633887	0.288797	0.459596	CAF1-11	CCR4-NOT,transcription,complex,subunit,7/8
VIT_06s0080g01100	-0.923702	0.000542558	0.0149841	-1.3251	5.59251e-05	0.00433021	-0.912327	0.000584553	0.0109922	NA	Unknown,protein
VIT_07s0005g00020	-1.13936	0.020075	0.0954719	0.209256	0.600271	0.729095	0.681069	0.11697	0.249242	NA	Pentatricopeptide,(PPR),repeat,protein
VIT_07s0005g00170	2.28682	0.0120621	0.0724894	1.89889	0.0269496	0.0987855	0.58619	0.418724	0.589289	NA	Rubber,elongation,factor,(REF)
VIT_07s0005g00370	-0.483985	0.0590504	0.176472	-1.1108	0.00126899	0.0185091	-0.483203	0.0593689	0.158534	NA	Glycosyl,hydrolase,family,1,protein
VIT_07s0005g00480	0.950943	0.0922871	0.232769	1.7329	0.00922557	0.0526468	1.12213	0.0549097	0.150556	NA	Pectinesterase,inhibitor
VIT_07s0005g00660	0.677392	0.0221418	0.100672	1.19897	0.00125935	0.0184509	0.497277	0.0690228	0.175983	NA	Late,embryogenis,abundant,protein,5
VIT_07s0005g00720	2.31551	0.030236	0.119968	2.65603	0.0170989	0.0755612	1.20232	0.202953	0.363486	PME41	Pectinesterase,family
VIT_07s0005g00730	0.078501	0.844155	0.912253	1.29216	0.0119399	0.0609576	-0.000757561	0.998484	0.999367	PME39	Pectinesterase,family
VIT_07s0005g00780	0.570099	0.180158	0.353283	1.44626	0.00682052	0.044522	0.623645	0.147373	0.292692	NA	No,hit
VIT_07s0005g00890	1.15398	0.00193854	0.0278772	1.17064	0.00178903	0.0216996	0.809842	0.0119115	0.0565085	NA	Polygalacturonase,GH28
VIT_07s0005g01090	-0.478988	0.350619	0.538554	-0.283946	0.572054	0.70651	-1.89873	0.00533321	0.0355	NA	ATP,binding,protein
VIT_07s0005g01220	1.09415	4.41615e-05	0.0050669	0.97866	9.119e-05	0.00501207	0.839149	0.000241906	0.00768791	ERDJ3B	DnaJ,homolog,,subfamily,B,,member,11
VIT_07s0005g01240	1.34574	0.028185	0.11541	1.39867	0.0241055	0.0926695	-0.102609	0.839818	0.909214	NA	Triacylglycerol,lipase
VIT_07s0005g01290	1.82224	0.000577595	0.0155837	1.8609	0.000508944	0.0117675	0.726883	0.0505709	0.142704	NA	DnaJ,homolog,,subfamily,C,,member,7
VIT_07s0005g01320	-0.779642	0.0100963	0.0657976	-1.10466	0.00164105	0.0206501	-0.33677	0.176114	0.330574	NA	Unknown
VIT_07s0005g01350	-1.98973	0.00621514	0.0504782	-1.46461	0.0251545	0.0950123	2.05982	0.00521475	0.0350388	NA	Universal,stress,protein,(USP),family,protein
VIT_07s0005g01360	0.74878	0.0796642	0.211629	1.25488	0.010836	0.0578554	0.97747	0.0316863	0.104572	NA	Zinc,finger,(C3HC4-type,ring,finger)
VIT_07s0005g01550	1.19928	0.0142674	0.0795947	0.481647	0.235479	0.391116	-0.827074	0.0608888	0.161339	NA	Polygalacturonase,PG1
VIT_07s0005g01670	-1.29345	0.00236971	0.0309014	-0.82906	0.0208893	0.0852455	-0.822625	0.0215865	0.0811086	NA	No,hit
VIT_07s0005g01710	-1.92432	0.000770285	0.0179394	-1.29496	0.0067476	0.0443099	-0.548255	0.153047	0.30012	WRKY68	WRKY,DNA-binding,protein,23
VIT_07s0005g01760	1.64039	0.000270861	0.0109544	1.8839	0.000113101	0.00563987	1.22805	0.00152221	0.0177007	GPAT3	Glycerol-3-phosphate,acyltransferase,3,(AtGPAT3)
VIT_07s0005g01830	0.5745	0.00526943	0.0464788	1.72741	6.02768e-06	0.0016112	1.42202	2.22741e-05	0.00359282	NA	Unknown,protein
VIT_07s0005g01860	1.34686	0.0171297	0.0875842	0.668509	0.167557	0.312698	-0.187169	0.679637	0.802216	NA	Patatin
VIT_07s0005g01950	1.29541	0.000849753	0.0190743	0.848243	0.00837327	0.04995	0.161416	0.5131	0.672195	NA	Myb,domain,protein,78
VIT_07s0005g02020	-0.51859	0.106583	0.253283	-1.0786	0.00620713	0.0425389	0.00502893	0.986196	0.992854	NA	Sulfate,adenylyltransferase
VIT_07s0005g02050	-1.98231	0.00476382	0.0441381	-0.306555	0.550865	0.687995	0.856475	0.123227	0.258246	NA	Carboxylic,ester,hydrolase
VIT_07s0005g02060	-1.43265	0.00508656	0.0456817	-0.558462	0.162636	0.306699	-1.11676	0.0166915	0.0690674	BOR1	Boron,transporter-like,protein,1
VIT_07s0005g02220	2.46229	4.64046e-05	0.00507294	1.5343	0.000892368	0.0156059	0.054167	0.852052	0.915911	NA	LHCII,type,I,CAB-1
VIT_07s0005g02420	0.0614256	0.824042	0.900966	1.11627	0.00396919	0.0333867	1.41024	0.00108644	0.014813	NA	Haloacid,dehalogenase,hydrolase
VIT_07s0005g02490	2.52475	0.000203405	0.00945145	0.0220999	0.952932	0.971208	-0.821082	0.0569092	0.15417	CYP709B3	CYP709B2
VIT_07s0005g02550	1.31971	0.0013001	0.0231433	1.81268	0.00019142	0.0074205	1.04947	0.00455737	0.0324824	IAA31	IAA30
VIT_07s0005g02560	1.25098	0.000692603	0.0171696	2.32326	1.32582e-05	0.00221781	1.05158	0.00188949	0.019909	NA	Chitinase,Class,I
VIT_07s0005g02660	0.105859	0.690266	0.813942	0.439459	0.127927	0.261895	1.56733	0.000448178	0.00985254	ABCB4	ABC,transporter,B,member,13
VIT_07s0005g02710	-1.22922	0.000608737	0.0158676	-1.01911	0.00180876	0.0218495	-0.810286	0.00614025	0.0382265	NA	Unknown,protein
VIT_07s0005g02720	-0.175928	0.58007	0.733071	0.199863	0.53098	0.671955	-1.22811	0.00477585	0.0332994	NA	No,hit
VIT_07s0005g03140	-0.179972	0.443325	0.621502	1.57632	0.000181944	0.00730328	0.0102166	0.964515	0.980519	NA	Aspartyl,protease
VIT_07s0005g03220	2.19872	0.00140417	0.0239613	3.58163	7.01218e-05	0.00446666	2.43697	0.000771797	0.0124139	NA	Ethylene-responsive,transcription,factor,ERF098
VIT_07s0005g03260	-0.178358	0.530506	0.695719	-0.359253	0.225348	0.379769	-1.235	0.00251362	0.0233034	NA	Transcription,factor,TSRF1
VIT_07s0005g03680	-0.858631	0.00156368	0.0253024	-1.38825	8.31766e-05	0.00476404	-1.26206	0.000153064	0.00629783	ABCI19	CCR4-NOT,complex,subunit,CAF16
VIT_07s0005g03810	-1.10446	0.00192971	0.0278484	-0.737131	0.0149122	0.0696278	-1.06426	0.00236989	0.0224714	NA	Unknown,protein
VIT_07s0005g03950	2.92259	0.00836946	0.0586981	1.43316	0.118822	0.249976	-0.0312241	0.970233	0.983858	NA	Ankyrin
VIT_07s0005g04020	0.118495	0.751802	0.855148	1.40606	0.00575647	0.0407699	1.92819	0.00102506	0.0144251	NA	Leucine,Rich,Repeat,receptor-like,kinase
VIT_07s0005g04050	0.257624	0.537675	0.701428	1.56573	0.00550874	0.0398274	1.10104	0.0274756	0.0951654	NA	Leucine,Rich,Repeat,receptor-like,kinase
VIT_07s0005g04140	-0.849491	0.101334	0.245356	-1.26566	0.0260466	0.0967668	-0.151071	0.747504	0.849656	NA	Unknown,protein
VIT_07s0005g05150	1.5287	0.000100862	0.00683198	-0.579786	0.0208699	0.0852026	-0.770012	0.00555338	0.0362998	NA	No,hit
VIT_07s0005g05510	0.241395	0.524142	0.689996	-0.199042	0.597679	0.726931	-1.18292	0.0132201	0.06015	TMKL1	Kinase-like,protein,TMKL1
VIT_07s0005g05520	0.529649	0.384551	0.569977	0.196543	0.740904	0.833783	-2.48027	0.00330742	0.0271437	NA	Pectate,lyase
VIT_07s0005g05590	1.07051	0.00774962	0.0564267	0.433427	0.179829	0.327126	1.32092	0.00260668	0.0237854	LATE	Unknown
VIT_07s0005g05720	1.07252	0.0885628	0.226734	1.63708	0.0193339	0.0812127	-0.461021	0.424005	0.593941	SDI1	Tetratricopeptide,repeat,domain,male,sterility,MS5
VIT_07s0005g05780	0.305196	0.302493	0.491956	1.36258	0.00157686	0.0203175	1.30571	0.00200361	0.0205895	NA	Pantoate--beta-alanine,ligase
VIT_07s0005g06110	0.63903	0.149656	0.314226	1.24646	0.0158711	0.0723216	0.0267517	0.947936	0.971763	NA	Pore-forming,toxin-like,protein,Hfr-2
VIT_07s0005g06150	-0.587821	0.00185173	0.0275072	-0.856481	0.000195495	0.00748488	-1.08685	4.22157e-05	0.00420882	NA	Unknown,protein
VIT_07s0005g06210	1.17054	0.000126926	0.00768227	1.98248	3.8599e-06	0.001401	1.78506	7.86676e-06	0.00213145	NA	RPM1,(resistance,to,p,,syringae,pv,maculicola,1)
VIT_07s0005g06420	1.0916	7.37623e-05	0.0060605	0.882789	0.0002838	0.00892069	0.609894	0.00248481	0.023204	NA	Thioredoxin,family
VIT_07s0005g06620	-0.0443389	0.892329	0.943586	-1.30336	0.00432904	0.0349723	-0.641438	0.0814914	0.195809	NA	Unknown,protein
VIT_07s0031g00020	1.09381	0.00757691	0.0557601	1.134	0.00633544	0.0428534	0.147863	0.632792	0.767239	PTEN2B	Phosphoric,monoester,hydrolase
VIT_07s0031g00450	2.05752	0.00172163	0.0265377	1.03764	0.0427759	0.13122	0.672417	0.153736	0.300996	SPT	Basic,helix-loop-helix,protein,SPATULA
VIT_07s0031g00460	1.01337	8.75388e-05	0.00648861	0.723611	0.000710404	0.0138601	0.410782	0.0141752	0.062846	NAPRT2	Nicotinate,phosphoribosyltransferase
VIT_07s0031g00530	-1.6205	0.00972005	0.0644383	0.663142	0.193906	0.344652	0.251069	0.603559	0.744713	NA	MAPKKK21
VIT_07s0031g00670	0.30071	0.0380621	0.13597	0.720546	0.000471565	0.0114684	1.01204	5.5185e-05	0.00460637	HSFB1	Heat,shock,transcription,factor,4
VIT_07s0031g00700	0.683002	0.0212286	0.0985488	0.820431	0.009299	0.0527383	1.05467	0.00256021	0.0236215	CML20	Caltractin,/,centrin
VIT_07s0031g00790	-1.23179	0.000306396	0.0114896	-1.14631	0.000475994	0.0115179	-0.831945	0.00300594	0.0258012	NA	Steroid,nuclear,receptor,,ligand-binding
VIT_07s0031g00880	1.84071	1.16236e-06	0.00129734	0.656797	0.000952625	0.0161587	0.537757	0.00293922	0.0254463	NA	Nodulation,protein
VIT_07s0031g00960	0.808384	0.0114455	0.0705695	1.0807	0.00262899	0.0266178	1.46508	0.000452111	0.00987203	NA	Aspartate,aminotransferase
VIT_07s0031g00980	0.712845	0.000760299	0.0178548	0.711398	0.00076951	0.0144822	1.10014	5.0175e-05	0.00446859	NA	Aspartate,aminotransferase
VIT_07s0031g01010	1.30704	0.0238744	0.105019	2.10441	0.00237623	0.0251977	2.60338	0.000701652	0.0119482	NA	L-ascorbate,oxidase
VIT_07s0031g01040	2.36764	0.000518288	0.0146079	2.33796	0.000559255	0.0123588	2.35653	0.000533218	0.0105616	NA	L-ascorbate,oxidase
VIT_07s0031g01070	3.42814	0.000727372	0.0176006	3.5109	0.000630957	0.0130063	3.16052	0.00117108	0.0155259	NA	Ascorbate,oxidase
VIT_07s0031g01130	2.79263	1.76738e-06	0.0014407	3.1805	7.21145e-07	0.000938294	2.64109	2.5909e-06	0.00145478	NA	Ascorbate,oxidase
VIT_07s0031g01380	1.09445	0.0224068	0.101397	0.231193	0.55809	0.69484	1.87292	0.00155184	0.0178759	NA	ferulate,5-hydroxylase
VIT_07s0031g01390	-2.35519	0.000279607	0.0109544	0.389328	0.308388	0.468559	1.355	0.0064103	0.0392594	NA	Cyp71A1
VIT_07s0031g01980	0.562753	0.0600414	0.178546	0.699482	0.0270339	0.0989066	1.22939	0.00172893	0.0190163	ABR1	Ethylene-responsive,transcription,factor,aba,repressor,1,abr1/erf111
VIT_07s0031g02160	-0.437846	0.274849	0.462093	-0.935158	0.0390102	0.124087	-1.53605	0.00418164	0.0309274	NA	Protein,phosphatase,2C,DBP
VIT_07s0031g02320	1.04074	0.00256667	0.0321662	-0.367368	0.151937	0.292955	-0.52462	0.0551732	0.150998	TBL15	Leaf,senescence,protein
VIT_07s0031g02400	0.899922	0.221046	0.402106	1.97894	0.0211022	0.085811	3.178	0.00204657	0.0208086	NA	Amino,acid,permease
VIT_07s0031g02510	-0.679426	0.000374317	0.0123508	-1.01082	2.94826e-05	0.00309692	-0.874529	7.60772e-05	0.00525246	SRT2	Sirtuin,(silent,mating,type,information,regulation,2,homolog)
VIT_07s0031g02540	0.752501	0.0231674	0.103324	1.14569	0.00309574	0.029073	0.474094	0.111391	0.241609	NA	Emb2170,(embryo,defective,2170)
VIT_07s0031g02550	0.657664	0.186246	0.361535	2.7258	0.000486156	0.0116321	2.24923	0.00150474	0.0175706	ABCG5	ABC,transporter,G,member,14
VIT_07s0031g02610	0.186205	0.554609	0.713895	-0.572442	0.0978084	0.220295	-1.00135	0.0123043	0.0576187	NAC102	NAC,domain,containing,protein,2
VIT_07s0031g02620	1.04818	0.00366987	0.0388322	0.238755	0.364279	0.523887	-0.299426	0.263055	0.432914	NA	Aspartic,proteinase,Asp1,precursor
VIT_07s0031g02700	1.02138	0.00399666	0.0406539	0.465106	0.097728	0.220191	-0.0250394	0.921078	0.956612	NA	Amidase
VIT_07s0031g02950	-1.84608	0.000125594	0.00768227	-0.0701206	0.782816	0.861905	-0.110302	0.665876	0.791929	NA	Ammonium,transporter,2
VIT_07s0031g03070	-2.59068	0.000799099	0.018432	0.131348	0.78524	0.862981	0.320626	0.511623	0.670854	NA	Isoflavone,reductase
VIT_07s0031g03100	-0.473467	0.147492	0.311211	-1.71036	0.000590352	0.0126457	-0.182273	0.550971	0.704115	XRCC2	GPI,transamidase,subunit,PIG-U
VIT_07s0095g00660	-0.0205338	0.895299	0.945479	0.905521	0.000511498	0.0117679	1.21249	8.21066e-05	0.00529906	NA	Curculin,(mannose-binding),lectin
VIT_07s0104g00030	0.0475119	0.841304	0.911065	-1.05577	0.00236833	0.0251977	-0.0763919	0.748079	0.849871	NA	No,hit
VIT_07s0104g00070	-0.0872175	0.814084	0.894632	-1.14348	0.0148348	0.0694348	0.30782	0.417198	0.587657	NA	No,hit
VIT_07s0104g00180	1.51649	0.00539697	0.0471916	3.22008	6.29851e-05	0.00437849	2.42504	0.000378957	0.00921618	NA	Nectarin,IV,NEC4
VIT_07s0104g00250	0.167916	0.492754	0.664454	-1.26525	0.000921322	0.0158384	-0.745061	0.0146552	0.0639712	NA	Basic,helix-loop-helix,(bHLH),family
VIT_07s0104g00420	-1.21746	0.000274692	0.0109544	-0.328983	0.114576	0.244629	0.310534	0.132814	0.271917	NA	Endo-1,3;1,4-beta-D-glucanase,precursor
VIT_07s0104g00610	-0.57929	0.121885	0.275934	-1.12893	0.0108883	0.0579551	-2.34565	0.000181433	0.00664219	GLN2	Glutamine,synthetase
VIT_07s0104g00620	-0.393353	0.101158	0.245147	-0.734231	0.00960464	0.0537487	-1.51664	0.000159201	0.0063883	NA	Lipase,GDSL
VIT_07s0104g00640	-0.486329	0.222161	0.403294	1.3815	0.00655875	0.0435969	1.09011	0.0196791	0.076278	NA	No,hit
VIT_07s0104g00650	-0.105427	0.750137	0.854122	0.911758	0.023921	0.092144	2.74296	5.30445e-05	0.00452712	NA	No,hit
VIT_07s0104g00660	0.398965	0.0162014	0.0849227	0.866008	0.000238556	0.00826865	1.19744	2.95644e-05	0.00369305	NA	2OG-Fe(II),oxygenase
VIT_07s0104g00790	1.29158	0.00224592	0.0300033	1.24476	0.0027494	0.0272069	0.598445	0.0672448	0.172911	NA	Endonuclease
VIT_07s0104g00850	1.70511	0.00137483	0.0237837	0.939398	0.0261561	0.0969861	0.82918	0.0422737	0.126473	NA	Pto,kinase,interactor
VIT_07s0104g01000	-0.139253	0.682134	0.80759	-1.7527	0.00100036	0.0164317	-1.01616	0.0167152	0.069121	NA	Histone,H2AXa,HTA5
VIT_07s0104g01140	0.534827	0.153233	0.319468	0.87576	0.0341002	0.114195	1.05119	0.01605	0.0674589	NA	No,hit
VIT_07s0104g01260	1.67802	0.000759355	0.0178548	1.71447	0.000668287	0.0133436	2.32295	0.000101361	0.00562456	NA	flavin-containing,monooxygenase
VIT_07s0104g01390	0.872548	0.0346231	0.129061	1.37136	0.00446176	0.0355997	1.87043	0.00079076	0.0125614	GRXC13	Arsenate,reductase,(glutaredoxin)
VIT_07s0104g01660	-1.33714	0.0141018	0.0792511	0.61613	0.179032	0.326423	1.323	0.0147919	0.0644076	NA	HAK5,(High,affinity,K+,transporter,5)
VIT_07s0104g01730	-0.423406	0.225437	0.407213	0.837631	0.0337243	0.11332	1.10765	0.0101703	0.0514451	NA	HAK5,(High,affinity,K+,transporter,5)
VIT_07s0104g01740	1.31566	0.0172341	0.087852	-0.838563	0.0888023	0.207102	-0.818394	0.0952547	0.217085	NA	Protein,kinase,WEE1
VIT_07s0104g01750	-0.515364	0.09263	0.233198	-1.07091	0.0048312	0.0369594	0.00280089	0.991865	0.996319	NA	No,hit
VIT_07s0129g00180	0.714635	0.00222153	0.0298433	1.21921	8.81471e-05	0.00493867	1.02231	0.000269048	0.00798716	ACA7	Ca2+-ATPase,2,ACA2,,plasma,membrane
VIT_07s0129g00240	0.359327	0.151281	0.316542	2.14967	2.56086e-05	0.00300411	1.9021	5.72602e-05	0.00472753	NA	C2H2,zinc,finger,protein,AZF1
VIT_07s0129g00260	0.369859	0.236538	0.420529	1.03214	0.00847355	0.0502259	0.736255	0.0364253	0.114515	HLS1	N-acetyltransferase,hookless1,HLS1
VIT_07s0129g00340	1.86147	0.00157636	0.0253366	2.17279	0.000640174	0.0130977	1.07312	0.023975	0.0870858	SCL32	Shoot,gravitropism,7
VIT_07s0129g00370	1.25948	6.02478e-05	0.00551899	0.681923	0.00248827	0.0257348	0.495794	0.0124597	0.0580495	NA	Unknown,protein
VIT_07s0129g00470	2.09855	0.0198138	0.0949303	3.33286	0.00200432	0.0229097	1.92974	0.0280163	0.0963633	NA	Unknown,protein
VIT_07s0129g00660	-0.379315	0.374917	0.561091	1.2981	0.0140282	0.0673737	1.36375	0.0111851	0.0544589	NA	Indole-3-acetic,acid-amido,synthetase,GH3,2
VIT_07s0130g00220	-1.11936	0.000160334	0.00863961	-0.133566	0.41507	0.572421	-0.0947934	0.558211	0.709877	PER47	Peroxidase,ATP32,,class,III
VIT_07s0130g00440	-0.227381	0.621897	0.763507	-1.30074	0.0211631	0.0859704	-0.00635854	0.988896	0.994646	NA	No,hit
VIT_07s0141g00290	0.412062	0.222323	0.403475	1.35633	0.00305877	0.028929	0.358599	0.282046	0.452106	IAA16	IAA16
VIT_07s0141g00340	1.29829	0.0182416	0.0907225	0.796701	0.102642	0.227245	-0.104554	0.812742	0.892494	NA	Lipoxygenase
VIT_07s0141g00760	-1.4933	0.0146318	0.0807433	-0.260018	0.593432	0.723897	-0.717951	0.166183	0.318001	NA	Unknown,protein
VIT_07s0141g00890	1.81901	9.99868e-05	0.00682073	1.35081	0.000636078	0.013045	2.29397	2.19086e-05	0.00359276	NA	CYP94A1
VIT_07s0141g00920	-1.15573	0.000144028	0.00822158	-1.48318	2.85044e-05	0.00305008	-0.680854	0.00328075	0.0270296	NA	CYP94A1
VIT_07s0141g00940	2.82084	0.0171393	0.0875842	1.433	0.159121	0.302114	0.388111	0.682644	0.804157	SYNC2	TRNA,synthetase,,class,II,(D,,K,and,N);,Nucleic,acid-binding,,OB-fold
VIT_07s0151g00260	2.04917	4.51054e-06	0.00210633	1.58947	2.49038e-05	0.0029917	1.50732	3.53711e-05	0.00395979	NA	Quinone-oxidoreductase,,Chloroplast
VIT_07s0151g00320	-0.274294	0.116281	0.2681	-1.06985	0.000204906	0.00770203	-0.316999	0.0770584	0.18903	NA	Pentatricopeptide,(PPR),repeat-containing,protein
VIT_07s0151g00330	-0.338001	0.275835	0.463306	-0.576055	0.083611	0.199408	-1.14654	0.00503668	0.034223	NA	No,hit
VIT_07s0151g00340	1.08156	0.00437812	0.0425149	1.76661	0.000258716	0.00846095	1.58774	0.000498297	0.0102962	SULTR3;2	Sulfate,transporter,3,1,(AST12),(AtST1)
VIT_07s0151g00540	-1.81914	1.85872e-05	0.00364603	-1.4777	7.29804e-05	0.00454523	-0.956474	0.00107246	0.0147364	NA	Indole-3-acetate,beta-glucosyltransferase
VIT_07s0151g00850	1.38755	0.016501	0.0858382	1.78672	0.00492325	0.037382	1.15084	0.0355269	0.11274	NA	Unknown
VIT_07s0151g01000	-0.767097	0.00177242	0.0269747	-0.493748	0.0163739	0.0737268	-1.01194	0.000345623	0.00888981	PSAD2	Photosystem,I,reaction,center,subunit,II,(PSAD)
VIT_07s0197g00040	1.5216	0.118954	0.271675	-0.478434	0.594287	0.724389	-2.35292	0.0285039	0.097585	LBD10	Lateral,organ,boundaries,domain,gene,36
VIT_07s0197g00060	1.14087	0.00302276	0.0352631	0.445267	0.128176	0.262106	-0.621715	0.046731	0.135407	NA	Myb,family
VIT_07s0197g00130	0.346055	0.3045	0.493901	1.02709	0.0131738	0.0646159	1.32764	0.00371165	0.0289916	NA	Disease,resistance,protein,(TIR-NBS-LRR,class)
VIT_07s0197g00170	0.548461	0.0150908	0.0821689	0.80858	0.00214305	0.0238162	1.40201	7.6129e-05	0.00525246	NA	R,protein,MLA10
VIT_07s0205g00010	1.15057	0.0285708	0.116346	1.53935	0.00784112	0.047977	0.537864	0.240479	0.407514	NA	Unknown
VIT_07s0255g00020	-1.0745	0.00198276	0.0281286	-0.63918	0.0249217	0.0945729	-0.892243	0.0053552	0.0355479	DOF3,4	OBF,binding,protein,1
VIT_07s0255g00090	0.490821	0.293947	0.482974	1.40983	0.0137296	0.0665115	0.747375	0.127531	0.264623	NA	CYP82C1p
VIT_08s0007g00030	0.722402	0.00020589	0.0094981	1.12258	1.16003e-05	0.00206625	0.906093	4.80946e-05	0.00444806	CHX20	Cation/hydrogen,exchanger,20,(CHX20)
VIT_08s0007g00130	1.72698	0.000799015	0.018432	2.10467	0.000239937	0.00827818	1.1913	0.00614918	0.0382573	NA	Heat,shock,protein,70
VIT_08s0007g00150	1.14264	0.00254045	0.0320231	1.18561	0.00207268	0.0233328	0.928051	0.00749172	0.0427904	ATL33	Zinc,finger,(C3HC4-type,ring,finger)
VIT_08s0007g00160	0.986939	0.0171257	0.0875842	1.04254	0.013412	0.0653845	0.284107	0.401789	0.573213	GLCAT14C	Glycosyltransferase,family,14
VIT_08s0007g00220	-0.570005	0.221956	0.403151	-1.26777	0.0202995	0.0836728	-0.949214	0.0605633	0.16072	NA	Unknown,protein
VIT_08s0007g00310	0.599143	0.0626835	0.182759	1.48314	0.000908445	0.015698	1.33531	0.00166289	0.0186644	PLL2	Protein,phosphatase,2C,POLTERGEIST-like,4
VIT_08s0007g00330	0.446435	0.264434	0.451207	2.40148	0.000312832	0.00947709	-0.0165457	0.965415	0.981145	MT2A	Metallothionein
VIT_08s0007g00440	0.688107	0.148426	0.312325	1.46283	0.0105415	0.0568509	0.73502	0.126358	0.262927	NA	Alpha-expansin,6,precursor
VIT_08s0007g00540	1.02272	0.0145035	0.0802985	0.687107	0.0670858	0.173575	0.389364	0.259937	0.429035	NA	Haloacid,dehalogenase,hydrolase
VIT_08s0007g00810	0.912094	0.060392	0.179091	2.60561	0.000358858	0.0100747	2.41834	0.000564767	0.0108302	LECRK44	Lectin,receptor,kinase,7
VIT_08s0007g00850	2.74242	5.45525e-05	0.00534548	2.81743	4.57281e-05	0.0038905	1.84874	0.000648307	0.0115937	NA	EFR,(EF-TU,receptor)
VIT_08s0007g00930	0.347542	0.0770419	0.207774	-0.521354	0.0170376	0.0754147	-1.19022	0.000186805	0.00675481	NA	Regulator,of,chromosome,condensation,(RCC1)
VIT_08s0007g01070	0.416258	0.1041	0.249727	3.12307	2.04616e-06	0.00122762	2.93815	3.1074e-06	0.00153275	NA	DC1,domain-containing,protein
VIT_08s0007g01090	1.9153	0.000990836	0.0204076	0.849701	0.0479449	0.140726	0.534235	0.176524	0.331038	NA	DC1,domain-containing,protein
VIT_08s0007g01180	-1.19314	0.000864039	0.0192156	-0.540601	0.0408544	0.127543	-0.217021	0.349321	0.522379	NA	S-receptor,kinase
VIT_08s0007g01230	2.02776	0.000401458	0.0128714	1.95814	0.00049653	0.011645	1.9502	0.000508881	0.0103908	NA	Lectin,protein,kinase
VIT_08s0007g01250	1.97263	6.80812e-07	0.00129734	1.30953	1.11897e-05	0.00206625	1.15073	2.6528e-05	0.00368469	RE	Lumen,common,protein,family,,chloroplast
VIT_08s0007g01300	1.02565	0.00738505	0.0549367	0.88672	0.0146508	0.0690408	-0.0704324	0.806046	0.888438	NA	Glyoxal,oxidase
VIT_08s0007g01360	1.24128	0.00139619	0.0239167	0.139311	0.586814	0.719152	-0.498698	0.0805457	0.194195	NA	Unknown,protein
VIT_08s0007g01370	1.37023	0.000723615	0.0175406	0.224089	0.383751	0.542252	-0.33146	0.21158	0.373676	NA	Protease,inhibitor/seed,storage/lipid,transfer,protein,(LTP)
VIT_08s0007g01430	-1.2588	0.000228037	0.0101077	-0.531916	0.0227513	0.0895073	0.278923	0.171862	0.325181	NA	Universal,stress,protein,(USP),family,protein
VIT_08s0007g01480	2.09473	0.000240193	0.0103833	0.982023	0.0150666	0.0700766	-2.18953	0.000181964	0.00664219	NA	TTL1,(tetratricopetide-repeat,thioredoxin-like,1)
VIT_08s0007g01510	0.534539	0.0044002	0.0426213	1.04504	8.32104e-05	0.00476404	0.663636	0.00134588	0.0166087	IPCS1	Phosphatidic,acid,phosphatase,/,PAP2
VIT_08s0007g01560	2.09247	0.000150456	0.00841372	2.86843	1.92518e-05	0.00272313	2.45913	5.31855e-05	0.00452712	NA	Photoassimilate-responsive,protein
VIT_08s0007g01650	1.05469	0.0171742	0.0876803	1.44107	0.00378962	0.0324716	0.551245	0.149182	0.295127	NA	Auxin-independent,growth,promoter
VIT_08s0007g01810	1.30763	0.00397923	0.0405663	0.184387	0.572902	0.706971	0.247891	0.452692	0.619271	ANTR3	ANTR2,(anion,transporter,2
VIT_08s0007g01930	0.353114	0.431044	0.611144	0.145573	0.740699	0.833655	-1.3172	0.0167346	0.0691863	NA	Anthranilate,N-benzoyltransferase
VIT_08s0007g02000	2.37241	0.0307009	0.120949	3.64745	0.00425611	0.0346262	1.42955	0.148417	0.294309	GPAT6	Glycerol-3-phosphate,acyltransferase,8
VIT_08s0007g02110	1.45109	0.000466074	0.0137303	1.5066	0.000370651	0.0101456	1.34908	0.000722128	0.0120587	NA	EFR,(EF-TU,receptor)
VIT_08s0007g02240	0.698664	0.00771943	0.0563072	1.06585	0.000774833	0.0144919	0.555921	0.0218395	0.0817048	CAX1	Calcium/proton,exchanger,CAX3
VIT_08s0007g02360	0.32313	0.299473	0.488714	2.81643	2.33519e-05	0.00298533	1.90552	0.00028943	0.00825969	NA	Harpin,inducing,protein,1-like,9
VIT_08s0007g02420	-1.82245	0.0095478	0.0637592	-0.0534301	0.920662	0.952397	1.55134	0.0197741	0.0764989	NA	Aspartyl,protease,family
VIT_08s0007g02440	-1.24514	0.0186016	0.0918243	0.073205	0.863176	0.916234	1.52899	0.00718642	0.0419179	NA	Aspartyl,protease
VIT_08s0007g02450	-1.91592	0.00826211	0.0583688	0.145137	0.79131	0.86725	1.60016	0.0188615	0.0743828	NA	Aspartyl,protease
VIT_08s0007g02550	2.69304	0.0095132	0.0636098	2.03537	0.0320113	0.109965	1.03947	0.215609	0.378333	OFP6	Ovate,family,protein,6,OFP6
VIT_08s0007g02560	1.19874	0.00269962	0.0329104	0.984108	0.00750729	0.0467977	0.414922	0.162291	0.312856	NA	Ovate,family,protein,13,OFP13
VIT_08s0007g02920	-1.79811	0.00196755	0.0279954	-0.531257	0.200898	0.352841	0.358619	0.372519	0.544788	NA	ATAN11,(ANTHOCYANIN11)
VIT_08s0007g02940	-1.51543	0.0165055	0.0858382	0.1755	0.728057	0.824545	-0.934539	0.0949311	0.216604	NA	NAC,domain,containing,protein,90
VIT_08s0007g03090	1.54126	0.0132213	0.0762933	2.04734	0.00322362	0.029728	1.05443	0.0591375	0.158092	KIN5C	Kinesin,family,member,11
VIT_08s0007g03120	1.37692	0.00430957	0.0421693	0.625199	0.102559	0.22716	1.35033	0.00476867	0.0332895	NA	Auxin,responsive,SAUR,protein
VIT_08s0007g03200	1.04364	0.0073811	0.0549367	0.498598	0.118936	0.250133	0.0719753	0.805214	0.887978	NA	RNA-binding,region,RNP-1
VIT_08s0007g03260	-1.48081	0.000123226	0.00760841	-0.508947	0.0351467	0.116331	0.274414	0.203446	0.363964	NA	Unknown,protein
VIT_08s0007g03270	-0.946481	0.00118359	0.022249	-1.0939	0.000502665	0.0117067	-0.917455	0.00141534	0.0171418	NA	SOUL,heme-binding,protein
VIT_08s0007g03370	-2.17534	0.00135348	0.023713	-1.6907	0.00531679	0.0389936	-0.550036	0.237796	0.404414	NA	Unknown,protein
VIT_08s0007g03420	-1.32366	0.0033002	0.0365885	-0.883927	0.0227234	0.0894959	-2.54363	6.53555e-05	0.00497522	ABI5	ABI5,(ABA,insensitive,5)
VIT_08s0007g03540	2.31563	0.0138056	0.078134	1.06336	0.178543	0.326064	-0.688891	0.365233	0.537478	NA	Anthocyanin,membrane,protein,1,(Anm1)
VIT_08s0007g03740	-1.27113	0.0197165	0.0947349	-1.24684	0.0213967	0.0865117	-0.238599	0.5909	0.735395	NA	DEAD,box,RNA,helicase,(PRH75)
VIT_08s0007g04330	0.199403	0.707936	0.826238	1.45028	0.0248486	0.0944687	0.510062	0.35123	0.524451	NA	CHUP1,(chloroplast,unusual,positioning,1)
VIT_08s0007g04350	-1.18798	0.00541515	0.0472861	-0.332594	0.30505	0.465143	-0.570856	0.0990832	0.223349	NA	Protein,kinase
VIT_08s0007g04380	0.342245	0.0764976	0.206799	0.190698	0.285687	0.444354	1.1758	0.000180464	0.00664219	PAB7	PAB7,(poly(A),binding,protein,7)
VIT_08s0007g04570	1.64979	0.000145343	0.00822799	2.2822	1.74742e-05	0.00259107	1.61919	0.000163658	0.00643055	NA	UGT73D1,(UDP-glucosyl,transferase,73D1);,UDP-glycosyltransferase
VIT_08s0007g04590	-1.23203	0.00127142	0.0229957	-0.770303	0.0143652	0.0683848	0.253502	0.32365	0.496099	NA	UGT73C2,(UDP-glucosyl,transferase,73C2)
VIT_08s0007g04770	-1.06001	0.00031265	0.0116352	-0.241349	0.180788	0.328313	-0.460929	0.0249262	0.0893433	NA	Zinc,finger,(C2H2,type),family
VIT_08s0007g04800	1.31735	0.00512096	0.0458345	1.11419	0.0116135	0.060066	0.224055	0.518693	0.677261	NA	Carbonic,anhydrase,precursor
VIT_08s0007g05010	-0.790728	0.0575621	0.174284	-1.44736	0.00422093	0.0344206	-1.36788	0.00564621	0.0365179	NA	Unknown,protein
VIT_08s0007g05030	0.500261	0.404746	0.589231	1.60139	0.0248946	0.0945129	0.562985	0.351613	0.524543	RAX1	Myb,domain,protein,36
VIT_08s0007g05110	0.142989	0.528262	0.693922	-1.10677	0.00130403	0.0186197	0.68985	0.0148574	0.0645503	NA	No,hit
VIT_08s0007g05160	0.0129954	0.971458	0.987718	0.205928	0.575236	0.709029	1.04019	0.0206356	0.0787166	NA	Flavonoid,3',5'-hydroxylase
VIT_08s0007g05180	-1.89777	0.000254545	0.0106932	-0.796037	0.025218	0.0951398	-1.09551	0.00584148	0.0371602	NA	Unknown
VIT_08s0007g05270	-1.29413	0.0188693	0.0924812	-1.05307	0.0427601	0.131213	-1.84512	0.00339238	0.0275239	NA	No,hit
VIT_08s0007g05350	1.29801	0.000935706	0.019978	0.975704	0.00454767	0.0358099	0.33499	0.203022	0.363509	NA	Haloacid,dehalogenase,hydrolase
VIT_08s0007g05360	-0.426098	0.248379	0.432718	-0.764201	0.0582809	0.159435	-1.34561	0.00525761	0.0352284	SSL2	Strictosidine,synthase
VIT_08s0007g05430	0.982321	0.0163095	0.0852968	0.783611	0.0406883	0.12721	1.45915	0.00226464	0.0218699	NA	Pyruvate,kinase
VIT_08s0007g05490	1.05135	0.000465095	0.0137303	0.801497	0.00225099	0.0246597	1.3998	7.69533e-05	0.00525246	NA	Pyruvate,kinase
VIT_08s0007g05500	1.29903	0.00580278	0.0487459	1.65948	0.00155499	0.0202481	1.04422	0.0163358	0.0680944	NA	Condensin,subunit,1
VIT_08s0007g05610	2.42364	0.0316306	0.122578	2.52878	0.0267303	0.0982256	0.62581	0.512388	0.67149	NA	Unknown,protein
VIT_08s0007g05810	0.189352	0.318962	0.508441	1.20729	0.00023339	0.008178	0.726614	0.00439072	0.0318013	NA	Calmodulin-binding,,plant
VIT_08s0007g05860	2.84024	0.00367944	0.0388908	0.455276	0.516999	0.660656	-0.107524	0.876561	0.930904	NA	GASA,like
VIT_08s0007g05960	-2.75284	4.33289e-07	0.00117304	-1.14152	0.000159179	0.00680472	-0.84295	0.00101139	0.0143459	NA	Calmodulin,binding,protein
VIT_08s0007g06010	-0.233787	0.416531	0.600012	-0.0887966	0.752619	0.842144	-1.1551	0.00363873	0.0286643	NA	Beta,1-3,glucanase,[Vitis,vinifera]
VIT_08s0007g06040	3.47308	1.25375e-05	0.0030148	2.68202	6.91832e-05	0.00442152	0.737231	0.0567786	0.154017	BG2	Beta-1,3-glucanase
VIT_08s0007g06080	1.07344	0.0117706	0.0715876	-0.275812	0.415327	0.57257	-1.94447	0.000470432	0.0100158	NA	Beta,1-3,glucanase,[Vitis,vinifera]
VIT_08s0007g06490	-0.487081	0.0148085	0.0813515	-1.46624	2.53563e-05	0.00300411	-0.594119	0.00573278	0.0368448	POLD2	DNA,polymerase,delta,,subunit,B
VIT_08s0007g06560	2.49983	0.000192773	0.00929417	4.29104	5.51827e-06	0.0016112	4.13253	7.12181e-06	0.00204481	LECRKS5	Lectin,protein,kinase
VIT_08s0007g06670	0.7884	0.0440719	0.148448	1.26677	0.00556387	0.0399532	1.64118	0.00136915	0.0167974	HAT14	Homeobox-leucine,zipper,protein,14
VIT_08s0007g06700	-0.280681	0.134261	0.293232	-0.721003	0.00329518	0.030107	-1.00351	0.000496701	0.0102742	WCRKC1	Thioredoxin,5
VIT_08s0007g06960	-1.42513	0.00124274	0.0228636	-0.485175	0.120962	0.253205	-0.661319	0.0469574	0.135837	DIR21	Disease,resistance-responsive
VIT_08s0007g07390	0.351873	0.313691	0.503082	1.47983	0.00252819	0.0260497	1.99407	0.000449073	0.00985254	NA	Unknown,protein
VIT_08s0007g07440	0.469495	0.283639	0.471585	1.41573	0.00983873	0.0544535	0.80567	0.0863375	0.203439	APUM12	PUMILIO,12,(APUM12)
VIT_08s0007g07590	-0.521859	0.0518287	0.164228	0.25948	0.283286	0.441654	1.01103	0.00264393	0.0239912	NA	Unknown,protein
VIT_08s0007g07600	-0.114993	0.378106	0.563619	1.27282	1.52042e-05	0.00242097	1.22216	1.994e-05	0.0033648	NA	Pyruvate,kinase,,cytosolic,isozyme
VIT_08s0007g07670	1.09503	0.0141627	0.0793126	1.17421	0.0102616	0.0559213	0.759389	0.0594539	0.158717	NA	NAC,domain,containing,protein,47
VIT_08s0007g07690	-0.269638	0.370336	0.557122	0.949309	0.0117616	0.0604965	1.1027	0.00568348	0.0366152	PGIP1	Polygalacturonase,inhibiting,protein,PGIP1
VIT_08s0007g07800	1.06206	0.00252985	0.0319869	0.620828	0.0318648	0.109638	-0.167016	0.496256	0.658338	RABA4D	RAB,GTPase,RABA4D
VIT_08s0007g07820	0.712336	0.0716666	0.199352	1.27159	0.00676834	0.0443794	-0.0434114	0.900964	0.945184	NA	RLK902,(receptor-like,kinase,902)
VIT_08s0007g08000	-0.603637	0.137411	0.297644	2.22717	0.000434539	0.0109701	0.7634	0.0714919	0.179965	NA	No,hit
VIT_08s0007g08010	0.647109	0.30437	0.493779	2.17439	0.0073002	0.0460137	0.450257	0.465964	0.631082	NA	No,hit
VIT_08s0007g08050	2.88624	2.40287e-06	0.0015408	3.01512	1.78081e-06	0.00121044	3.01282	1.79014e-06	0.00124031	CTPA3	Carboxyl-terminal,processing,protease
VIT_08s0007g08280	-2.39569	0.000142628	0.00819024	-1.47571	0.00255608	0.0262108	-0.0691828	0.837036	0.907641	NA	Remorin
VIT_08s0007g08310	1.01969	0.00326353	0.0364648	0.8439	0.00856631	0.0505026	0.527824	0.0585978	0.156894	RFS2	Alkaline,alpha,galactosidase
VIT_08s0007g08540	2.56191	0.000120007	0.00747659	2.32921	0.000219205	0.00792642	2.02936	0.000512075	0.0103908	CHLH	Mg-chelatase,subunit,XANTHA-F
VIT_08s0007g08680	-1.0543	0.00763101	0.0558712	0.0563003	0.849438	0.90699	0.152396	0.610362	0.750018	NA	Unknown,protein
VIT_08s0007g08750	1.16895	0.00529732	0.0465955	1.51815	0.00127752	0.0185091	2.56577	4.95479e-05	0.00446067	HSFB3	Heat,shock,transcription,factor,B3
VIT_08s0007g08840	1.17682	0.000421927	0.0132408	1.83692	2.44212e-05	0.00298533	2.17646	7.83807e-06	0.00213145	NA	Glycosyl,transferaseHGA1
VIT_08s0032g00240	3.22178	7.56674e-06	0.0024558	3.98287	1.78236e-06	0.00121044	4.53598	7.27386e-07	0.00100147	NA	CYP71A22
VIT_08s0032g00510	-0.048687	0.904123	0.95104	-0.326581	0.429738	0.585431	-1.13362	0.0224851	0.0833263	CXE15	CXE,carboxylesterase
VIT_08s0032g00790	0.673926	0.0508588	0.162466	1.38809	0.0018285	0.0220117	0.281704	0.358751	0.531195	ABCG22	ABC,transporter,G,member,4
VIT_08s0032g01150	-1.01519	0.00109186	0.0214936	0.709012	0.00753703	0.0468768	0.553529	0.0231655	0.0851098	SYP121	Syntaxin,1B/2/3/4
VIT_08s0040g00230	-0.0596157	0.78422	0.876676	-0.0948372	0.664467	0.778889	1.15991	0.00084149	0.0130216	NA	Exportin,7
VIT_08s0040g00390	1.52217	1.13785e-05	0.00299846	1.20721	5.29477e-05	0.00426173	1.08296	0.00010694	0.00567286	CRD1	Magnesium-protoporphyrin,IX,monomethyl,ester,[oxidative],cyclase
VIT_08s0040g00440	1.12595	0.021106	0.0982138	1.41932	0.00730859	0.0460242	1.70673	0.00281087	0.0248724	NA	Unknown,protein
VIT_08s0040g00480	1.62031	0.0167125	0.0864147	1.35519	0.034794	0.115681	0.298981	0.583198	0.729025	NA	Unknown
VIT_08s0040g00670	-1.17564	9.30892e-05	0.00657831	-1.053	0.000187755	0.00741183	-0.5364	0.00852738	0.046177	DPE2	4-alpha-glucanotransferase
VIT_08s0040g00720	-0.743441	0.0989693	0.242007	-1.22282	0.0165437	0.0741328	-0.572015	0.187019	0.344408	NA	Snf1,protein,kinase,(KIN10),(SKIN10)
VIT_08s0040g00800	1.9829	0.00253478	0.0319957	1.34575	0.017224	0.0758797	2.59992	0.000531465	0.0105616	NA	Nodulin,MtN21
VIT_08s0040g00820	-0.573359	0.261813	0.447909	0.725792	0.166169	0.311002	1.54389	0.0132173	0.06015	NA	CYP94A1
VIT_08s0040g01230	-0.94957	0.00335036	0.0368712	0.632179	0.0232851	0.0906383	1.46719	0.000266634	0.00796081	NA	Auxin,transport,protein,(PIN3)
VIT_08s0040g01520	-0.0320963	0.821921	0.899903	1.14659	6.53053e-05	0.00439258	1.47029	1.26153e-05	0.00260947	NA	Indole-3-acetate,beta-glucosyltransferase
VIT_08s0040g01710	0.814862	0.0132744	0.0764092	1.50932	0.000481699	0.0115723	1.39191	0.000782405	0.0124802	PAL4	Phenylalanine,ammonia-lyase
VIT_08s0040g01810	-1.19701	0.000109925	0.00707821	-0.897525	0.000655875	0.0132672	-0.230988	0.18056	0.335954	NA	Auxin,response,factor,10
VIT_08s0040g01820	-2.30976	0.0016426	0.0257528	0.239474	0.624897	0.748662	0.961889	0.0787842	0.191748	NA	No,hit
VIT_08s0040g01890	0.46577	0.40057	0.585322	1.66332	0.0149755	0.0698216	-0.264313	0.627255	0.763316	PIP2-3	Aquaporin,PIP2;4
VIT_08s0040g01920	-0.868951	0.00683315	0.0527274	-0.343579	0.179134	0.326496	-1.25725	0.000915081	0.0137205	CCR1	Crinkly4
VIT_08s0040g01930	1.55139	0.00110641	0.0216742	0.648628	0.0625676	0.166544	-0.676343	0.0544028	0.149802	NA	Unknown,protein
VIT_08s0040g02090	1.45883	6.88055e-05	0.00583089	1.18305	0.000260956	0.00847935	0.997795	0.000735423	0.0121421	P58IPK	DnaJ,homolog,,subfamily,C,,member,3
VIT_08s0040g02170	1.14838	0.0242378	0.105848	4.3736	1.13391e-05	0.00206625	3.90991	2.39788e-05	0.00362284	NA	MLO6,(mildew,resistance,locus,O,6)
VIT_08s0040g02180	-0.654498	0.156964	0.324122	0.871016	0.0727073	0.182959	1.6939	0.00448183	0.0321945	NA	Mlo3
VIT_08s0040g02520	0.940213	0.00189503	0.0276583	1.31816	0.000255299	0.00844081	0.32909	0.13601	0.276461	IP5P8	Inositol-1,4,5-trisphosphate,5-phosphatase,CVP2,,type,I
VIT_08s0040g02530	0.711887	0.0378143	0.13557	1.16756	0.0040341	0.0337116	0.368316	0.228328	0.393686	NA	No,hit
VIT_08s0040g02600	-1.90354	0.0075728	0.0557512	-0.790066	0.168716	0.313948	0.565565	0.308449	0.480029	NA	F-box,protein
VIT_08s0040g02730	-1.4586	0.00129726	0.0231334	0.947704	0.0122531	0.0617371	0.595382	0.0737627	0.183567	NA	Exocyst,subunit,EXO70,H4
VIT_08s0040g02770	-0.521583	0.0246713	0.107135	0.2135	0.282377	0.440702	-1.263	0.000223343	0.00728922	NA	Unknown,protein
VIT_08s0040g02870	-0.538203	0.0150812	0.0821627	-1.0365	0.000451486	0.0112212	-0.550124	0.0136658	0.0614033	NA	Fe-S-cluster,oxidoreductase
VIT_08s0040g02950	-2.37098	0.000353	0.0120189	-0.12933	0.737453	0.830909	-0.125401	0.745087	0.84802	SGR9	Zinc,finger,(C3HC4-type,ring,finger)
VIT_08s0040g02960	1.55746	0.0127156	0.0744425	0.646348	0.211343	0.364694	-0.0169017	0.972329	0.984976	NA	Unknown
VIT_08s0040g03220	0.495248	0.0227506	0.102188	0.821469	0.00188869	0.0222901	1.04201	0.000470669	0.0100158	RVE8	LCL1,(LHY/CCA1-like,1)
VIT_08s0040g03280	-1.33744	0.000322206	0.0116352	-1.05649	0.0013148	0.0186732	-0.474904	0.0542746	0.14956	HCF152	HCF152,(high,chlorophyll,fluorescence,152)
VIT_08s0040g03390	1.10402	0.00178432	0.0270541	0.996252	0.00313812	0.0292198	0.737679	0.013932	0.0620806	NA	Unknown
VIT_08s0040g03400	1.20786	0.00675399	0.0525857	0.860424	0.0306529	0.107151	-0.00652136	0.984283	0.991902	NA	Short-chain,dehydrogenase/reductase
VIT_08s0056g00050	1.34799	0.0122089	0.072909	1.44319	0.0088518	0.0513746	0.277989	0.512836	0.67194	SCR	Scarecrow,transcription,factor,23,(SCL23)
VIT_08s0056g00210	0.409297	0.1559	0.322895	1.43121	0.000825762	0.0149405	-0.139379	0.605325	0.746021	CDKB1-2	Cyclin-dependent,kinase,B1;2
VIT_08s0056g00220	-0.408799	0.0924387	0.232968	-0.778569	0.0074676	0.046697	-1.604	0.000116282	0.00584293	NA	Serine/threonine,protein,phosphatase,PP1
VIT_08s0056g00250	-0.420435	0.0606891	0.179501	0.721335	0.00637667	0.0429559	1.34226	0.000181325	0.00664219	NA	Harpin-induced,1
VIT_08s0056g00290	1.02726	0.00518139	0.0461456	2.55417	2.11484e-05	0.00284945	2.22689	5.22467e-05	0.00452712	CML42	Calcium-binding,protein,CML
VIT_08s0056g00300	2.57802	2.1415e-07	0.0010299	3.04978	6.62679e-08	0.000711296	2.76214	1.324e-07	0.000602337	NA	Unknown
VIT_08s0056g00610	-0.454895	0.0554037	0.170501	-0.615121	0.0171618	0.0757315	-1.01934	0.0013058	0.0163753	NA	Transposon,protein,,Mutator,sub-class
VIT_08s0056g00630	4.61115	1.46428e-06	0.00129734	4.58982	1.51173e-06	0.00114899	4.88417	9.85173e-07	0.0010612	NA	Acid,phosphatase
VIT_08s0056g00640	0.966766	0.00125514	0.0229734	1.1415	0.000469683	0.0114684	0.485879	0.0352476	0.112094	NA	Transposon,protein,,CACTA,,En/Spm,sub-class
VIT_08s0056g01190	2.4063	0.00259122	0.0323048	1.50862	0.0245144	0.0937727	1.19435	0.0584665	0.156668	NA	Myb,domain,protein,105
VIT_08s0056g01300	0.595422	0.228709	0.411185	1.69126	0.00709446	0.0453117	1.19911	0.032451	0.106203	NA	Cupin,,RmlC-type
VIT_08s0056g01420	-0.708331	0.00155546	0.0252687	-1.05998	0.00013578	0.00621125	-0.861068	0.000494323	0.0102692	PNP1	Polynucleotide,phosphorylase
VIT_08s0056g01440	-1.01738	0.000442171	0.0134165	-0.98637	0.000533397	0.0120152	-1.06875	0.000326982	0.00866517	NA	Polynucleotide,phosphorylase
VIT_08s0056g01530	0.708595	0.113292	0.263121	1.20698	0.0176318	0.0768775	0.0105094	0.979363	0.988797	NA	Anthranilate,phosphoribosyltransferase
VIT_08s0056g01690	-0.784677	0.000146884	0.00825997	-1.01003	2.85193e-05	0.00305008	-0.819371	0.000111474	0.00581146	PLGG1	LrgB-like,family,protein
VIT_08s0058g00150	1.49653	0.000210073	0.00961113	1.82949	5.80752e-05	0.00433021	1.90693	4.42893e-05	0.00425996	AMT2	Ammonium,transporter,2
VIT_08s0058g00290	-0.440847	0.081516	0.2149	0.504177	0.0529063	0.149803	1.12505	0.0012377	0.0159261	LECRK64	Receptor,lectin,protein,kinase
VIT_08s0058g00400	2.14794	0.000569635	0.0154557	-1.5998	0.0030687	0.0289761	-0.797286	0.063938	0.167321	NA	No,hit
VIT_08s0058g00410	1.38813	0.0115361	0.0708785	-1.67828	0.0045302	0.0357884	-1.00157	0.0443858	0.130938	FER1	ferritin,1,(FER1)
VIT_08s0058g00440	1.98497	0.000378028	0.0123779	-1.37968	0.00309498	0.029073	-0.851747	0.0297624	0.100446	FER1	ferritin
VIT_08s0058g00450	-1.37318	0.00948265	0.0635159	-1.12142	0.0233982	0.0909133	-0.413334	0.32348	0.495997	NA	Substrate,carrier,,Mitochondrial
VIT_08s0058g00470	0.0418135	0.86523	0.92577	0.930757	0.00564055	0.0403042	1.16688	0.0016756	0.0187405	PYL4	Abscisic,acid,receptor,PYL4,,RCAR10
VIT_08s0058g00550	0.332954	0.204602	0.382351	1.19552	0.00148579	0.0197937	0.89452	0.00698911	0.0414078	NA	No,hit
VIT_08s0058g00560	0.358743	0.134685	0.293991	1.4416	0.00024406	0.00832443	0.765978	0.00851427	0.0461378	NA	Prenylated,rab,acceptor,(PRA1)
VIT_08s0058g00690	0.968418	0.1026	0.247117	1.71844	0.0124657	0.0624159	0.625898	0.264702	0.434551	NA	WRKY,DNA-binding,protein,33
VIT_08s0058g00790	3.13815	0.00107481	0.0212718	3.65244	0.000435441	0.0109785	1.34469	0.0567125	0.153898	SDR2A	Secoisolariciresinol,dehydrogenase
VIT_08s0058g00850	1.13912	0.0118205	0.0717324	-0.694883	0.0788415	0.192227	-0.721606	0.0701331	0.177683	NA	Gag-pol,polyprotein
VIT_08s0058g00900	0.0253991	0.928977	0.964838	-0.412907	0.176484	0.323305	-1.08567	0.00542572	0.0358429	NA	RAPTOR1B,(RAPTOR1)
VIT_08s0058g00970	0.499628	0.457813	0.634233	1.26935	0.085817	0.202855	2.31442	0.00815786	0.0449721	NA	Cationic,peroxidase
VIT_08s0058g01090	-1.08226	2.217e-05	0.00364603	-0.662551	0.000508933	0.0117675	-0.622994	0.000735932	0.0121421	CIPK14	CBL-interacting,protein,kinase,14,(CIPK14)
VIT_08s0058g01450	-0.681982	0.00311176	0.0356527	-0.95098	0.000460285	0.0113519	-1.07434	0.000216806	0.0072408	STN8	STN8,(state,transition,8)
VIT_08s0105g00200	3.38982	2.43144e-05	0.00373992	3.99867	8.03985e-06	0.00181956	1.83485	0.00114519	0.0152774	PUB24	U-box,domain-containing,protein
VIT_08s0105g00400	0.546321	0.317227	0.507012	1.23476	0.0449131	0.135316	1.89953	0.00710454	0.041655	GT-3A	GT-1-like,transcription,factor
VIT_08s0105g00420	1.21805	0.000162974	0.00872659	1.28258	0.000117362	0.00573308	1.50033	4.24735e-05	0.00421167	NA	Unknown
VIT_08s0105g00470	0.854944	0.00585978	0.0490534	-0.43455	0.0882098	0.206109	-1.09353	0.00156111	0.0178969	NA	PHD,finger-like,domain-containing,protein,5A
VIT_09s0002g00320	-0.162976	0.435081	0.614738	-0.206925	0.328085	0.488328	-1.353	0.000226297	0.00732876	PME3	Pectinesterase,PME3
VIT_09s0002g00330	0.57314	0.0331604	0.125597	1.03929	0.00194083	0.0225539	-0.0957006	0.67267	0.797017	PME1	Pectinesterase,PME1
VIT_09s0002g00410	-0.690194	0.0351536	0.130023	-1.14395	0.0034449	0.0308836	-2.87499	1.16743e-05	0.00258137	NA	No,hit
VIT_09s0002g00420	-1.0551	0.0206988	0.0970992	-0.572746	0.151117	0.291988	-0.394365	0.304059	0.475484	NA	Senescence-associated,protein
VIT_09s0002g00570	0.622107	0.0255034	0.109121	1.16234	0.00112295	0.0174623	0.235274	0.321344	0.493628	NA	Lipase,GDSL,1
VIT_09s0002g00650	2.26731	0.00373943	0.0392875	0.800974	0.177287	0.324343	0.651237	0.26222	0.43215	NA	Auxin-induced,protein
VIT_09s0002g00670	-1.54973	0.00136856	0.0237608	-0.51091	0.136789	0.273621	0.175195	0.582867	0.728801	NA	Auxin,responsive,SAUR,protein
VIT_09s0002g00700	0.631491	0.00744669	0.0551818	0.42185	0.0421191	0.130014	1.13659	0.000271615	0.00801157	NA	Dormancy/auxin,associated,protein
VIT_09s0002g01080	1.24537	0.000515386	0.0145995	1.79103	5.20461e-05	0.00423409	1.67516	8.03755e-05	0.00529906	LOX4	Lipoxygenase
VIT_09s0002g01110	-0.129687	0.792062	0.881158	1.55709	0.0131405	0.064502	1.43852	0.0186713	0.0739359	NA	Avr9/Cf-9,induced,kinase,1
VIT_09s0002g01290	0.19029	0.618777	0.761136	-0.22446	0.558648	0.695216	-1.0153	0.0271606	0.0943972	NA	Retrotransposon
VIT_09s0002g01680	1.54274	0.00161997	0.0256715	1.75761	0.000761073	0.0144102	1.20405	0.00610952	0.0381184	NA	Calmodulin-binding,region,IQD6
VIT_09s0002g02020	-0.255429	0.534005	0.698772	-1.17231	0.0196831	0.081914	-1.45214	0.00734661	0.0423261	NA	F-box,family,protein
VIT_09s0002g02060	0.0335734	0.85883	0.921819	-1.42015	0.000100773	0.00531772	-2.2586	4.63418e-06	0.00184633	NA	Unknown,protein
VIT_09s0002g02080	-1.32846	0.00885645	0.0607197	-0.273112	0.485876	0.634283	0.290912	0.458971	0.624819	CYP90D1	CYP90D2
VIT_09s0002g02210	1.58175	0.0305745	0.120582	1.63167	0.0270235	0.0988909	0.0563263	0.926229	0.959497	HTH	Adhesion,of,calyx,edges,(ACE)
VIT_09s0002g02250	-1.05052	0.0208789	0.0976498	-0.679864	0.0966266	0.218606	0.0429758	0.907032	0.948653	PCMP-E72	Pentatricopeptide,(PPR),repeat-containing,protein
VIT_09s0002g02320	0.957427	0.000254587	0.0106932	1.60418	8.78041e-06	0.00190621	1.19279	6.2729e-05	0.00489517	CWINV3	Cell,wall,apoplastic,invertase
VIT_09s0002g02450	-0.301758	0.363012	0.550253	1.6753	0.000974629	0.0162797	3.15367	1.78425e-05	0.00320257	NA	Phosphatase
VIT_09s0002g02460	0.776666	0.0387686	0.137545	2.59527	5.97022e-05	0.00436459	3.32504	1.15668e-05	0.00258137	NA	Phosphatase
VIT_09s0002g02670	-0.381009	0.050938	0.162557	-1.16003	0.000176514	0.00717888	-0.718913	0.0029694	0.0256039	NA	RNA,methyltransferase
VIT_09s0002g02990	-1.00018	0.0156054	0.0832205	1.57136	0.00156505	0.0203019	1.61376	0.00134477	0.0166087	NA	FRK1,(FLG22-induced,receptor-like,kinase,1)
VIT_09s0002g03010	1.1674	0.00470087	0.0437933	2.99104	1.52586e-05	0.00242097	1.97315	0.000227678	0.00734982	NA	FRK1,(FLG22-induced,receptor-like,kinase,1)
VIT_09s0002g03030	1.41503	0.000233766	0.0101972	1.97315	2.7365e-05	0.00300411	1.26339	0.000469959	0.0100158	NA	FRK1,(FLG22-induced,receptor-like,kinase,1)
VIT_09s0002g03070	-1.34975	0.00680042	0.0526059	2.27713	0.000361626	0.0101039	1.93242	0.000967831	0.0140672	NA	FRK1,(FLG22-induced,receptor-like,kinase,1)
VIT_09s0002g03120	1.24833	0.00292725	0.0345066	1.77389	0.000382787	0.0102988	0.868236	0.0173726	0.0708689	NA	FRK1,(FLG22-induced,receptor-like,kinase,1)
VIT_09s0002g03340	0.509556	0.0850384	0.220886	-0.193499	0.471883	0.622181	-1.16662	0.00246759	0.0231105	NA	Unknown
VIT_09s0002g03350	1.63431	0.000579022	0.0155993	1.92452	0.000212098	0.00781802	1.09775	0.00535183	0.0355479	NA	Unknown
VIT_09s0002g03470	-0.0866151	0.8216	0.899756	0.41481	0.298985	0.458984	-1.01729	0.0282529	0.096926	NA	Unknown,protein
VIT_09s0002g03550	1.28293	0.00381062	0.0396672	2.09163	0.000221875	0.00798038	1.57449	0.0012284	0.015849	NA	ABC,transporter,G,member,21
VIT_09s0002g03560	1.08057	0.000915477	0.0197906	2.19631	9.92854e-06	0.00192925	1.43402	0.000162412	0.00641542	NA	ABC,transporter,G,member,15
VIT_09s0002g03570	1.17727	0.00130284	0.0231634	2.05501	4.09984e-05	0.00379176	1.43606	0.000400724	0.0094398	NA	ABC,transporter,G,member,15
VIT_09s0002g03640	1.17852	0.0012432	0.0228636	1.84455	7.91604e-05	0.00472762	1.43408	0.000386947	0.00932604	ABCG29	ABC,transporter,g,family,pleiotropic,drug,resistance,7,PDR7
VIT_09s0002g03710	0.217007	0.586165	0.737142	0.220929	0.579566	0.712676	1.39626	0.00782026	0.0439236	NA	Unknown,protein
VIT_09s0002g03790	0.104066	0.786312	0.877955	0.27057	0.487616	0.635853	1.07093	0.0227746	0.0840911	NA	R,protein,disease,resistance,protein
VIT_09s0002g04020	0.874973	0.0108792	0.0685479	1.10936	0.0033003	0.030107	0.333363	0.232811	0.398734	NA	Aquaporin,DELTA-TIP
VIT_09s0002g04170	1.309	9.78312e-05	0.00676971	0.504893	0.0190355	0.0805818	0.327868	0.0899161	0.208757	NA	Acyl-CoA,synthetases,(Acyl-activating,enzyme,13)
VIT_09s0002g04290	1.11165	0.0059344	0.0493637	0.65551	0.0556458	0.154847	0.402052	0.203005	0.363509	NA	Hydroxyphenylpyruvate,reductase,(HPPR)
VIT_09s0002g04470	1.49472	0.00371505	0.0391564	0.501631	0.196713	0.34813	-0.225664	0.541673	0.696209	NA	No,hit
VIT_09s0002g04480	0.892492	0.0533612	0.166858	1.09338	0.0248769	0.0945017	-0.0418041	0.91665	0.954358	KIN13B	Kinesin,family,member,2/24
VIT_09s0002g04500	-1.10333	5.13515e-05	0.00527676	-0.169812	0.223976	0.378372	-0.0258072	0.845214	0.912065	BAC2	Carnitine/acylcarnitine,carrier,,Mitochondrial
VIT_09s0002g04540	0.732322	0.080358	0.212927	0.79807	0.0612488	0.164329	1.00802	0.0259614	0.0916701	NA	RNA,polymerase,beta''
VIT_09s0002g04560	1.58244	0.00263095	0.0325267	1.85747	0.00106611	0.0169775	2.14033	0.000458876	0.00991842	NA	Calmodulin-binding,protein
VIT_09s0002g04720	1.93403	0.0164941	0.0858257	0.938683	0.172691	0.318631	0.540857	0.410879	0.582209	NA	Coatomer,protein,complex,,subunit,beta,2
VIT_09s0002g04840	1.86861	0.00262901	0.0325267	1.51169	0.00787701	0.0480895	1.00754	0.04427	0.130697	NA	Unknown
VIT_09s0002g05090	-0.491768	0.0401998	0.140649	-1.03897	0.00108711	0.0171033	-1.112	0.0007295	0.0120966	NA	CENP-C
VIT_09s0002g05150	0.859706	0.036327	0.132353	1.20082	0.00859435	0.0505904	0.329587	0.355884	0.528537	IAA19	IAA19
VIT_09s0002g05250	0.189756	0.177992	0.350356	0.539418	0.00369281	0.0320241	1.03874	7.39475e-05	0.00525246	NA	Aminotransferase,class,I,and,II
VIT_09s0002g05370	1.97705	0.000167765	0.00881774	1.26827	0.00235471	0.0251759	0.779327	0.0247789	0.0889555	ABCG40	ABC,transporter,g,family,pleiotropic,drug,resistance,12,PDR12
VIT_09s0002g05400	2.64127	1.71349e-05	0.00355282	2.14616	6.73061e-05	0.00440163	1.22227	0.00206808	0.0209057	ABCG40	ABC,transporter,g,family,pleiotropic,drug,resistance,12,PDR12
VIT_09s0002g05560	2.68097	9.4133e-05	0.00659527	0.936568	0.027997	0.101237	1.32739	0.00573826	0.0368448	ABCG40	ABC,transporter,g,family,pleiotropic,drug,resistance,12,PDR12
VIT_09s0002g05570	1.63066	0.0131055	0.0758224	0.908109	0.10919	0.236816	0.703978	0.198115	0.357652	ABCG40	ABC,transporter,g,family,pleiotropic,drug,resistance,12,PDR12
VIT_09s0002g05610	2.75801	9.98705e-05	0.00682073	2.62313	0.000137612	0.00624347	1.19555	0.0114518	0.0553094	NA	Unknown
VIT_09s0002g05810	1.66071	0.0527904	0.165958	1.88659	0.033161	0.112136	3.46495	0.00180706	0.0194974	BOR4	Boron,transporter-like,protein,4
VIT_09s0002g05820	-0.219433	0.303144	0.492616	-0.308417	0.162113	0.306102	-1.31824	0.000271459	0.00801157	NA	Unknown
VIT_09s0002g05980	-0.923094	0.0208909	0.0976498	-0.66996	0.0684931	0.175985	-1.18229	0.00667353	0.0401937	NA	CYP734A7,castasterone,26-hydroxylase
VIT_09s0002g05990	-1.81798	0.00048327	0.0140099	-3.29871	1.03635e-05	0.00199362	-2.16055	0.000165775	0.00643055	UVR3	6-4,photolyase
VIT_09s0002g06010	-1.44913	0.000755901	0.0178548	-0.501017	0.0919259	0.211233	1.22171	0.00201811	0.0206832	NA	Phospholipase/carboxylesterase
VIT_09s0002g06130	0.106368	0.794132	0.881976	1.08396	0.0277214	0.100608	1.45775	0.00736645	0.0423735	NA	Zinc,finger,(CCCH-type),family,protein
VIT_09s0002g06330	-1.32323	0.0104439	0.0669607	0.137284	0.730509	0.826246	-0.195029	0.626149	0.76268	NA	Partner,of,SLD,five,,PSF1
VIT_09s0002g06400	0.570909	0.208724	0.386978	1.61838	0.00561992	0.0402247	0.205345	0.633967	0.767803	NA	No,hit
VIT_09s0002g06680	3.21333	0.00152537	0.0250371	2.1151	0.0131477	0.064521	0.890199	0.208603	0.370296	NA	Embryo-specific,3
VIT_09s0002g06970	0.566818	0.0467216	0.153905	0.625023	0.0325051	0.110876	1.26679	0.000998032	0.0142664	ADS3	Palmitoyl-monogalactosyldiacylglycerol,delta-7,desaturase,,chloroplast
VIT_09s0002g06990	1.77448	0.0182746	0.0907923	1.5385	0.0327871	0.111396	0.618937	0.322027	0.494204	NA	Phosphatidic,acid,phosphatase,/,PAP2
VIT_09s0002g07090	0.490662	0.111962	0.261353	-0.317595	0.278141	0.436713	-1.15692	0.00356691	0.0282955	NA	Unknown,protein
VIT_09s0002g07690	-0.896289	0.0368517	0.133657	-1.29297	0.00748118	0.0467408	-0.725908	0.0758064	0.187173	NA	NADPH,quinone,oxidoreductase-like,protein
VIT_09s0002g08300	1.52052	0.00364404	0.0387295	0.767621	0.0680325	0.175055	0.0630597	0.864662	0.923879	NA	R,protein,MLA10
VIT_09s0002g08650	-1.8731	4.71449e-06	0.00210633	-0.559093	0.00755774	0.0469324	-0.963884	0.000360993	0.00907975	NA	Nodulin
VIT_09s0018g00200	-1.11841	0.015728	0.0833728	-1.00696	0.0246172	0.0939233	-0.631775	0.117098	0.249432	NA	Carnitine/acylcarnitine,translocase
VIT_09s0018g00670	-2.23089	0.00119136	0.0222831	0.0293229	0.947259	0.968094	1.89249	0.00298759	0.025697	NA	HcrVf1,protein
VIT_09s0018g00830	1.05493	0.0190656	0.0930165	1.51655	0.0032879	0.0301044	0.416824	0.270891	0.441001	NA	Leucine-rich,repeat,family
VIT_09s0018g01080	0.822968	0.00507288	0.045627	2.8255	2.31979e-06	0.00122762	2.77678	2.6132e-06	0.00145478	EFR	EFR,(EF-TU,receptor)
VIT_09s0018g01670	0.919812	0.0433236	0.147092	1.20528	0.0144567	0.0685566	0.158757	0.684183	0.805178	NA	Aspartyl,protease
VIT_09s0018g01790	-1.35631	0.0179728	0.0900551	-1.13334	0.0371881	0.120537	-1.00137	0.0577389	0.155411	NA	Integral,membrane,Yip1,family,protein
VIT_09s0018g02120	0.450645	0.0277798	0.114604	0.530762	0.0138235	0.0668146	1.01324	0.000423281	0.00959089	NA	No,hit
VIT_09s0054g00020	0.957892	0.000607253	0.0158676	0.32987	0.0835017	0.199296	1.21641	0.000138451	0.00609982	NA	No,hit
VIT_09s0054g00080	-1.51302	0.00157775	0.0253366	1.55971	0.00132686	0.0187407	2.289	0.000128705	0.0059807	NA	Hcr2-p2
VIT_09s0054g00110	-0.288061	0.426645	0.607323	1.80723	0.00109475	0.0172056	2.02526	0.000558226	0.0107554	NA	No,hit
VIT_09s0054g00300	1.02861	0.00152367	0.0250307	1.31125	0.000361887	0.0101039	1.38675	0.000255991	0.00782909	NA	Disease,resistance
VIT_09s0054g00530	1.51442	0.000597577	0.015769	2.11793	7.32453e-05	0.00454523	2.03286	9.54338e-05	0.00554857	BBX32	Zinc,finger,(B-box,type)
VIT_09s0054g00680	-1.19904	0.0258524	0.109897	-0.433115	0.343557	0.503582	1.38796	0.013791	0.06177	NA	Auxin-responsive,SAUR5
VIT_09s0054g00760	-0.352459	0.103196	0.24818	-1.01697	0.00097607	0.0162797	-0.601718	0.0149937	0.0649478	NA	TRNA-splicing,endonuclease,positive,effector,SEN1
VIT_09s0054g00910	4.39289	6.43036e-05	0.00564844	6.12928	7.02726e-06	0.00173013	4.95667	2.91262e-05	0.00368469	NA	Chaperone,BCS1,mitochondrial
VIT_09s0054g01220	-1.94926	0.00116885	0.0221748	-0.914844	0.0434047	0.132536	0.195923	0.615105	0.753741	CAMS1	Cycloartenol,synthase
VIT_09s0054g01520	0.395242	0.17694	0.349393	-1.14872	0.00323367	0.029778	-0.750765	0.0244511	0.0881662	LUP5	Beta-amyrin,synthase
VIT_09s0054g01550	-0.413756	0.223059	0.404314	-1.22948	0.00528181	0.0389822	-0.427846	0.209312	0.371133	NA	Cycloartenol,synthase
VIT_09s0054g01750	1.43186	0.000369855	0.0123095	2.47105	1.08103e-05	0.0020388	3.3643	1.32053e-06	0.00117585	NA	Unknown,protein
VIT_09s0054g01760	-0.92553	0.0109619	0.0689408	-0.541883	0.0849509	0.201668	-1.32131	0.00173547	0.0190338	NA	Unknown,protein
VIT_09s0070g00240	0.403346	0.00789377	0.0568305	0.770502	0.00020169	0.00765269	1.27147	7.56757e-06	0.00210982	CCR2	Cinnamoyl-CoA,reductase
VIT_09s0070g00490	0.610202	0.00237259	0.0309014	0.80163	0.000488338	0.011645	1.18684	4.05878e-05	0.00412046	NA	Protein,phosphatase,2C
VIT_09s0070g00560	-0.232004	0.298133	0.487447	-0.281946	0.214179	0.367723	1.00195	0.00180001	0.0194861	NA	EIX,receptor
VIT_09s0070g00620	-1.85284	0.000779344	0.0181285	-0.515261	0.162457	0.306626	0.763925	0.0536599	0.148313	NA	Leucine-rich,repeat,family,protein
VIT_09s0096g00090	1.78134	7.05496e-06	0.0024558	1.36962	4.07847e-05	0.00379022	1.27595	6.47917e-05	0.00497522	HSP70-17	Hypoxia,up-regulated,1,HSP70
VIT_09s0096g00760	-1.08139	0.0184352	0.0912602	-0.0206434	0.95524	0.972427	-0.31462	0.404617	0.576265	NA	RPS5,(resistant,to,p,,syringae,5)
VIT_10s0003g00130	-1.435	0.000200761	0.00943401	-0.747785	0.00804231	0.0488044	-0.590282	0.0233798	0.0856302	ERF12	ERF,Domain,protein,12
VIT_10s0003g00140	-1.07302	0.00557284	0.0477392	-0.160126	0.576072	0.709736	-0.308334	0.29594	0.46729	NA	Ethylene-responsive,transcription,factor,9
VIT_10s0003g00210	-1.24732	0.00906359	0.0615246	-0.430414	0.258691	0.415639	-0.0964232	0.791088	0.879563	NA	Unknown
VIT_10s0003g00310	0.254409	0.347843	0.53629	-0.767685	0.0187579	0.079856	-1.0248	0.00475866	0.0332882	NA	No,hit
VIT_10s0003g00330	1.11659	0.00950418	0.0635734	1.13817	0.00866986	0.0507531	-0.244313	0.465661	0.630857	HSL1	HSL1,(HAESA-like,1)
VIT_10s0003g00470	2.36276	0.00596787	0.0494225	1.6563	0.0296281	0.104887	-0.0918666	0.884471	0.935895	NA	Isoflavone,methyltransferase/,Orcinol,O-methyltransferase,1,oomt1
VIT_10s0003g00790	3.16144	4.95453e-08	0.000476551	1.34072	1.81137e-05	0.0026398	1.67284	4.0692e-06	0.00184633	NA	Glutamate,receptor,protein
VIT_10s0003g00980	0.712892	0.0716806	0.199352	1.16298	0.0104713	0.0566845	0.642157	0.0978285	0.221377	NA	Unknown,protein
VIT_10s0003g01030	1.0996	0.0451221	0.150749	2.97195	0.000299777	0.00924686	3.77285	6.58662e-05	0.00497522	NA	Unknown,protein
VIT_10s0003g01040	2.24358	0.0175406	0.0888436	1.78061	0.0440364	0.133827	-0.366455	0.630069	0.765144	NA	Lipase,class,3
VIT_10s0003g01130	1.68884	0.00111199	0.0216976	1.13387	0.00926588	0.0527048	0.757605	0.049438	0.140549	NA	Armadillo/beta-catenin,repeat
VIT_10s0003g01220	0.341031	0.258061	0.443973	1.26038	0.00257649	0.0263351	0.457386	0.142567	0.285892	NA	Copper-binding,family,protein
VIT_10s0003g01410	3.16123	1.05539e-05	0.00294748	3.76959	3.19874e-06	0.00134836	2.57592	4.12151e-05	0.00415107	CIPK20	CBL-interacting,protein,kinase,20,(CIPK20)
VIT_10s0003g01580	-1.23112	0.000143288	0.00820367	0.0620518	0.720652	0.819604	-0.297681	0.116878	0.249157	NA	Unknown,protein
VIT_10s0003g01630	1.92723	0.00901239	0.0613487	1.74233	0.0144063	0.0684621	0.790693	0.186716	0.344013	NA	Unknown
VIT_10s0003g01650	0.816598	0.137934	0.298239	1.41989	0.0224589	0.0890256	-0.120528	0.812063	0.892079	NA	Unknown
VIT_10s0003g01690	0.205246	0.514103	0.681962	1.00322	0.0119375	0.0609576	0.0765355	0.805168	0.887978	NA	Unknown,protein
VIT_10s0003g01830	1.23698	4.27637e-05	0.00501613	0.82286	0.000561744	0.0123783	0.731803	0.00112315	0.015088	NA	Aquaporin,NIP1;2
VIT_10s0003g01890	0.807767	0.0687749	0.19402	1.43677	0.00645734	0.0432972	1.02916	0.0289443	0.0985665	NA	RKF1,(receptor-like,kinase,in,flowers,1)
VIT_10s0003g01900	1.49299	0.000328621	0.0117269	1.17651	0.00135782	0.0189025	0.727688	0.0158661	0.0669597	NA	RKF1,(receptor-like,kinase,in,flowers,1)
VIT_10s0003g01940	1.41322	0.00125727	0.0229843	0.151204	0.597516	0.726931	0.417135	0.170707	0.323664	NA	RKF1,(receptor-like,kinase,in,flowers,1)
VIT_10s0003g01990	1.71572	7.53054e-06	0.0024558	1.92589	3.43451e-06	0.00134836	0.931242	0.000397564	0.00941864	NA	RKF1,(receptor-like,kinase,in,flowers,1)
VIT_10s0003g02030	0.810028	0.000281626	0.0109544	1.00651	7.09026e-05	0.00448669	0.690517	0.000742419	0.0122172	NA	Nitrate,transporter,1:2
VIT_10s0003g02070	0.832534	0.0265069	0.111681	1.38134	0.00231896	0.0249775	0.861496	0.023043	0.0847892	NA	Agamous,(AG),floral,homeotic,protein
VIT_10s0003g02110	3.12523	0.0206334	0.096882	1.98043	0.101694	0.225925	0.115007	0.916094	0.954068	NA	Lipase,GDSL
VIT_10s0003g02120	0.744762	0.00159944	0.0255085	2.31518	1.05808e-06	0.00101771	0.622181	0.00426063	0.0312949	NA	Lipase,GDSL
VIT_10s0003g02810	0.787623	0.00668481	0.0522959	1.66118	8.66256e-05	0.00490123	1.56373	0.000127648	0.0059807	NA	WRKY,DNA-binding,protein,71
VIT_10s0003g02890	1.68442	0.000265875	0.0108361	2.679	1.30653e-05	0.00220472	2.2857	3.75389e-05	0.00395979	NA	LHCII,type,I,CAB-1
VIT_10s0003g02900	3.64534	1.20234e-05	0.00300381	3.50746	1.55697e-05	0.00243508	2.797	6.92714e-05	0.00509068	LHCB1,2	LHCII,type,I,CAB-1
VIT_10s0003g02910	0.0398742	0.809304	0.891773	1.13833	0.000175443	0.00717888	1.39912	4.65013e-05	0.00439014	FLS2	FLS2,(flagellin-sensitive,2)
VIT_10s0003g02920	0.00175096	0.995084	0.997969	0.625199	0.0563119	0.155988	1.19589	0.00322984	0.0267928	NA	FLS2,(flagellin-sensitive,2)
VIT_10s0003g03170	0.335737	0.445887	0.623774	1.31661	0.0155845	0.0714998	0.255832	0.557802	0.709451	CYP710A2	CYP710A1,C-22,sterol,desaturase
VIT_10s0003g03270	0.590055	0.00479114	0.0441837	1.0038	0.000223726	0.00801455	0.926788	0.000366922	0.00911947	KAT1	Inward,rectifying,potassium,channel
VIT_10s0003g03310	-1.87013	0.000319454	0.0116352	-1.21147	0.00389205	0.0330286	-1.01562	0.00944289	0.0490291	NA	EMB2756,(embryo,defective,2756)
VIT_10s0003g03400	1.68709	0.01215	0.0727448	1.31504	0.0347467	0.115625	-0.374314	0.48202	0.645451	NA	No,hit
VIT_10s0003g03410	2.37588	0.0172398	0.087852	1.82363	0.0489013	0.142597	0.286293	0.72025	0.831011	NA	No,hit
VIT_10s0003g03490	-1.5397	0.00150677	0.0248591	-1.06191	0.010485	0.056689	-0.315766	0.338535	0.511177	GA2OX3	GA,2-oxidase
VIT_10s0003g03810	-1.52521	1.251e-05	0.0030148	-0.22952	0.150476	0.291231	-0.563282	0.0053627	0.03556	TIFY5A	No,hit
VIT_10s0003g03990	-1.85348	0.00184375	0.027431	-0.621477	0.148997	0.289668	-1.4309	0.00723298	0.042067	NA	No,hit
VIT_10s0003g04080	3.01836	0.00445879	0.0427799	2.53303	0.0106268	0.0571026	1.60899	0.0646247	0.168613	NA	Unknown
VIT_10s0003g04090	1.97891	7.75863e-05	0.00621887	2.30652	2.84621e-05	0.00305008	1.72385	0.000187261	0.00675861	NA	Remorin
VIT_10s0003g04290	0.381236	0.276721	0.464227	1.16268	0.00864562	0.050697	0.829279	0.0370169	0.115806	NA	Myosin,heavy,chain
VIT_10s0003g04450	-0.00323532	0.992216	0.996936	-0.747234	0.0519073	0.147822	-1.16534	0.00812859	0.0448693	ABCC11	ABC,transporter,C,member,11
VIT_10s0003g04820	-0.896125	0.00977735	0.0646791	-1.19021	0.00226732	0.0247133	-1.27231	0.00156108	0.0178969	NA	No,hit
VIT_10s0003g04840	1.72279	0.000145076	0.00822799	0.866508	0.00743631	0.0465665	-0.438894	0.102073	0.227741	NA	Receptor,kinase,TRKe
VIT_10s0003g04870	1.43933	0.0133809	0.0768611	1.40895	0.0147331	0.0691896	-0.308509	0.505213	0.665543	NA	Receptor,kinase,TRKe
VIT_10s0003g05110	1.37201	0.00394144	0.0404813	-0.343078	0.328266	0.488387	0.212283	0.536419	0.692295	NA	ATP,binding
VIT_10s0003g05160	-0.660058	0.00677349	0.0526059	-1.48776	5.7282e-05	0.00433021	-0.420154	0.0467708	0.135455	NA	Wall-associated,kinase,3,(WAK3)
VIT_10s0003g05410	-1.06556	0.0203418	0.0961694	-0.645451	0.113885	0.243774	0.00268921	0.994213	0.997409	NA	No,hit
VIT_10s0003g05430	1.62854	0.00130798	0.0232251	1.44626	0.00254425	0.0261173	1.25911	0.00529706	0.0353327	NA	Reticuline,oxidase,precursor
VIT_10s0003g05450	1.21545	0.00399564	0.0406539	1.75558	0.000494545	0.011645	1.35966	0.0021817	0.0215007	NA	Reticuline,oxidase,precursor
VIT_10s0003g05690	-2.1641	0.00961222	0.0640493	-0.837596	0.215377	0.368808	-0.745868	0.26456	0.43443	NA	Ribulose,bisphosphate,carboxylase,,large,chain
VIT_10s0003g05770	-0.207924	0.27899	0.466608	-1.00823	0.000717775	0.0139551	-0.577276	0.0137448	0.0616194	NA	Short-chain,dehydrogenase/reductase,(SDR)
VIT_10s0042g00100	-0.752728	0.0525371	0.165573	-1.26779	0.00564221	0.0403042	-1.0736	0.012606	0.058448	FSD3	Superoxide,dismutase,,Fe-Mn,family
VIT_10s0042g00220	-1.00326	0.00592869	0.0493637	-0.262825	0.342991	0.50321	0.0548501	0.838022	0.908279	NA	Pentatricopeptide,(PPR),repeat-containing
VIT_10s0042g00700	2.08822	0.00135488	0.0237148	2.30696	0.000758258	0.0143994	1.43231	0.00985417	0.0504208	NA	Leucine-rich,repeat,receptor-like,protein,kinase,1
VIT_10s0042g00870	2.8206	0.00138909	0.0238689	4.49057	8.03432e-05	0.00475558	3.11553	0.000778861	0.0124547	NA	Stilbene,synthase,[Vitis,vinifera]
VIT_10s0042g00890	2.09258	0.00736421	0.0549303	3.4145	0.000488955	0.011645	1.968	0.00990824	0.0505851	NA	Stilbene,synthase,1,[Vitis,vinifera]
VIT_10s0042g00920	2.39615	0.000516832	0.0145995	3.37772	5.94839e-05	0.00436459	2.17901	0.000909986	0.0136868	NA	Stilbene,synthase
VIT_10s0042g00930	2.45392	0.000235552	0.0102287	3.07943	5.51686e-05	0.00433021	1.86699	0.00122078	0.0157824	NA	Stilbene,synthase,[Vitis,pseudoreticulata]
VIT_10s0042g01070	-1.05367	2.29399e-05	0.00364603	-1.10194	1.7021e-05	0.00257817	-0.835212	0.000104769	0.00567286	BOI	Zinc,finger,(C3HC4-type,ring,finger)
VIT_10s0042g01180	1.10421	0.000131364	0.00789701	1.17479	8.83144e-05	0.00493867	0.34637	0.0508335	0.143259	AGO2	ARGONAUTE,2,(AGO2)
VIT_10s0071g00150	1.73788	0.000106024	0.00696106	2.15595	2.59618e-05	0.00300411	1.20672	0.000998386	0.0142664	NA	R,protein,disease,resistance,protein
VIT_10s0071g00190	1.46177	0.00060964	0.0158696	2.05325	7.27553e-05	0.00454523	1.38269	0.000848375	0.0130711	NA	R,protein,disease,resistance,protein
VIT_10s0071g00300	1.5657	2.06921e-05	0.00364603	1.27972	7.78215e-05	0.00470771	0.374785	0.0485949	0.139015	NA	Unknown,protein
VIT_10s0071g00330	0.793139	0.0363007	0.132307	0.204573	0.52736	0.669361	-1.89862	0.000439363	0.00973736	NA	GRAM,domain-containing,protein,/,ABA-responsive
VIT_10s0071g00440	0.874082	0.146994	0.310364	1.46106	0.0293662	0.104361	1.74965	0.0136575	0.0613853	NA	Serine/threonine-protein,kinase,receptor,ARK3
VIT_10s0071g00450	0.596929	0.0642435	0.185536	0.797902	0.0218272	0.0874587	1.33306	0.00171554	0.0189343	NA	S-locus,lectin,protein,kinase
VIT_10s0071g01070	-0.801924	0.0726816	0.20083	-1.26061	0.0126983	0.0631042	-0.452411	0.27293	0.443292	NA	Unknown,protein
VIT_10s0071g01200	-0.677645	0.0149116	0.0816671	-1.2547	0.000564094	0.0124017	-0.863947	0.00460641	0.0326385	CRK17	Vacuolar,pyrophosphatase,[Vitis,vinifera]
VIT_10s0092g00360	0.510858	0.218817	0.399638	0.638714	0.134998	0.271449	-1.1155	0.0212492	0.0803085	VPS2,2	VPS2,2,SNF7
VIT_10s0092g00710	1.02636	0.00156249	0.0253024	0.461276	0.0601271	0.16243	0.0156798	0.94155	0.968755	NA	Receptor,protein,kinase
VIT_10s0092g00770	-0.013017	0.956694	0.97987	-1.1846	0.0013234	0.0187055	-1.43195	0.000430636	0.00965517	NA	Cytochrome,c,biogenesis,orf256
VIT_10s0116g00050	-1.44829	0.000699913	0.0172397	-0.0690866	0.793142	0.868246	-0.326348	0.238771	0.405513	NA	Receptor,protein,kinase
VIT_10s0116g00100	-1.09904	0.0178777	0.0897711	-0.0354429	0.923939	0.954299	-0.678638	0.0995874	0.224144	SRF8	Strubbelig,receptor,family,8
VIT_10s0116g00410	-2.43512	0.00191005	0.0277083	-1.89868	0.00710493	0.0453185	-1.25834	0.0418751	0.125769	NA	Gibberellin,2-beta-dioxygenase,7
VIT_10s0116g00500	-1.32457	8.01174e-05	0.00629069	-0.985513	0.000511382	0.0117679	0.142902	0.411664	0.582979	NA	Myb,caprice,CPC
VIT_10s0116g00520	1.50305	0.00690668	0.0530133	1.90579	0.00197206	0.0227113	0.31737	0.452727	0.619271	XTH8	Xyloglucan,endotransglucosylase/hydrolase,8
VIT_10s0116g00590	-1.10513	0.0127738	0.0746289	-0.389637	0.281314	0.439791	-0.401436	0.268199	0.438124	NA	Pectinesterase,family
VIT_10s0116g00610	0.0449795	0.851014	0.916627	-1.33066	0.000661532	0.0133255	-0.332315	0.192779	0.351219	NA	Tubulin,alpha
VIT_10s0116g00760	0.44514	0.150483	0.315216	1.53614	0.000815607	0.0149143	1.02378	0.00742556	0.0424883	NA	Glucose-6-phosphate/phosphate,translocator
VIT_10s0116g00790	-0.905484	0.00262687	0.0325267	-1.14543	0.000685268	0.0135622	-0.719478	0.00858966	0.0463634	NA	Pseudouridine,synthase
VIT_10s0116g00870	-0.940649	0.000524026	0.0146949	-1.1799	0.000128106	0.00601066	-0.740343	0.00210413	0.0210929	NA	Malonyl-CoA,decarboxylase
VIT_10s0116g00900	-1.55479	0.000163309	0.00872659	-1.37275	0.00035512	0.0100742	-0.834001	0.00592197	0.0374244	NA	Unknown,protein
VIT_10s0116g00960	1.37127	0.00099816	0.0204491	1.9334	0.000121411	0.00585695	1.88458	0.000142892	0.00618963	NA	Transcription,factor,jumonji,(jmjC),domain-containing,protein
VIT_10s0116g01030	-1.06384	0.00137672	0.0237899	-0.0676514	0.755801	0.844084	-0.505833	0.0458843	0.133901	NA	Stigma-specific,Stig1
VIT_10s0116g01610	1.62923	0.00469647	0.0437933	0.904361	0.0584608	0.159723	-0.527746	0.229453	0.394892	NA	Monocopper,oxidase,SKS4,(SKU5,Similar,4)
VIT_10s0116g01650	1.52862	0.000339672	0.0118581	1.3424	0.000745106	0.0142481	0.508218	0.0693322	0.176421	2001-04-01	5'-adenylylsulfate,reductase,(APR1)
VIT_10s0116g01660	-1.08138	0.0208476	0.0975763	-1.22265	0.0121126	0.0615129	2.14806	0.000587356	0.010998	NA	Lactoylglutathione,lyase
VIT_10s0116g01680	1.1414	0.0302755	0.119968	1.18031	0.0264895	0.0977323	0.583539	0.209351	0.371144	NA	Ankyrin,repeat
VIT_10s0116g01810	0.0804953	0.655704	0.78858	0.646999	0.00711753	0.0453527	1.42244	7.18699e-05	0.00521721	NA	Unknown,protein
VIT_10s0116g01820	0.0635095	0.720815	0.835362	0.761275	0.00286102	0.0277406	1.5969	3.09277e-05	0.00376554	NA	Unknown,protein
VIT_11s0016g00040	1.13569	0.0148868	0.0816017	0.655054	0.107176	0.233891	0.148105	0.689026	0.808219	NA	BRI1,(brassinosteroid,insensitive,1)
VIT_11s0016g00060	-0.261	0.260636	0.446589	-1.1243	0.00112427	0.0174623	-1.06603	0.00152559	0.0177007	NA	No,hit
VIT_11s0016g00070	-0.38491	0.0998093	0.243227	-0.241045	0.274169	0.432452	-1.08526	0.00104113	0.0145554	NA	Zinc,finger,(C3HC4-type,ring,finger)
VIT_11s0016g00220	2.40163	0.014975	0.0818394	2.0672	0.0282402	0.101829	0.072928	0.925436	0.959193	NA	Glycosyl,hydrolase,family,17,protein
VIT_11s0016g00470	0.985925	0.0219408	0.100089	1.23831	0.00778505	0.0477707	0.486609	0.191752	0.349875	SUS4	Sucrose,synthase
VIT_11s0016g00500	-0.158119	0.756764	0.858415	1.25715	0.0371982	0.120549	-1.51978	0.0172031	0.0704117	NA	Auxin-responsive,SAUR37
VIT_11s0016g00860	-1.32379	0.0011936	0.0222831	0.898559	0.00932356	0.0527832	0.956832	0.00686396	0.0409179	NA	Strictosidine,synthase;,Quinoprotein,amine,dehydrogenase,,beta,chain
VIT_11s0016g00870	-1.22943	5.32091e-06	0.00227463	-0.483729	0.00194153	0.0225539	-0.180741	0.11652	0.248718	NA	Strictosidine,synthase,(YLS2)
VIT_11s0016g00890	-1.06767	0.00616252	0.0502462	-0.383003	0.209323	0.362151	-0.355568	0.240228	0.407266	NA	Unknown,protein
VIT_11s0016g00960	-0.637214	0.0107803	0.0683009	-0.218394	0.277647	0.436222	-1.02564	0.000851908	0.0130896	SBT1,8	Subtilase
VIT_11s0016g01060	0.420611	0.314971	0.504504	1.95577	0.00146621	0.019628	2.25786	0.000633528	0.0114541	NA	Avr9/Cf-9,induced,kinase,1
VIT_11s0016g01300	-1.97292	0.000358062	0.0120631	-1.19217	0.00612649	0.0422404	0.226461	0.487641	0.650489	NA	TT2,(transparent,testa,2)
VIT_11s0016g01510	0.335868	0.169647	0.340275	-0.580999	0.0328524	0.111493	-1.05182	0.0019324	0.0202031	NA	Phenylalanine,ammonia-lyase
VIT_11s0016g01520	2.38002	0.00455213	0.0430952	2.83734	0.00175836	0.0214765	0.692526	0.272964	0.443302	NA	Phenylalanine,ammonia-lyase
VIT_11s0016g01610	0.717073	0.0284857	0.116171	1.21674	0.00226255	0.0247018	0.444937	0.132085	0.271031	PMIR1	Unknown
VIT_11s0016g01660	2.73185	0.000315539	0.0116352	0.423561	0.346046	0.506219	0.379742	0.395247	0.56695	NA	Phenylalanine,ammonia-lyase
VIT_11s0016g01810	-2.69717	0.000422803	0.0132467	0.537402	0.255642	0.412753	0.286681	0.530292	0.687145	NA	Unknown,protein
VIT_11s0016g01860	0.717419	0.000749075	0.0178545	1.4821	7.07005e-06	0.00173013	0.986316	0.000104402	0.00567286	RPS2	RPS2,(resistant,to,p,,syringae,2)
VIT_11s0016g01970	1.45294	0.00157353	0.0253306	1.51382	0.00124468	0.0183197	0.615691	0.0729429	0.182349	NA	Calmodulin-binding,region,IQD6
VIT_11s0016g02070	4.86577	6.1556e-06	0.00242432	5.34904	3.23174e-06	0.00134836	4.38563	1.24083e-05	0.00260947	BHLH41	Basic,helix-loop-helix,(bHLH),family
VIT_11s0016g02180	1.205	0.018592	0.0918241	1.46159	0.00763088	0.0471859	0.322489	0.44239	0.610641	PAO5	Amine,oxidase
VIT_11s0016g02200	1.56891	0.00507573	0.045627	0.798628	0.0807617	0.195317	-0.0496575	0.90279	0.946297	BGAL2	Beta-galactosidase
VIT_11s0016g02350	-1.70504	9.32555e-06	0.00281391	-1.55014	1.76695e-05	0.00259471	-1.19019	9.99656e-05	0.00562456	NA	Ubiquinone/menaquinone,biosynthesis,methyltransferase,UbiE
VIT_11s0016g02420	0.473299	0.0495378	0.159866	-0.258544	0.236867	0.39256	-1.04043	0.00120958	0.0157434	LPXA	UDP-N-acetylglucosamine,O-acyltransferase,protein
VIT_11s0016g02520	1.59843	6.71125e-05	0.00576358	1.73004	4.00245e-05	0.00377427	1.40506	0.000153542	0.00629783	NA	Unknown,protein
VIT_11s0016g02600	0.97476	0.0365827	0.132907	1.41885	0.00708886	0.0453051	1.14923	0.0188137	0.0743009	NA	Caffeoyl-CoA,O-methyltransferase
VIT_11s0016g02780	1.07811	0.0623989	0.182333	2.49339	0.00133662	0.0188157	2.2897	0.00216062	0.0213257	NA	Myb,domain,protein,68
VIT_11s0016g02800	3.16577	0.0012959	0.0231334	1.72106	0.0264751	0.0977323	1.22171	0.0873494	0.204898	MIOX4	Myo-inositol,oxygenase
VIT_11s0016g02850	0.800224	0.000966426	0.0201993	1.24115	6.33605e-05	0.00437849	1.27585	5.29419e-05	0.00452712	NA	Phosphofructokinase
VIT_11s0016g02970	0.858763	0.00882234	0.0605693	1.35499	0.000746906	0.0142683	0.601622	0.0401971	0.122314	MKK6	MAP,kinase,kinase,6
VIT_11s0016g02980	1.27673	0.0121281	0.0727253	0.710977	0.104295	0.229477	-0.309188	0.444243	0.612187	NA	Unknown,protein
VIT_11s0016g03030	-1.09137	0.00154904	0.0252248	-0.612063	0.0264919	0.0977323	-0.768328	0.00973535	0.0500077	NA	Calmodulin,binding,protein
VIT_11s0016g03080	2.49861	1.48931e-05	0.00331286	3.30217	2.24834e-06	0.00122762	2.95507	4.79891e-06	0.00184633	NA	Clavata1,receptor,kinase,(CLV1)
VIT_11s0016g03130	1.04861	4.008e-05	0.00497431	0.375941	0.0143571	0.0683634	0.114266	0.35947	0.531851	NA	Ceramide,glucosyltransferase
VIT_11s0016g03190	0.475486	0.162976	0.332045	1.34572	0.00304872	0.0288765	0.603626	0.0881827	0.206108	NA	Unknown
VIT_11s0016g03220	-0.654954	0.000166772	0.00881774	-1.09823	5.53506e-06	0.0016112	-1.56125	4.94168e-07	0.000992831	RDR3	RNA-directed,RNA,polymerase
VIT_11s0016g03350	-1.24573	0.0200834	0.0954719	0.0117416	0.978326	0.986997	-0.0404787	0.925402	0.959193	NA	AP2/EREBP,transcription,factor,TINY2
VIT_11s0016g03360	1.32719	0.000177129	0.0090431	0.580147	0.0165679	0.0742237	-0.590771	0.0152893	0.0655639	NA	Lipase-related
VIT_11s0016g03540	-0.638496	0.00128086	0.0229983	-0.654376	0.00111156	0.0173846	-1.00628	7.82783e-05	0.00525246	IAA27	Auxin-responsive,protein,IAA27
VIT_11s0016g03580	0.709869	0.00405461	0.0409441	1.68722	2.08388e-05	0.00284945	2.05611	5.5113e-06	0.00196081	NA	Catalytic
VIT_11s0016g03590	1.35877	0.00303879	0.0353092	1.89977	0.000440902	0.0110582	2.01201	0.000310054	0.00850856	NA	Transducin,protein
VIT_11s0016g03710	1.18162	0.0042173	0.0417702	0.2734	0.369132	0.528545	0.113288	0.702782	0.81797	NA	Abl,interactor,protein,1,(ABIL1)
VIT_11s0016g03930	0.0308035	0.88025	0.93601	1.09434	0.00082853	0.0149569	0.739157	0.00704318	0.0414976	YUC2	Dimethylaniline,monooxygenase,,N-oxide-forming
VIT_11s0016g03940	-1.42179	1.1597e-05	0.00300381	-1.26905	2.47749e-05	0.0029917	-1.202	3.5472e-05	0.00395979	HSFC1	Heat,shock,transcription,factor,C1
VIT_11s0016g03960	1.02945	0.00227509	0.0302421	0.672543	0.0186583	0.0796382	0.514985	0.0525334	0.146389	NA	Kinesin,family,member,2/24
VIT_11s0016g04140	4.43299	0.0143856	0.0799816	3.57044	0.0353247	0.11667	0.672051	0.639968	0.772372	NA	No,hit
VIT_11s0016g04200	1.03359	0.00189435	0.0276583	-0.109888	0.624981	0.748662	0.11138	0.620375	0.758492	NA	MEE55,(maternal,effect,embryo,arrest,55)
VIT_11s0016g04270	-1.74354	0.000915622	0.0197906	-0.0839919	0.800196	0.873383	-0.513004	0.152036	0.2988	NA	Hydrolase,,alpha/beta,fold
VIT_11s0016g04300	-0.373089	0.0660873	0.18896	-1.07125	0.000411914	0.0106505	-1.04167	0.000488395	0.0102122	NUDT20	Nudix,hydrolase,20,,chloroplast,precursor,(AtNUDT20)
VIT_11s0016g04320	-0.310158	0.120875	0.274402	-0.788274	0.00278893	0.0273745	-1.14197	0.000321798	0.00861594	NUDT24	Nudix,hydrolase,20
VIT_11s0016g04360	-0.747974	0.084755	0.220448	-1.12601	0.0192441	0.0810419	-0.845627	0.0575085	0.155008	NA	Glycosyl,hydrolase,family,17,protein
VIT_11s0016g04490	0.927432	0.0280613	0.11514	1.19818	0.00908696	0.0521031	1.18256	0.00967484	0.0498551	NA	IAA16
VIT_11s0016g04510	0.941178	0.0159851	0.0842018	1.24597	0.00410693	0.0340351	-0.38619	0.237173	0.403725	NA	No,hit
VIT_11s0016g04540	1.43518	0.0143977	0.0799822	1.0026	0.0587303	0.160118	0.154927	0.738124	0.843472	ABCG32	ABC,transporter,G,member,22
VIT_11s0016g04620	-0.700162	0.00586857	0.0490628	-0.726405	0.00486372	0.0371283	-1.08316	0.000512598	0.0103908	NA	PINHEAD,(Protein,ZWILLE)
VIT_11s0016g04670	2.00827	0.0214863	0.0990965	1.87872	0.0282363	0.101829	1.0917	0.153745	0.300996	NA	No,hit
VIT_11s0016g04750	1.87337	4.6591e-05	0.00507294	1.24044	0.000624717	0.0129781	1.27026	0.000541652	0.010569	AKT1	Potassium,channel,AKT1
VIT_11s0016g04810	-0.118402	0.751516	0.855058	-0.44864	0.251915	0.408358	-1.21503	0.0115869	0.0555668	CYP734A1	BAS1,(PHYB,activation,tagged,suppressor,1)
VIT_11s0016g04930	-1.00265	0.000332475	0.0117355	-0.356251	0.0551043	0.154087	-1.08462	0.000203918	0.00711937	NA	Binding,/,zinc,ion,binding
VIT_11s0016g05170	-0.65469	0.00127888	0.0229983	-0.219046	0.12806	0.261981	-1.11568	4.69861e-05	0.00439014	NPF6,2	Nitrate,transporter
VIT_11s0016g05220	-1.01509	0.00378816	0.0395189	-0.73159	0.0183555	0.0787881	0.140198	0.577161	0.724304	NA	Pentatricopeptide,(PPR),repeat-containing
VIT_11s0016g05280	-0.721317	0.0246355	0.107051	-0.07257	0.783032	0.861985	-1.06434	0.00395896	0.0300665	NA	Peroxidase
VIT_11s0016g05320	-1.87415	0.000457162	0.0136137	-1.09314	0.00887734	0.0514045	-0.322827	0.325864	0.498342	PER25	Peroxidase
VIT_11s0016g05330	0.712124	0.0211133	0.098224	0.953852	0.00539274	0.0393026	1.37809	0.000699065	0.0119482	SPX2	SPX2,(SYG1/Pho81/XPR1),domain-containing,protein,SPX2
VIT_11s0016g05430	-0.502568	0.0698876	0.196066	-0.383606	0.146997	0.286938	2.22535	2.8952e-05	0.00368469	NA	Unknown,protein
VIT_11s0016g05450	-0.307362	0.321069	0.510404	-0.0288166	0.923101	0.953843	1.94905	0.000248633	0.00774598	ETN8	Equilibrative,nucleoside,transporter,ENT8,splice,variant
VIT_11s0016g05530	1.84903	0.000312276	0.0116352	2.11553	0.000134151	0.00616817	2.0743	0.000152019	0.006289	BCB	Plastocyanin,domain-containing,protein
VIT_11s0016g05830	1.12654	0.032108	0.123582	1.4154	0.0121698	0.0615687	-0.165464	0.707455	0.821619	NA	No,hit
VIT_11s0016g05840	1.04877	0.0405672	0.141478	1.64784	0.00555335	0.0399214	-0.0749919	0.863081	0.922804	NA	Protease,inhibitor/seed,storage/lipid,transfer,protein,(LTP)
VIT_11s0037g00070	1.53788	3.0863e-05	0.00421072	1.55333	2.88881e-05	0.00305341	1.4514	4.517e-05	0.00432307	NA	NADP-dependent,glyceraldehyde-3-phosphate,dehydrogenase
VIT_11s0037g00320	1.54413	0.000723041	0.0175406	1.60103	0.000582484	0.012576	-0.454175	0.138366	0.279683	SCPL22	Serine,carboxypeptidase,S10
VIT_11s0037g00450	1.19148	0.0375356	0.13525	1.29724	0.0269704	0.0988059	-0.446823	0.369757	0.54211	NA	No,hit
VIT_11s0037g00570	-1.15085	0.000818624	0.0187335	-0.748223	0.00840622	0.0500298	-0.146455	0.501846	0.663187	NA	Anthranilate,N-benzoyltransferase
VIT_11s0037g00580	-1.32628	0.00431551	0.0421837	-0.688422	0.0689894	0.176835	0.0287118	0.931289	0.962924	NA	Anthranilate,N-hydroxycinnamoyl/benzoyltransferase
VIT_11s0037g00590	-1.11363	0.012896	0.0750394	-0.807486	0.04754	0.14005	-0.105326	0.763893	0.861581	NA	Anthranilate,N-hydroxycinnamoyl/benzoyltransferase
VIT_11s0037g00660	0.51211	0.24421	0.428285	-0.135913	0.745834	0.837621	-2.02617	0.00147173	0.0173691	NA	CF2
VIT_11s0037g00680	-2.28565	0.000432585	0.0133815	-0.731057	0.0880011	0.205846	2.74414	0.000138437	0.00609982	NA	Leucine,Rich,Repeat,receptor-like,kinase
VIT_11s0037g00950	0.848128	0.0266386	0.111961	1.16269	0.0063754	0.0429559	1.30296	0.00354079	0.0281929	NA	S-adenosylmethionine,decarboxylase,proenzyme
VIT_11s0037g00960	-1.03605	0.00060871	0.0158676	-0.371029	0.0742131	0.184903	-0.721284	0.0046465	0.0328018	NA	NIK1,(NSP-,interacting,,kinase,1)
VIT_11s0037g01210	0.549895	0.0700688	0.196374	1.28744	0.00153056	0.0200746	1.02261	0.00531188	0.035407	CER3	Eceriferum,1,(CER1,protein),Sterol,desaturase
VIT_11s0037g01230	0.612711	0.0584957	0.17588	0.206646	0.471826	0.62217	-1.0105	0.00734363	0.0423215	NA	Basic,helix-loop-helix,(bHLH),family
VIT_11s0052g00240	0.513208	0.0422134	0.144881	0.813451	0.00561297	0.0401998	1.12584	0.000943566	0.0138641	ACD11	Accelerated,cell,death,11,(ACD11)
VIT_11s0052g00260	-0.599276	0.0616309	0.181062	-0.610801	0.0578537	0.158695	-1.34537	0.00154981	0.0178632	ACD11	Unknown,protein
VIT_11s0052g00610	-0.780613	0.000826228	0.0187874	-1.2406	4.54018e-05	0.0038905	-0.310642	0.0624567	0.164496	HPT1	Homogenitisate,geranylgeranyl,transferase
VIT_11s0052g00630	1.33411	0.0204303	0.096304	0.698239	0.163101	0.307303	-0.00205712	0.996468	0.99844	NA	Metallothionein
VIT_11s0052g00870	1.40045	0.0169561	0.0871844	-0.239054	0.612306	0.739186	-0.196031	0.676767	0.800133	IAA33	IAA33
VIT_11s0052g01070	-0.789673	0.232619	0.415905	-0.911355	0.175214	0.321653	-2.19442	0.00826749	0.0452723	NA	Transferase
VIT_11s0052g01090	0.922952	0.0123722	0.0734806	1.76697	0.000358445	0.0100747	1.6297	0.000585837	0.010998	NA	4-coumarate-CoA,ligase,2
VIT_11s0052g01120	1.08975	0.00305226	0.0353583	0.241902	0.360351	0.519879	-0.430321	0.125004	0.260899	ZFP2	Zinc,finger,protein,2
VIT_11s0052g01190	-1.81645	0.0150872	0.0821689	0.730868	0.23997	0.395807	1.64974	0.0228487	0.0842515	XTH23	Xyloglucan,endotransglucosylase-hydrolase,XTH3
VIT_11s0052g01200	-1.60792	0.00116347	0.0221482	0.411373	0.221849	0.376108	1.98419	0.000330869	0.00871909	XTH18	Xyloglucan,endotransglucosylase/hydrolase,23
VIT_11s0052g01250	-1.78534	0.00309608	0.0356003	-1.18339	0.0223053	0.0886352	0.508282	0.250734	0.419035	XTH23	Xyloglucan,endotransglucosylase/hydrolase,23
VIT_11s0052g01260	-1.49055	0.00385327	0.0399382	0.262149	0.48218	0.63087	1.83822	0.00120906	0.0157434	XTH18	Xyloglucan,endotransglucosylase/hydrolase,23
VIT_11s0052g01270	-1.2027	0.0563867	0.172286	0.399184	0.47399	0.624332	2.12113	0.00495787	0.0339049	XTH19	Xyloglucan,endotransglycosylase,6
VIT_11s0052g01280	-0.289302	0.342085	0.531258	1.08436	0.00643292	0.0432088	0.350858	0.256272	0.425322	XTH20	Xyloglucan,endotransglucosylase/hydrolase,23
VIT_11s0052g01300	-0.969742	0.0904018	0.2297	1.40751	0.0245956	0.093878	3.12988	0.00037686	0.0091884	XTH18	Xyloglucan,endotransglycosylase,6
VIT_11s0052g01560	-1.04531	2.67218e-05	0.00386502	-0.265927	0.0448815	0.135242	-0.516934	0.00207269	0.0209193	NA	MATE,efflux,family,protein
VIT_11s0052g01630	-1.00233	0.000681518	0.0169629	-1.41186	8.06104e-05	0.00475676	-1.32409	0.000121749	0.0058778	NA	Anthocyanidin,3-O-glucosyltransferase
VIT_11s0052g01650	1.36298	0.0244576	0.106542	1.37198	0.0238037	0.0918659	1.43091	0.0199552	0.0769142	NA	Pathogenesis-related,protein,1,precursor,(PRP,1)
VIT_11s0065g00130	-1.52815	0.00787557	0.0568063	-0.256088	0.558459	0.69512	0.0215032	0.960311	0.978158	NA	Taxane,10-beta-hydroxylase
VIT_11s0065g00350	2.9241	0.000378343	0.0123779	4.11192	4.32326e-05	0.00384982	2.76048	0.000536946	0.0105616	NA	Trans-cinnamate,4-monooxygenase
VIT_11s0065g01020	-0.0880441	0.80628	0.889903	-1.01358	0.0217209	0.0872255	-0.536594	0.16422	0.315374	NA	No,hit
VIT_11s0065g01110	-0.462019	0.0978158	0.240577	-0.228872	0.376095	0.535151	-1.28618	0.00107526	0.0147538	NA	Unknown
VIT_11s0078g00290	-0.712329	0.140071	0.301056	2.75544	0.000341443	0.00986238	1.78588	0.00410842	0.0306451	NA	Cinnamate,4-hydroxylase
VIT_11s0103g00010	-0.749578	0.0121494	0.0727448	-0.639935	0.0242255	0.0930379	1.61824	0.00016534	0.00643055	HKT1	Potassium-sodium,symporter,HKT2
VIT_11s0103g00520	0.463531	0.0185916	0.0918241	1.70237	9.47822e-06	0.00192925	1.44104	2.88601e-05	0.00368469	NA	Unknown
VIT_11s0118g00070	-0.643814	0.00310631	0.0356328	-0.91955	0.000396894	0.0105221	-1.40253	2.66401e-05	0.00368469	NA	Exostosin,family,protein
VIT_11s0118g00310	0.398161	0.0567042	0.172899	0.694854	0.00527788	0.0389752	1.33361	0.000117508	0.00584293	MGD2	1,2-diacylglycerol,3-beta-galactosyltransferase
VIT_11s0118g00530	0.18737	0.411049	0.595161	0.175954	0.438811	0.593587	-1.0712	0.00152499	0.0177007	NA	Unknown
VIT_11s0118g00560	1.15584	0.00190427	0.0277083	0.585353	0.044957	0.135385	0.553686	0.054607	0.149982	NA	Nodulin
VIT_11s0118g00580	0.440976	0.0531439	0.166476	0.739605	0.00586198	0.0412461	1.12497	0.000566919	0.0108302	NA	Unknown
VIT_11s0118g00620	-0.71724	0.000722305	0.0175406	-1.17501	3.20239e-05	0.00324233	-0.946794	0.000130181	0.00599114	NA	Methyltransferase,type,11
VIT_11s0149g00280	0.704155	0.0028812	0.0342561	1.02838	0.000317706	0.00955163	0.499364	0.0157451	0.0666616	NA	Chitinase,A
VIT_11s0149g00380	-1.10028	0.0142095	0.0794618	0.451065	0.226469	0.381021	-0.498498	0.186171	0.343274	NA	Chitinase-3,protein,1,precursor
VIT_11s0149g00390	0.996597	0.0175568	0.0889023	-1.22252	0.00676146	0.0443689	-1.12624	0.0100689	0.0510933	NA	Diadenosine,tetraphosphatase
VIT_11s0206g00080	0.553316	0.0522607	0.16508	0.993448	0.00402403	0.0336566	1.26134	0.00107159	0.0147364	CBP60E	Calmodulin-binding,protein
VIT_11s0206g00090	0.286673	0.259619	0.445759	1.22188	0.00117919	0.0178976	1.02194	0.0031936	0.0266184	NA	Calmodulin-binding,protein
VIT_12s0028g00040	0.927631	0.0062163	0.0504782	1.25264	0.00122428	0.018224	-0.0112585	0.964089	0.980215	NA	Unknown,protein
VIT_12s0028g00270	1.27687	0.062458	0.182461	1.38137	0.0477886	0.140503	2.04007	0.00942972	0.048989	WRKY28	WRKY,DNA-binding,protein,71
VIT_12s0028g00590	0.629289	0.0583774	0.175691	0.724466	0.0353034	0.116647	1.05682	0.00669306	0.0402405	NA	3-hydroxyisobutyryl-CoA,hydrolase
VIT_12s0028g00610	0.678223	0.0280672	0.11514	1.28668	0.00117948	0.0178976	0.698231	0.0249561	0.0893839	NA	Aspartyl,protease
VIT_12s0028g00670	1.18378	0.00699212	0.053376	0.67791	0.0682429	0.175485	-0.382149	0.264539	0.43443	NA	Zinc,knuckle
VIT_12s0028g00860	2.06429	0.000980143	0.0202762	3.0814	8.24916e-05	0.00476404	3.71342	2.42941e-05	0.00362284	NA	NAC,domain-containing,protein,42
VIT_12s0028g01150	-1.64816	0.00107249	0.0212696	-0.440434	0.198452	0.350079	1.21608	0.00564135	0.0365179	DTX41	Transparent,testa,12,protein
VIT_12s0028g01160	-1.17984	0.0021199	0.0291662	0.0518755	0.841798	0.902004	0.694061	0.0273747	0.0948842	DTX41	Transparent,testa,12,protein
VIT_12s0028g01300	0.758166	0.104496	0.250304	-0.603393	0.181543	0.329308	-1.10902	0.0293147	0.0994406	NA	Polygalacturonase,GH28
VIT_12s0028g01350	0.933101	0.00100221	0.0204769	1.07987	0.000418933	0.0106742	1.31464	0.000122524	0.0058778	NA	RKF1,(receptor-like,kinase,in,flowers,1)
VIT_12s0028g01410	1.25274	0.000427195	0.0133098	1.30772	0.000328293	0.00970105	0.652325	0.0142969	0.0630503	NA	Heat,shock,transcription,factor,A4A
VIT_12s0028g01430	1.21355	0.000243768	0.0104532	1.14467	0.000350065	0.0100063	0.493285	0.0278407	0.0960045	NA	S-locus,lectin,protein,kinase
VIT_12s0028g01640	1.12936	0.00561747	0.0479854	1.49464	0.00122477	0.018224	0.427427	0.180946	0.336348	NA	S-receptor,kinase
VIT_12s0028g01650	0.830654	0.0837616	0.218793	1.23077	0.0202486	0.0835169	1.00116	0.0454378	0.133164	NA	S-receptor,kinase
VIT_12s0028g01670	1.19436	0.00047195	0.0137977	1.20491	0.000447402	0.0111939	0.161946	0.435465	0.60436	TPS7	Trehalose-phosphatase
VIT_12s0028g01740	1.13542	0.00649522	0.0516378	2.34234	9.62388e-05	0.00516565	1.64713	0.000848667	0.0130711	NA	DNAJ,heat,shock,N-terminal,domain-containing,protein
VIT_12s0028g01820	0.642003	0.00172882	0.0265422	0.591589	0.00271858	0.0270269	1.02268	0.000102626	0.00562456	ASP1	Aspartate,transaminase,,mitochondrial
VIT_12s0028g01840	1.78427	0.00268382	0.0328427	2.12405	0.00100343	0.0164472	1.62969	0.00435007	0.0316604	NA	Peroxidase
VIT_12s0028g01880	3.36866	0.000105733	0.00696106	4.76806	1.07276e-05	0.0020388	5.27864	5.39315e-06	0.00195751	NA	Isoflavone,methyltransferase/,Orcinol,O-methyltransferase,1,oomt1
VIT_12s0028g01940	3.36981	1.08786e-05	0.00294748	4.19849	2.44385e-06	0.00122762	4.78002	1.00182e-06	0.0010612	NA	Isoflavone,methyltransferase/,Orcinol,O-methyltransferase,1,oomt1
VIT_12s0028g02200	1.05804	0.00202471	0.0283888	0.0723497	0.7548	0.843308	0.698208	0.016292	0.0680016	NA	Riboflavin,kinase
VIT_12s0028g02240	1.20144	0.00362298	0.0386551	0.842498	0.0199125	0.0825552	-0.379861	0.218927	0.382585	TTL3	Thioredoxin,TTL3,(Tetratricopetide-repeat,thioredoxin-like,3)
VIT_12s0028g02370	1.52511	6.01515e-05	0.00551899	1.82087	1.86936e-05	0.00268365	1.21567	0.000255424	0.00782909	NA	Methyltransferase,type,11
VIT_12s0028g02530	1.85567	0.00039356	0.0128103	3.31214	9.2254e-06	0.00191451	3.46628	6.78429e-06	0.00204481	ATL40	Zinc,finger,(C3HC4-type,ring,finger)
VIT_12s0028g02590	3.01098	0.00255753	0.0321563	1.53698	0.0527359	0.149562	-0.235886	0.731812	0.838568	BZIP61	BZIP,transcription,factor
VIT_12s0028g02810	3.09175	1.13039e-06	0.00129734	3.64013	3.65209e-07	0.000712812	4.11325	1.56043e-07	0.000602337	NA	Isoflavone,methyltransferase/,Orcinol,O-methyltransferase,1,oomt1
VIT_12s0028g03050	1.90176	0.0166915	0.0864006	1.24793	0.0796855	0.193754	0.107908	0.864605	0.923869	NA	NAC,domain-containing,protein,73
VIT_12s0028g03100	1.15821	0.00698738	0.053376	1.23182	0.00512174	0.0382629	1.29563	0.00393977	0.0300037	GLK1	GPRI1,(GOLDEN2,1)
VIT_12s0028g03120	0.20398	0.42911	0.609474	0.224444	0.386529	0.544458	-1.22164	0.00147643	0.0173963	NA	No,hit
VIT_12s0028g03200	-1.22882	2.21972e-05	0.00364603	-0.934513	0.000132283	0.00615266	-0.0447756	0.730588	0.837914	NA	Rooty/superroot1
VIT_12s0028g03270	-1.55818	0.00186463	0.0275384	0.0449397	0.893337	0.935245	-0.306288	0.374727	0.546563	NA	Ethylene-responsive,transcription,factor,9
VIT_12s0028g03330	2.45062	0.0207684	0.0973496	1.28599	0.163549	0.307746	0.142407	0.868149	0.925907	TPX2	Targeting,protein
VIT_12s0028g03480	1.11675	0.00062342	0.0160525	0.631768	0.0130385	0.0641545	0.342362	0.117049	0.249356	NA	Wax,synthase
VIT_12s0028g03510	2.3777	0.000216821	0.00974529	2.85464	6.74992e-05	0.00440163	2.75511	8.49278e-05	0.00529906	NA	S-locus,lectin,protein,kinase
VIT_12s0028g03560	2.77957	0.00371677	0.0391564	1.82683	0.0265851	0.0979167	-0.720259	0.307249	0.478704	NA	Unknown,protein
VIT_12s0028g03620	-0.907459	0.00467259	0.0436712	-0.0332177	0.885887	0.930026	1.01524	0.00257148	0.0236574	NA	Unknown,protein
VIT_12s0034g00030	-0.716039	0.0016381	0.0257347	-1.21491	6.41858e-05	0.00437954	0.113552	0.459573	0.62541	UGT71B6	Anthocyanidin,3-O-glucosyltransferase
VIT_12s0034g00060	-1.08914	0.00033022	0.0117269	-1.42642	5.95496e-05	0.00436459	-1.06869	0.000371026	0.00912145	UGT71B8	UDP-glucose,glucosyltransferase
VIT_12s0034g00140	-1.18929	0.00235415	0.0308135	-1.50992	0.000594895	0.0126593	-0.303512	0.276422	0.446687	UGT71B5	UDP-glucose,glucosyltransferase
VIT_12s0034g01030	-0.120741	0.355811	0.543622	-1.06172	5.02806e-05	0.00413688	-0.555362	0.00258204	0.0236966	NA	R,protein,MLA10
VIT_12s0034g01120	0.033423	0.895806	0.945808	-1.1059	0.00274922	0.0272069	-0.486543	0.0882443	0.206139	UGT71B1	UDP-glycosyltransferase,71A13
VIT_12s0034g01140	-0.642049	0.0953068	0.236854	-1.15811	0.0102175	0.055801	-0.946701	0.024862	0.0891629	ARPN	Plastocyanin,domain-containing,protein
VIT_12s0034g01160	2.05549	0.00413313	0.0412605	1.22552	0.0417867	0.129548	1.02369	0.0765107	0.188311	NA	Blue,(type,1),copper,domain
VIT_12s0034g01260	0.313261	0.308536	0.498305	-0.0766369	0.796059	0.870448	-1.10334	0.00604789	0.0378968	NA	R,protein,L6
VIT_12s0034g01660	-0.0414719	0.768574	0.866311	-0.508189	0.00705132	0.0451853	-1.16409	5.43552e-05	0.00456607	RPPL1	R,protein,MLA10
VIT_12s0034g01690	0.845738	0.00504841	0.0455304	-1.23893	0.000595826	0.0126651	-0.40423	0.0967816	0.219602	NA	No,hit
VIT_12s0034g01870	3.13031	2.45604e-05	0.00373992	1.3237	0.00449308	0.0356865	0.540759	0.137794	0.278976	NA	Cupin
VIT_12s0034g02000	-2.42799	0.000765992	0.0178828	0.399966	0.384804	0.542862	0.577001	0.222823	0.38714	NA	Cupin
VIT_12s0034g02270	1.06833	0.000947349	0.0201315	-0.461298	0.0513064	0.146804	-0.688156	0.00990092	0.0505612	NA	Cc-nbs-lrr,resistance,protein
VIT_12s0034g02560	0.0720397	0.60367	0.750714	-1.01643	0.000113014	0.00563987	-0.315242	0.0487066	0.139161	DMT1	DNA,(cytosine-5)-methyltransferase,(ATHIM)
VIT_12s0034g02570	0.340219	0.0381519	0.136145	-1.14819	5.44154e-05	0.00433021	-0.187535	0.203319	0.363941	NA	Leucine,Rich,Repeat,receptor-like,kinase
VIT_12s0034g02580	-0.164259	0.516037	0.683678	-1.01123	0.00389744	0.0330286	-0.118883	0.635809	0.769249	NA	Leucine,Rich,Repeat,receptor-like,kinase
VIT_12s0035g00020	0.411967	0.120261	0.273537	-1.10451	0.00205705	0.0232636	-0.0386218	0.873131	0.928918	NA	Leucine,Rich,Repeat,receptor-like,kinase
VIT_12s0035g00270	-0.502689	0.0746361	0.203764	-0.657126	0.0289872	0.103513	-1.07404	0.0028442	0.0249519	FD2	ferredoxin,,chloroplast,(PETF)
VIT_12s0035g00330	-0.390951	0.23359	0.41692	0.210409	0.505757	0.651483	-1.50269	0.00150473	0.0175706	NA	AAA-type,ATPase
VIT_12s0035g00340	-0.51692	0.160271	0.328609	0.136877	0.690199	0.79883	-1.10308	0.0120964	0.0570061	NA	AAA-type,ATPase
VIT_12s0035g00410	-0.0666046	0.847383	0.914456	-1.10146	0.0128867	0.063706	-0.713887	0.0692287	0.176251	NA	Disease,resistance,protein
VIT_12s0035g00730	0.470773	0.0631417	0.183483	-0.240849	0.296718	0.456485	-1.04884	0.0016873	0.0187731	NA	No,hit
VIT_12s0035g00920	1.97088	0.0085488	0.0592825	1.7008	0.016871	0.0749317	-0.317211	0.580038	0.726162	NA	Unknown,protein
VIT_12s0035g01010	1.12089	0.0211997	0.0984815	0.578739	0.171342	0.316872	1.37585	0.00836626	0.0455667	NA	Ribosomal,protein,L23
VIT_12s0035g01080	-0.942108	0.000264324	0.0108361	-1.22401	4.96234e-05	0.00411468	-0.94485	0.000259588	0.00789153	NA	Carotenoid,isomerase,1,,chloroplast,precursor
VIT_12s0035g01220	0.268591	0.146861	0.310185	0.2616	0.15615	0.298429	1.03238	0.00040091	0.0094398	NA	Unknown,protein
VIT_12s0035g01710	-0.475972	0.194866	0.370693	-1.01192	0.018492	0.0791919	-0.928455	0.0264983	0.0929353	NA	Unknown,protein
VIT_12s0035g01820	-1.23494	0.00715061	0.0539348	-0.276641	0.429953	0.585679	-0.599056	0.112336	0.243001	NPF4,3	Proton-dependent,oligopeptide,transport,(POT),family,protein
VIT_12s0035g01900	1.67477	0.00222661	0.0298906	1.42199	0.00531835	0.0389936	0.713923	0.0864725	0.203558	PME44	Pectinesterase,family
VIT_12s0035g02030	-0.295271	0.190727	0.365986	-0.811625	0.00522363	0.0387084	-1.02378	0.00148596	0.0174621	NA	Unknown,protein
VIT_12s0035g02040	-0.529184	0.108715	0.256477	-1.24001	0.00347816	0.0310344	-0.534629	0.105734	0.233159	GSTZ1	No,hit
VIT_12s0035g02080	2.06865	0.0054868	0.0474807	0.779775	0.180716	0.328236	-0.65822	0.249902	0.418322	NA	Unknown,protein
VIT_12s0035g02150	-1.45243	0.00237245	0.0309014	-1.07784	0.010883	0.0579551	-0.477997	0.172204	0.325537	FRO6	ferric,reduction,oxidase,7,FRO7
VIT_12s0055g00020	-1.47112	1.89978e-05	0.00364603	-1.26074	5.26254e-05	0.0042536	-0.272946	0.103603	0.229899	NA	UDP-glucose,glucosyltransferase
VIT_12s0055g00060	-1.61063	0.000183783	0.00921629	-1.63053	0.000170081	0.00704799	-1.06824	0.0021214	0.0211777	NA	UDP-glycosyltransferase,71A13
VIT_12s0055g00070	-1.91621	9.19602e-05	0.00657831	-2.13377	4.57272e-05	0.0038905	-1.70868	0.000190814	0.00683555	UGT71B2	UDP-glycosyltransferase,71A13
VIT_12s0055g00160	-2.32356	1.35275e-06	0.00129734	-2.49702	8.23338e-07	0.000938294	-1.53576	2.2412e-05	0.00359282	UGT71B7	UDP-glycosyltransferase,71E1
VIT_12s0055g00290	-1.45806	0.00880966	0.0605255	-1.75026	0.00348622	0.0310344	-1.42468	0.0098417	0.0503966	UGT71B1	Anthocyanidin,3-O-glucosyltransferase
VIT_12s0055g00310	-0.249635	0.390966	0.576809	-1.06036	0.00591628	0.0414531	0.000269087	0.999241	0.999605	UGT71B2	UDP-glucose,glucosyltransferase
VIT_12s0055g00380	-1.24269	0.00908427	0.0616199	-1.608	0.00240476	0.02536	-0.66788	0.0970364	0.219999	NA	No,hit
VIT_12s0055g00510	1.81661	0.00828581	0.0584064	0.388502	0.463232	0.614905	0.630844	0.247946	0.415929	NA	NAC,domain,containing,protein,104
VIT_12s0055g00580	0.595523	0.0700129	0.196303	1.36048	0.00175565	0.0214707	1.71623	0.000449682	0.00985254	NA	Receptor,protein,kinase
VIT_12s0055g01000	1.77865	3.02691e-05	0.00417672	3.44442	3.35681e-07	0.000712812	1.31906	0.000208461	0.00716112	PER62	Peroxidase
VIT_12s0055g01020	0.978403	0.0271043	0.112956	1.79111	0.00137716	0.019043	-0.376037	0.320858	0.493181	PER62	Peroxidase
VIT_12s0055g01030	0.250639	0.340967	0.530464	1.24443	0.00140165	0.0192401	1.18744	0.0018276	0.0195754	PER69	Peroxidase
VIT_12s0055g01110	1.69948	3.31283e-06	0.00187438	1.75587	2.65035e-06	0.00122762	1.24472	2.69829e-05	0.00368469	NA	LHCB6,(light,harvesting,complex,PSII)
VIT_12s0057g00060	-0.175053	0.594866	0.743805	1.35887	0.00338277	0.030612	0.178787	0.5872	0.732363	NA	No,hit
VIT_12s0057g00090	-1.21071	0.00216685	0.0294614	-0.778453	0.0192381	0.0810342	-0.127494	0.636303	0.769653	NA	Wound-induced
VIT_12s0057g00110	-1.41661	0.00708486	0.0537003	-0.563488	0.179632	0.326954	-0.753029	0.0864557	0.203543	NA	Wound-induced
VIT_12s0057g00140	1.03754	0.00317665	0.0359254	-0.4308	0.111811	0.240837	0.312046	0.229462	0.394892	NA	Wound-induced
VIT_12s0057g00200	1.79329	0.00401455	0.0406933	1.07324	0.0403813	0.12662	-0.31376	0.487648	0.650489	NA	Vesicle-associated,membrane,protein
VIT_12s0057g00420	1.84649	0.000242247	0.0104297	2.33645	5.3818e-05	0.00431373	2.67539	2.2038e-05	0.00359276	NA	Auxin-responsive,protein,AIR12
VIT_12s0057g00630	1.30474	0.000319983	0.0116352	1.47197	0.000150403	0.00657536	0.890463	0.00295105	0.0255025	NA	LHCB2,1,(Photosystem,II,light,harvesting,complex,gene,2,1)
VIT_12s0057g00640	-0.991593	0.0257349	0.109677	-1.09508	0.016921	0.0750194	-0.709831	0.0834586	0.198552	NA	Pentatricopeptide,(PPR),repeat-containing
VIT_12s0057g00900	0.296172	0.237807	0.42167	0.473084	0.0779746	0.190694	1.16197	0.00141722	0.0171436	NA	Import,inner,membrane,translocase,subunit,TIM50
VIT_12s0057g01020	-1.64986	0.00326337	0.0364648	0.0588618	0.880978	0.926897	0.023327	0.95265	0.974508	FLA2	fasciclin-like,arabinogalactan,protein,FLA2
VIT_12s0057g01130	-0.231661	0.375748	0.561722	1.19485	0.00174823	0.0214482	1.1642	0.00202185	0.0206995	NA	R,protein,disease,resistance,protein
VIT_12s0057g01360	-0.465343	0.0127118	0.0744425	-1.3139	3.09958e-05	0.00316592	-1.77323	4.13657e-06	0.00184633	NA	Unknown,protein
VIT_12s0057g01430	0.525885	0.00288302	0.0342561	1.40997	6.03037e-06	0.0016112	1.25625	1.31384e-05	0.00263274	NA	Heavy-metal-associated,domain-containing,protein
VIT_12s0059g00080	-1.82713	5.39401e-05	0.00534548	-0.546724	0.0365901	0.119254	-1.09456	0.00128216	0.0162804	NA	Ankyrin,repeat
VIT_12s0059g00250	0.376344	0.0314412	0.122239	0.975725	0.00021288	0.00781802	1.08822	0.000106558	0.00567286	PLT4	Polyol,transporter,5
VIT_12s0059g00280	-1.15564	0.00524313	0.0463947	-1.44409	0.00157384	0.0203058	-0.438863	0.174517	0.328523	ERF054	Dehydration-responsive,element-binding,protein,16
VIT_12s0059g00440	2.05835	0.000111488	0.00707821	0.543849	0.081547	0.196434	-0.945392	0.0094542	0.0490613	NA	No,hit
VIT_12s0059g00600	-0.774142	0.0196604	0.0945993	-1.23677	0.00191968	0.0224653	-1.30044	0.00144602	0.0172767	NA	Unknown,protein
VIT_12s0059g00760	0.56346	0.193593	0.369375	1.48298	0.00674759	0.0443099	-0.552197	0.201609	0.362142	NA	Adenosine,5',phosphosulfate,reductase
VIT_12s0059g00780	1.26554	0.000600632	0.0157741	2.80189	3.43328e-06	0.00134836	0.188845	0.410791	0.582128	NA	No,hit
VIT_12s0059g00790	-1.24893	0.000507983	0.0145146	-0.352545	0.132461	0.268142	0.263531	0.243991	0.411543	NA	Pentatricopeptide,(PPR),repeat-containing
VIT_12s0059g00990	1.84789	0.000289812	0.0110837	0.420523	0.176317	0.323139	-0.737485	0.033371	0.108293	NA	Cellulose,synthase,CSLB04
VIT_12s0059g01010	0.102587	0.725354	0.838255	1.05005	0.00709696	0.0453117	-0.149322	0.61092	0.750433	NA	Cellulose,synthase,CSLB04
VIT_12s0059g01150	-0.918726	0.00195754	0.0279502	-1.28023	0.000274881	0.0087115	-0.848766	0.00302275	0.0258784	NA	Dehydrogenase
VIT_12s0059g01380	1.55316	0.00416428	0.0413996	1.80243	0.00185807	0.0221321	1.21935	0.0136099	0.061243	NA	1-aminocyclopropane-1-carboxylate,oxidase,1
VIT_12s0059g01400	1.11946	2.19899e-05	0.00364603	0.686858	0.000498379	0.011645	0.451394	0.00526941	0.0352642	NA	Tyrosine,specific,protein,phosphatase
VIT_12s0059g01560	1.09512	8.25327e-05	0.00635411	0.914236	0.000259498	0.00846095	0.837921	0.000443749	0.00977884	PDIL2-3	Protein,disulfide-isomerase,A6
VIT_12s0059g01580	1.71505	5.32462e-05	0.00533488	2.52465	4.01211e-06	0.00142928	1.87816	2.93059e-05	0.00368469	NA	Unknown
VIT_12s0059g01590	1.8423	0.0593694	0.177096	2.37899	0.0228078	0.0895116	-0.263524	0.757566	0.856396	NA	Lipase,GDSL
VIT_12s0059g01720	2.20786	0.00867397	0.0599143	1.56584	0.0379091	0.121949	0.586466	0.371526	0.543956	NA	No,hit
VIT_12s0059g01740	1.71077	0.00153604	0.0251051	0.378871	0.305488	0.465572	-1.25614	0.00789188	0.0441711	NA	Phagocytosis,and,cell,motility,protein,ELMO1
VIT_12s0059g01780	1.4296	0.00360476	0.0385463	-0.622876	0.104648	0.230095	-0.285871	0.421099	0.591274	NA	Copia-type,polyprotein
VIT_12s0059g01850	1.63952	0.000186634	0.00921629	1.20235	0.00121832	0.0181962	1.92422	6.69865e-05	0.00499514	NA	Peroxisomal,membrane,protein
VIT_12s0059g01900	0.594601	0.0103796	0.0668094	1.15772	0.000255755	0.00844081	0.969675	0.000751774	0.0122662	NA	Unknown,protein
VIT_12s0059g01910	1.28437	0.0203465	0.0961694	-0.120105	0.788699	0.865203	-0.510678	0.274819	0.445007	NA	No,hit
VIT_12s0059g01960	-0.0988085	0.786288	0.877955	1.92437	0.000886924	0.0155673	0.897297	0.0373369	0.116448	NA	Unknown,protein
VIT_12s0059g02010	2.5011	0.00366193	0.0387911	0.471726	0.448073	0.602349	-0.495512	0.426514	0.596513	NA	Glutamate,formiminotransferase
VIT_12s0059g02150	1.45519	0.00126238	0.0229957	0.0892183	0.760779	0.847479	1.63546	0.000636155	0.0114547	NA	Aconitate,hydratase,,cytoplasmic
VIT_12s0059g02260	-0.482111	0.00162404	0.0256715	-0.609457	0.000408114	0.0105997	-1.01251	1.55444e-05	0.00293164	GLR3,7	Glutamate,receptor,GLR5
VIT_12s0059g02480	-0.377572	0.107733	0.254946	-0.414645	0.0824773	0.197808	-1.19817	0.000610105	0.011199	CYCU1-1	CYCP2;1,(cyclin,p2;1)
VIT_12s0059g02510	-1.32497	0.0200325	0.0953636	1.01231	0.0560164	0.155429	2.23773	0.00143802	0.0172622	MIP1B	Zinc,finger,(B-box,type)
VIT_12s0059g02590	3.38505	0.000111194	0.00707821	1.70058	0.00607788	0.0420879	0.61733	0.203423	0.363964	NA	Receptor,protein,kinase,RK20-1
VIT_12s0059g02600	2.79917	0.00153448	0.0251046	1.59689	0.0245447	0.0938132	0.112158	0.8472	0.91303	NA	Receptor,protein,kinase,RK20-1
VIT_12s0059g02730	-0.67668	0.0761937	0.206284	-0.14578	0.668201	0.781837	-1.0814	0.0126251	0.0584805	NA	Unknown,protein
VIT_12s0134g00240	-2.24855	1.95045e-05	0.00364603	-0.384751	0.129502	0.26379	-0.242579	0.314918	0.487101	NA	Avr9/Cf-9,rapidly,elicited,protein,20
VIT_12s0134g00400	0.73714	0.111507	0.260734	1.22422	0.0191701	0.0808538	1.46278	0.00849933	0.0460752	NA	Zinc,finger,(B-box,type)
VIT_12s0134g00500	2.04732	0.0135556	0.0773448	0.865145	0.209695	0.362598	-0.935232	0.179006	0.333984	CYCD6-1	Cyclin,D6
VIT_12s0134g00550	0.00610601	0.963095	0.983999	0.675108	0.00108401	0.0170787	1.18236	3.25228e-05	0.00391025	ENT2	Equilibrative,nucleoside,transporter,(ENT3)
VIT_12s0134g00590	1.2022	0.0169637	0.0871844	0.15474	0.701216	0.805524	-0.78816	0.0808029	0.194641	NA	Anthocyanidin,3-O-glucoside-6''-O-malonyltransferase
VIT_12s0134g00630	1.19152	0.0156347	0.0832205	0.104155	0.790089	0.866431	-0.794832	0.0723726	0.181446	NA	Quercetin,3-O-glucoside-6''-O-malonyltransferase
VIT_12s0142g00160	1.04602	0.00767466	0.0561146	1.67428	0.000577706	0.0125378	0.282443	0.352762	0.525448	PAR2	Unknown,protein
VIT_12s0142g00200	0.443929	0.0178118	0.0895339	0.668779	0.0023412	0.0250907	1.06855	0.000142556	0.00618963	NA	Ribosomal,protein,L1,60S
VIT_12s0142g00760	-1.17823	0.00343332	0.0374415	-0.534896	0.0908252	0.2096	0.105735	0.710304	0.823983	NA	Leucine-rich,repeat,protein,kinase
VIT_12s0142g00780	-1.27723	0.000694724	0.0171738	-0.0740916	0.749802	0.840262	0.416922	0.103836	0.230232	NA	Leucine-rich,repeat,transmembrane,protein,kinase
VIT_12s0142g00800	-1.15499	0.0121674	0.0727881	-0.313405	0.394186	0.551528	0.301798	0.411042	0.58232	NA	Leucine-rich,repeat,protein,kinase
VIT_13s0019g00010	1.2219	4.94762e-05	0.00514473	0.480881	0.0108434	0.0578625	-0.333683	0.0486457	0.139111	SULTR4;2	Sulfate,transporter,4,2
VIT_13s0019g00090	2.16083	0.00707886	0.0536806	1.44096	0.0408262	0.127495	-0.0105279	0.98595	0.99271	NA	Unknown
VIT_13s0019g00120	2.01454	0.00715519	0.0539359	1.50462	0.0265948	0.0979167	0.244177	0.664238	0.790519	NA	Unknown
VIT_13s0019g00180	1.86775	0.0121898	0.0728696	0.90397	0.149371	0.289984	-0.249623	0.668507	0.793981	NA	Unknown
VIT_13s0019g00330	-0.12775	0.730771	0.842236	1.19272	0.0121736	0.0615687	-0.0628627	0.865095	0.924084	TIP1-3	Aquaporin,TIP1;3
VIT_13s0019g00440	-0.676231	0.124239	0.279259	1.16184	0.0197898	0.0821885	0.840248	0.0665066	0.171754	NA	Auxin-regulated,protein
VIT_13s0019g00480	-0.374083	0.0895975	0.228562	1.05563	0.000829902	0.0149569	0.618036	0.013885	0.0619565	NA	Zinc,finger,(C2H2,type),family
VIT_13s0019g00780	-1.27653	0.000546345	0.0150143	0.50946	0.0488769	0.142548	1.41615	0.000289674	0.00825969	NA	Histone,H4
VIT_13s0019g00860	-0.590952	0.0379588	0.135803	-0.801353	0.0104657	0.0566845	-1.37192	0.00056835	0.0108302	HSP15,7	Small,heat-shock,protein,HSP17,5,Cytosolic,class,I
VIT_13s0019g01070	-0.385298	0.0852166	0.220991	-1.00797	0.00116885	0.0178596	-0.36719	0.0979253	0.221537	NA	Radical,SAM,domain-containing,protein
VIT_13s0019g01240	-1.12521	0.00538028	0.0470884	-0.563569	0.0876673	0.205398	0.0673022	0.819739	0.89674	ACT4	Actin,beta/gamma,1
VIT_13s0019g01360	2.23183	0.00120467	0.0224122	3.24204	0.000123425	0.00585695	2.65847	0.000426353	0.00961253	NA	Unknown
VIT_13s0019g01430	1.05599	0.00243537	0.0313883	1.29003	0.000776439	0.0144919	1.22834	0.00103525	0.014526	NA	Heat,shock,protein,70
VIT_13s0019g01440	1.26229	0.000934138	0.0199667	1.21474	0.00116797	0.0178596	1.28504	0.000841092	0.0130216	NA	No,hit
VIT_13s0019g01490	0.723275	0.00111546	0.0217039	1.20653	4.62686e-05	0.00390381	1.52444	9.76809e-06	0.00247248	NA	C2,domain-containing,protein
VIT_13s0019g01620	1.13993	0.000481932	0.0140099	1.38136	0.000146114	0.0064832	0.303056	0.149862	0.296045	NA	No,hit
VIT_13s0019g01640	1.11578	0.0020463	0.0285629	0.0656519	0.788328	0.864895	-0.752312	0.0149346	0.0647486	NA	Unknown,protein
VIT_13s0019g01830	1.19279	0.0049412	0.0449583	0.632176	0.0701542	0.178702	-0.0597322	0.846105	0.912547	NA	Calmodulin,binding,protein
VIT_13s0019g01980	-1.03035	0.000302152	0.0113747	0.197803	0.248096	0.404151	0.287008	0.110087	0.239618	NA	Aspartic,proteinase,nepenthesin-2,precursor
VIT_13s0019g02090	-0.108067	0.61661	0.759978	-0.425981	0.0775091	0.189966	-1.28791	0.000409786	0.00950481	NA	Thylakoid,lumenal,15,kDa,protein,1
VIT_13s0019g02140	0.742803	0.0677881	0.192223	1.32863	0.00613743	0.0422595	-0.574857	0.138994	0.280683	NA	Tropinone,reductase
VIT_13s0019g02180	0.929909	0.0215704	0.0993178	0.00112707	0.997259	0.998089	1.8447	0.000621524	0.0113437	NA	Tropinone,reductase
VIT_13s0019g02280	0.113608	0.735485	0.845042	1.45161	0.00275212	0.0272198	0.913386	0.0252714	0.090127	NA	Regulator,of,chromosome,condensation,(RCC1)
VIT_13s0019g02300	-0.175787	0.672737	0.801377	1.23294	0.0173361	0.0761926	1.24656	0.0165215	0.0686591	NA	Wall-associated,receptor,kinase-like,20
VIT_13s0019g02360	1.20511	8.148e-05	0.00632029	0.736476	0.00164346	0.0206501	0.276487	0.106271	0.233932	P5CSB	Pyrroline-5-carboxylate,synthetase
VIT_13s0019g02480	-1.63676	0.0149712	0.0818394	0.551136	0.317484	0.478265	0.835238	0.146703	0.291844	NA	Subtilisin,serine,endopeptidase,(XSP1)
VIT_13s0019g02550	-1.0975	0.000663096	0.0166527	-0.562945	0.0209838	0.0854859	-0.917901	0.00186601	0.0197923	NA	Subtilisin,protease,C1
VIT_13s0019g02630	-0.446623	0.154822	0.321666	-1.04841	0.00713202	0.045415	-0.331401	0.27551	0.445677	PSBA	Photosystem,II,PsbA
VIT_13s0019g02850	1.02961	0.0104838	0.0671361	0.217414	0.489515	0.637387	0.400926	0.220426	0.384298	NA	Heat,shock,protein,17,6,kDa,class,I
VIT_13s0019g02940	-1.20319	0.00564852	0.0481058	-0.411675	0.221651	0.376005	0.751501	0.043978	0.130134	NA	Cis-zeatin,O-beta-D-glucosyltransferase
VIT_13s0019g02990	-0.0336803	0.83859	0.909406	0.691365	0.00331579	0.0302243	1.23369	0.000106044	0.00567286	NA	Cis-zeatin,O-beta-D-glucosyltransferase
VIT_13s0019g03040	-1.80233	0.00127309	0.0229957	0.0212027	0.953328	0.971252	-0.0241085	0.946943	0.971179	NA	Indole-3-acetate,beta-glucosyltransferase
VIT_13s0019g03090	1.2785	0.00335716	0.0369249	-0.203805	0.512232	0.656826	0.0705775	0.817943	0.895497	NA	Heat,shock,protein,class,I,(HSP17,8-CI)
VIT_13s0019g03150	0.229761	0.478217	0.652771	1.01593	0.0127304	0.0632148	-0.0508072	0.873145	0.928918	NA	Membrane,protein
VIT_13s0019g03180	0.17645	0.628803	0.769238	1.03102	0.0210848	0.0857704	-0.529077	0.173162	0.326806	NA	Unknown,protein
VIT_13s0019g03480	-0.390205	0.126374	0.282379	-1.02147	0.00261023	0.0264976	-0.692456	0.0177203	0.0718258	NA	HAD,superfamily,hydrolase
VIT_13s0019g03760	-0.904891	0.202714	0.379868	-1.2011	0.104242	0.22944	-3.3447	0.0012252	0.0158289	NA	Lateral,organ,boundaries,protein,11
VIT_13s0019g03980	1.55679	0.000758034	0.0178548	-0.139614	0.628799	0.751365	0.0293881	0.91827	0.954668	NA	Transcription,initiation,factor,TFIIF,beta,subunit
VIT_13s0019g04060	3.44896	4.83898e-07	0.00117304	3.96908	1.82276e-07	0.000711296	3.09069	1.03317e-06	0.0010612	MLO6	MLO1
VIT_13s0019g04190	0.332509	0.0489167	0.158557	0.652542	0.00224905	0.0246596	1.07637	0.000111044	0.00581146	EMB1144	Chorismate,synthase,1,,chloroplast,precursor
VIT_13s0019g04250	0.718165	0.0118662	0.0718528	-1.29907	0.000479547	0.0115602	-1.15414	0.000970101	0.0140792	NA	Unknown,protein
VIT_13s0019g04660	1.43443	0.000108176	0.00705421	0.418982	0.0584388	0.159723	-1.15403	0.000422302	0.00959089	NA	Amino,acid,permease
VIT_13s0019g05010	-1.01302	0.0159311	0.0840327	-0.0535307	0.872481	0.922316	1.64209	0.0013449	0.0166087	NA	Nodulin-like,protein
VIT_13s0019g05070	-0.861548	0.0317919	0.122881	0.209242	0.537542	0.677678	1.53199	0.00203713	0.020776	NA	Nodulin,family,protein
VIT_13s0019g05100	0.823282	0.0380743	0.135989	-1.22774	0.00662687	0.0438682	0.524566	0.148563	0.294357	NA	Amino,acid,binding,protein
VIT_13s0019g05340	0.0696863	0.827945	0.903465	-0.501668	0.148026	0.288415	-1.20188	0.00584854	0.0371805	NA	No,hit
VIT_13s0047g00040	-1.80563	0.000435199	0.013403	0.155406	0.611207	0.738402	0.0745724	0.805871	0.888296	NA	ZIFL1,(Zinc,induced,facilitator,1)
VIT_13s0047g00200	2.87829	0.0142327	0.0794757	1.27002	0.196675	0.348093	-0.360836	0.697499	0.814423	NA	Subtilisin
VIT_13s0047g00340	2.92874	0.0126351	0.0742945	2.44929	0.0272726	0.0994962	0.844985	0.370289	0.542655	WRI1	Ethylene-responsive,transcription,factor,WRINKLED,1
VIT_13s0047g00730	-0.416197	0.186882	0.362117	-1.09327	0.00625348	0.0427499	-0.95468	0.0120209	0.0568031	NA	R,protein,MLA10
VIT_13s0047g00950	0.480681	0.143347	0.305687	-0.518767	0.118499	0.249625	-1.05898	0.00828601	0.045303	NA	R,protein,MLA10
VIT_13s0064g00050	1.07572	2.30754e-05	0.00364603	0.673393	0.000461137	0.0113584	0.435248	0.00537307	0.0356052	NA	Glutamine-fructose-6-phosphate,transaminase,2
VIT_13s0064g00140	-0.00700794	0.985915	0.994237	-0.899345	0.0509401	0.146165	-1.04304	0.0293767	0.0995571	NA	R,protein,disease,resistance,protein
VIT_13s0064g00160	0.206734	0.192841	0.368462	0.503865	0.00971634	0.054115	1.01066	0.000194587	0.00693314	NA	Unknown,protein
VIT_13s0064g00270	-1.03704	0.00141938	0.0241207	-0.846683	0.00430431	0.0348493	-0.457639	0.0604018	0.160418	NA	Cinnamyl,alcohol,dehydrogenase
VIT_13s0064g00900	-1.07601	0.000187626	0.00921629	-0.701755	0.00237044	0.0251977	-0.520127	0.010938	0.0538402	NA	Unknown,protein
VIT_13s0064g00910	-1.14052	0.00163017	0.0256957	-0.862434	0.0071919	0.0456151	-0.278755	0.266488	0.436366	NA	Unknown
VIT_13s0064g01050	0.0867315	0.547554	0.709121	0.314389	0.055472	0.154591	1.02328	0.000135344	0.0060911	NA	ADP,ATP,carrier,protein,1
VIT_13s0064g01110	-0.481994	0.148653	0.312699	1.43264	0.00186862	0.0221756	0.944646	0.0153419	0.0657604	NA	No,hit
VIT_13s0064g01250	1.16568	0.00225859	0.0301099	0.490486	0.0905034	0.209407	0.67336	0.0307919	0.102659	GR1	Gamma,response,1
VIT_13s0064g01260	1.89025	0.00376786	0.0393925	1.65304	0.00746929	0.046697	-0.575537	0.237784	0.404414	DRT100	DNA-damage-repair/toleration,protein,(DRT100)
VIT_13s0064g01270	-0.199019	0.313895	0.503241	-0.901849	0.00167404	0.0208437	-1.15504	0.000389393	0.00932846	NA	TRNA/rRNA,methyltransferase,(SpoU)
VIT_13s0064g01370	2.64225	0.00476578	0.0441381	1.80936	0.0272889	0.0995179	-0.121767	0.857226	0.918944	NA	Polygalacturonase,inhibiting,protein,1,PGIP1
VIT_13s0064g01380	2.0872	0.0136035	0.0774919	1.87945	0.021511	0.0867339	0.630907	0.35657	0.529107	NA	Anthranilate,phosphoribosyltransferase
VIT_13s0064g01430	-0.725751	0.0100114	0.0655418	-0.97151	0.00223186	0.0245519	-1.18374	0.00071779	0.0120351	NA	Pigment,defective,322
VIT_13s0064g01470	-0.167281	0.336285	0.525731	-0.321727	0.087241	0.204755	-1.26416	0.000101419	0.00562456	NA	Urophorphyrin,III,methylase
VIT_13s0064g01660	-1.47384	0.00733725	0.0548482	1.27939	0.0143005	0.0682338	1.53822	0.00592832	0.0374244	BGLU17	Prunasin,hydrolase,isoform,PHA,precursor
VIT_13s0064g01680	1.16462	0.0170791	0.0874504	0.454223	0.265478	0.423215	1.04239	0.027203	0.0945275	NA	RNA,polymerase,beta''
VIT_13s0064g01780	0.122145	0.519415	0.686734	-1.28137	0.000181924	0.00730328	-0.705613	0.005654	0.0365415	NA	Disease,resistance,protein,(NBS-LRR,class)
VIT_13s0064g01840	0.514865	0.335299	0.524786	-1.38682	0.0268237	0.098456	-0.746081	0.17736	0.332055	NA	No,hit
VIT_13s0067g00110	0.837453	0.157523	0.324823	0.618499	0.280904	0.439436	-1.57007	0.0207392	0.0790491	CYP714A1	CYP72A1
VIT_13s0067g00240	0.764327	0.00645913	0.0515364	1.24155	0.000428007	0.0108194	0.488776	0.0444652	0.131052	NA	Binding
VIT_13s0067g00420	-1.03263	0.00352901	0.0379472	0.557661	0.0533529	0.150712	0.723524	0.0195649	0.0760927	NA	Protein,kinase,Xa21
VIT_13s0067g00660	-1.54458	6.41889e-05	0.00564844	-1.28386	0.000209242	0.00778567	-0.372513	0.0829472	0.197784	CYP90A1	Steroid,23-alpha-hydroxylase
VIT_13s0067g00730	1.52413	0.0125362	0.074089	0.875719	0.0975345	0.21991	-0.366052	0.450983	0.618173	CPRD49	Carboxylic,ester,hydrolase
VIT_13s0067g00860	-1.49059	4.41796e-06	0.00210633	-1.39284	7.00097e-06	0.00173013	-1.00055	6.31232e-05	0.00489517	EFL1	Early,flowering,4
VIT_13s0067g00890	1.28672	0.0106525	0.0678242	1.56228	0.00405363	0.0337867	1.16376	0.0168125	0.0693891	PLC6	Phosphoinositide-specific,phospholipase,C
VIT_13s0067g01260	-0.0681854	0.752378	0.855306	-1.06924	0.00128753	0.0185113	-0.29175	0.20276	0.363276	SAC3C	SAC3/GANP
VIT_13s0067g01450	-1.14956	0.00724272	0.0543614	-0.9117	0.0209667	0.0854682	0.00717208	0.982092	0.99043	LBD21	Lateral,organ,boundaries,domain,21
VIT_13s0067g01800	1.1422	0.00520938	0.0462663	0.707701	0.0427457	0.13119	0.228096	0.452642	0.619271	NA	Histidine,acid,phosphatase
VIT_13s0067g01980	1.13409	0.00815164	0.0579571	0.789922	0.0386559	0.123464	0.104722	0.746672	0.849422	NA	Proteinase,inhibitor,(LUTI)
VIT_13s0067g02220	0.472193	0.255648	0.441108	1.15249	0.0191692	0.0808538	-0.129956	0.74346	0.84707	NA	Amino,acid,permease
VIT_13s0067g02560	-2.65645	0.00820653	0.0582328	-2.74228	0.00702124	0.0451278	-1.78577	0.0442439	0.13066	NA	Unknown,protein
VIT_13s0067g02630	1.27715	0.000102731	0.00683816	3.15908	2.25366e-07	0.000712812	2.18068	2.91408e-06	0.00147678	NA	No,hit
VIT_13s0067g02690	-1.01937	0.000276628	0.0109544	-1.06175	0.00021456	0.0078619	-0.629453	0.00442857	0.0319551	NA	N2,,N2-dimethylguanosine,tRNA,methyltransferases-like,protein
VIT_13s0067g02870	-1.01252	0.0101082	0.0657976	-0.0230073	0.939192	0.963738	1.03379	0.0091556	0.0481878	CHI3	Chalcone-flavanone,isomerase
VIT_13s0067g02910	1.91399	0.028547	0.116323	2.07087	0.0206552	0.0846493	0.749855	0.318066	0.490078	NA	Non-specific,lipid-transfer,protein
VIT_13s0067g02930	1.61959	0.00563024	0.0480519	0.0801237	0.851719	0.908484	-1.20175	0.022447	0.0832172	EXPA8	Expansin,[Vitis,labrusca,x,Vitis,vinifera],EXPA8
VIT_13s0067g03180	-1.05704	0.0173566	0.0881938	-0.962582	0.0257501	0.0962999	-1.00492	0.0215533	0.0810283	NA	Unknown,protein
VIT_13s0067g03260	0.82849	0.0103138	0.0665561	1.13166	0.00206643	0.0232876	1.77946	0.0001367	0.00609982	MES17	Pheophorbidase
VIT_13s0067g03820	0.305311	0.0412672	0.143019	1.00111	7.53345e-05	0.00460067	2.05874	5.81626e-07	0.00100147	CHI1	Chalcone--flavonone,isomerase,(Chalcone,isomerase)
VIT_13s0073g00050	1.45631	0.0194407	0.0940662	0.803756	0.140301	0.278387	-0.989259	0.0798242	0.193173	CAT6	Cationic,amino,acid,transporter,6
VIT_13s0073g00430	-0.413699	0.0654128	0.187897	-0.629167	0.0126936	0.0630976	-1.1341	0.000535164	0.0105616	NA	BZIP,transcription,factor
VIT_13s0073g00680	1.05434	0.000300376	0.0113301	0.0970683	0.564593	0.700443	-0.43054	0.0312249	0.10369	IP5P10	Endonuclease/exonuclease/phosphatase,family,protein
VIT_13s0074g00090	-1.51815	0.0172235	0.087852	-1.83061	0.00720337	0.0456472	0.957887	0.091412	0.210876	NA	Glycosyl,transferase,family,47,protein
VIT_13s0074g00360	1.47312	0.0021211	0.0291662	0.578784	0.10629	0.232696	0.558438	0.116958	0.249242	NA	Ribosomal,protein,S19,[Vitis,vinifera]
VIT_13s0074g00390	1.2039	0.0552628	0.170231	1.85449	0.00942204	0.0530363	0.133008	0.80732	0.889282	NA	CYP77A2
VIT_13s0074g00570	2.26733	0.000320106	0.0116352	2.18719	0.00039929	0.0105221	1.15509	0.0127528	0.0587935	NA	Gamma-aminobutyric,acid,transporter
VIT_13s0074g00660	-1.53552	0.0113252	0.0701196	-1.10041	0.0448391	0.13522	0.816044	0.11369	0.244802	NA	ABC,transporter,G,member,22
VIT_13s0074g00690	-1.07443	0.00367187	0.0388322	-0.785306	0.0168293	0.074811	0.240529	0.372146	0.544657	NA	ABC,transporter,G,member,22
VIT_13s0074g00760	2.56081	0.00200138	0.0282261	3.9069	0.00015965	0.00680975	3.32731	0.000433184	0.00968973	NA	Calmodulin-binding
VIT_13s0084g00090	1.42462	0.151463	0.316843	1.64197	0.105833	0.232001	3.55359	0.00500553	0.0341096	NA	Nodulin,MtN21,family
VIT_13s0084g00130	2.3774	0.000193417	0.00929712	2.0959	0.000422346	0.0107327	1.6323	0.00183014	0.0195835	NA	CXE,carboxylesterase
VIT_13s0084g00250	-1.59061	0.0200634	0.0954638	-0.663849	0.252281	0.408753	0.29126	0.601287	0.742948	SOT14	Steroid,sulfotransferase
VIT_13s0084g00310	0.860065	0.000656156	0.0165432	0.627245	0.00389213	0.0330286	1.16427	9.99543e-05	0.00562456	LNK4	ACI112
VIT_13s0084g00560	-3.39525	0.000293124	0.0111379	-1.51582	0.0213974	0.0865117	2.43784	0.00206753	0.0209057	NA	CF2
VIT_13s0084g00570	-3.54856	0.000317214	0.0116352	-1.42697	0.0342846	0.114602	2.54207	0.00224755	0.0217924	NA	CF2
VIT_13s0084g00670	1.21804	0.0021824	0.0295862	2.68733	1.59146e-05	0.00244919	3.97835	1.1033e-06	0.0010612	NA	Unknown,protein
VIT_13s0084g00720	0.678158	0.0917184	0.231973	-1.10181	0.0155186	0.0714019	0.586141	0.135314	0.275834	NA	Disease,resistance,protein,(NBS,class)
VIT_13s0084g00740	0.236568	0.268882	0.455926	-0.977611	0.00158927	0.0204091	-1.2146	0.000443161	0.00977884	NA	No,hit
VIT_13s0084g00820	0.0590985	0.863544	0.924817	1.35283	0.00458106	0.0359416	-0.40458	0.26152	0.431352	NA	Pepsin,A
VIT_13s0101g00060	0.514927	0.0764488	0.20673	0.124506	0.631439	0.753536	-1.25431	0.00143211	0.0172292	NA	No,hit
VIT_13s0106g00250	3.00804	0.00045386	0.0135573	1.2328	0.0397742	0.12546	-0.941939	0.095698	0.217783	NA	Carboxylic,ester,hydrolase
VIT_13s0106g00610	2.97633	0.0727127	0.200887	5.16775	0.00793797	0.0483312	3.75574	0.0322163	0.105663	NA	Tetracycline,transporter
VIT_13s0147g00200	-0.296558	0.0783871	0.209377	-1.09891	0.000117421	0.00573308	-0.807291	0.000787395	0.0125183	NA	L-aminoadipate-semialdehyde,dehydrogenase-phosphopantetheinyltransferase
VIT_13s0156g00090	0.4797	0.187881	0.362852	0.120294	0.725431	0.822631	-1.10645	0.0118573	0.0563346	NA	Protease,inhibitor/seed,storage/lipid,transfer,protein,(LTP)
VIT_13s0156g00150	0.658296	0.208659	0.386926	1.37398	0.023132	0.0901886	-0.343802	0.493227	0.655897	NA	Unknown
VIT_13s0156g00550	0.157296	0.563643	0.720754	1.06181	0.00452986	0.0357884	1.5479	0.000540773	0.010569	NA	S-receptor,kinase
VIT_13s0156g00580	1.05431	0.00497261	0.0450658	2.238	5.68719e-05	0.00433021	2.16355	7.08649e-05	0.00516374	NA	S-receptor,kinase
VIT_13s0156g00590	-1.27516	0.00646991	0.0515816	-0.0386516	0.911215	0.946595	1.02867	0.0176831	0.0717357	NA	S-receptor,kinase
VIT_13s0156g00610	0.384009	0.0476281	0.155977	1.47194	3.52366e-05	0.00351215	1.31619	7.31829e-05	0.00525246	NA	S-receptor,kinase
VIT_13s0158g00010	-0.295565	0.166956	0.336731	-0.971068	0.00141481	0.0193164	-1.54035	8.39917e-05	0.00529906	NA	R,protein,MLA10
VIT_13s0158g00030	0.124957	0.566111	0.722311	0.131239	0.547252	0.685121	-1.28294	0.000435022	0.00970826	NA	TIR-NBS-LRR,disease,resistance
VIT_13s0158g00040	0.0182087	0.942644	0.971822	-0.519561	0.0705573	0.179443	-1.48487	0.000480163	0.0101171	NA	No,hit
VIT_13s0158g00080	-0.47888	0.168929	0.339464	-1.01518	0.0138871	0.0669973	0.356916	0.290699	0.461781	SCPL40	Serine,carboxypeptidase
VIT_13s0158g00170	0.156623	0.616174	0.759764	1.3153	0.00306547	0.0289761	0.136101	0.662406	0.789021	NA	R,protein,MLA10
VIT_13s0158g00250	-0.091854	0.550536	0.710926	-1.15725	9.33824e-05	0.00508894	-0.356195	0.0450287	0.132308	NA	No,hit
VIT_13s0175g00200	0.561005	0.0517436	0.164214	-1.03784	0.00338272	0.030612	-0.801348	0.0122683	0.0575228	NA	V-type,H+-transporting,ATPase,subunit,I
VIT_14s0006g00180	-1.01954	0.000245854	0.0104867	0.136804	0.393051	0.550474	0.621201	0.00430135	0.031474	NA	Aspartyl,protease
VIT_14s0006g00420	-0.747727	0.00328201	0.0365583	-1.33231	0.000105737	0.00546791	-0.430146	0.040611	0.123184	NA	Unknown,protein
VIT_14s0006g00430	1.01941	0.000327447	0.0117269	1.06673	0.000247157	0.0083707	1.58486	1.90511e-05	0.00325808	ICME	Carboxylesterase
VIT_14s0006g00850	-0.382224	0.1064	0.252974	-1.1924	0.00065742	0.0132738	-0.584432	0.0251932	0.0899189	EMB2247	Valine--tRNA,ligase
VIT_14s0006g00860	-0.856244	0.0132267	0.0762946	-1.03493	0.00528746	0.0389822	-0.270959	0.333086	0.505648	EMB2247	Valine--tRNA,ligase
VIT_14s0006g01200	-1.25974	0.0199354	0.0951398	-0.821361	0.0916912	0.210938	-0.561225	0.223994	0.388161	NA	Adenine,phosphoribosyltransferase
VIT_14s0006g01810	-1.18896	0.00747034	0.0553145	-0.251314	0.459142	0.61167	0.113313	0.734411	0.840344	NA	Unknown
VIT_14s0006g02100	-1.28706	0.000343667	0.0118905	-0.994704	0.0015809	0.0203423	-0.561151	0.0262459	0.0923022	NA	No,hit
VIT_14s0006g02190	-0.431581	0.0509427	0.162557	-1.19712	0.00031585	0.00952352	-0.548648	0.020156	0.0774243	LIG6	ATP,dependent,DNA,ligase
VIT_14s0006g02210	-0.308987	0.0228344	0.102464	-1.20698	8.67425e-06	0.00190621	-0.642214	0.000509562	0.0103908	LIG6	DNA,ligase,I
VIT_14s0006g02290	1.74668	0.0190376	0.0929148	0.799744	0.208344	0.361034	-0.675939	0.279891	0.450227	NA	DREB,sub,A-4,of,ERF/AP2,transcription,factor
VIT_14s0006g02480	-0.833429	0.0101137	0.0657976	-1.12368	0.00217069	0.0240678	-1.36404	0.000712308	0.0120351	LPP3	Phosphatidic,acid,phosphatase,alpha
VIT_14s0006g02510	-1.30848	0.000353918	0.0120288	-0.803988	0.00557681	0.0400004	-0.651161	0.0152611	0.0654869	PMI15	Plastid,movement,impaired,15,(PMI15)
VIT_14s0006g02530	-1.04271	0.0135576	0.0773448	-0.145141	0.663117	0.777828	-0.00691101	0.983333	0.991373	NA	Non-specific,lipid-transfer,protein,2,(LTP,2)
VIT_14s0006g02550	-2.38867	1.11913e-05	0.00299011	-1.72287	9.64011e-05	0.00516565	0.313149	0.195889	0.355133	NA	Non-specific,lipid-transfer,protein,2,(LTP,2)
VIT_14s0006g02570	-2.55745	1.94274e-05	0.00364603	-2.14223	6.24209e-05	0.00437849	0.01578	0.952358	0.974444	NA	Protease,inhibitor/seed,storage/lipid,transfer,protein,(LTP)
VIT_14s0006g02600	0.840951	0.00761778	0.0558712	1.11073	0.00175353	0.0214707	0.89477	0.0055888	0.0363794	LRK10L-1,3	Wall-associated,kinase,4
VIT_14s0006g02610	-0.0463861	0.873368	0.931422	0.564511	0.0837788	0.199635	1.33085	0.00204171	0.020776	NA	Unknown,protein
VIT_14s0006g02630	1.02694	0.00824607	0.0583412	1.07836	0.00648165	0.0433695	0.12749	0.665793	0.79188	NA	Receptor-like,kinase,ARK1AS
VIT_14s0006g02850	-0.0824098	0.849087	0.915525	-0.637082	0.170421	0.315776	-2.07532	0.00156625	0.0179261	NA	BEE1,(BR,Enhanced,expression,1)
VIT_14s0006g02890	-0.00508596	0.983852	0.993249	-1.6843	0.000211344	0.00781802	-1.38191	0.000708922	0.0120155	NA	ATSYTE/NTMC2T3,2/NTMC2TYPE3,2/SYTE
VIT_14s0006g03260	1.01232	1.79146e-05	0.00355282	0.868701	4.92539e-05	0.00410172	1.19681	5.80422e-06	0.00196081	RBL9	Rhomboid
VIT_14s0030g00170	0.0964391	0.824365	0.901092	0.454221	0.313591	0.474294	1.48469	0.00922598	0.0483597	NA	Unknown,protein
VIT_14s0030g00190	-1.76775	1.72321e-05	0.00355282	-1.56294	3.89788e-05	0.00373611	-0.84191	0.00176937	0.0192519	NA	Unknown,protein
VIT_14s0030g00420	-1.32943	0.0113867	0.07032	-1.50791	0.0061874	0.0424722	-0.983164	0.0401592	0.122311	NA	Inosine-uridine,preferring,nucleoside,hydrolase,family,protein
VIT_14s0030g00450	0.0682137	0.647493	0.782401	0.546127	0.00638963	0.0429931	1.19324	6.50035e-05	0.00497522	NA	Histone,H2AXb,HTA3
VIT_14s0030g00460	-0.467006	0.0779676	0.209128	-0.962383	0.00372392	0.0321386	-1.08371	0.00195246	0.0202985	NA	Stress,regulated,protein,isoform,3
VIT_14s0030g00650	1.02931	0.0175973	0.0890608	1.01942	0.0183497	0.0787881	2.45568	0.000148174	0.00622509	NA	Shikimate,dehydrogenase
VIT_14s0030g00670	2.86994	0.000189044	0.00923073	-0.0285283	0.945935	0.967416	0.732703	0.113677	0.244801	NA	Dehydroquinate,dehydratase
VIT_14s0030g01100	0.0083548	0.949881	0.975541	-0.961816	0.000130154	0.00609192	-1.1374	4.39895e-05	0.00425996	NA	DNA-directed,RNA,polymerase,III,subunit,C25
VIT_14s0030g01300	-1.6413	0.000158198	0.00859682	-0.647822	0.0237241	0.091698	-0.335957	0.179871	0.335061	NA	Unknown
VIT_14s0030g01490	1.53163	0.000750177	0.0178545	0.127094	0.653699	0.770729	0.452239	0.139159	0.280769	DES1	Cysteine,synthase
VIT_14s0030g01550	0.65938	0.0245339	0.106851	0.128124	0.597275	0.726778	-1.00346	0.00334321	0.0273118	DES1	Cysteine,synthase,7,,cytosolic
VIT_14s0030g01710	-0.471944	0.0017238	0.0265422	-1.21825	4.14424e-06	0.00144951	-0.480491	0.00155753	0.0178897	NA	Unknown,protein
VIT_14s0030g01870	1.5361	0.00116172	0.0221482	1.00019	0.0111006	0.0586011	0.0864378	0.776702	0.870712	NEK3	NIMA,protein,kinase
VIT_14s0030g01890	-1.89152	0.0126206	0.0742746	-0.547292	0.368887	0.528391	0.751049	0.228922	0.394297	NA	Unknown
VIT_14s0030g02110	2.00941	0.0153545	0.0826455	2.03984	0.0143555	0.0683634	0.719366	0.292609	0.463475	NA	Ca2+-transporting,ATPase,type,2,isoform,8
VIT_14s0030g02310	1.11792	0.0015951	0.0255085	-0.0258501	0.911975	0.94718	-1.17859	0.00117905	0.0155566	NA	Auxin-induced,protein,22D
VIT_14s0036g00010	-1.02548	0.00165651	0.025882	-0.2261	0.313455	0.474164	-0.220697	0.324332	0.496711	NA	R,protein,,PRF,,disease,resistance,protein
VIT_14s0036g00420	-0.656232	0.010602	0.0677125	0.552359	0.0227601	0.0895073	1.12577	0.000570764	0.0108389	PPCK2	Phosphoenolpyruvate,carboxylase,kinase
VIT_14s0036g00460	-1.68647	0.00331797	0.0366744	-1.23202	0.0155069	0.0713653	-1.45169	0.00717692	0.0418889	NA	Myb,domain,protein,102
VIT_14s0036g00520	1.89853	0.000386624	0.0126113	0.767943	0.0378742	0.121925	1.55472	0.00126763	0.0161627	THA1	L-allo-threonine,aldolase
VIT_14s0060g00050	-1.34503	0.00164596	0.0257845	-0.832418	0.0183505	0.0787881	-0.259404	0.373311	0.545405	NA	Nucleobase:cation,symporter-1,,NCS1,family
VIT_14s0060g00120	0.610599	0.0106211	0.0677459	1.43404	8.0216e-05	0.00475558	0.988633	0.000807456	0.0127155	NA	Germin-like,protein,2,[Vitis,vinifera]
VIT_14s0060g00450	-1.8829	0.0139091	0.0785016	-1.38173	0.0483276	0.141525	-0.171519	0.775929	0.870048	HASPIN	Protein-serine/threonine,kinase,haspin-related
VIT_14s0060g00620	0.21492	0.438049	0.617345	1.01184	0.00601158	0.0418396	0.0577172	0.831582	0.904305	NA	Ribosome-binding,factor,A;,Glycoside,hydrolase,,family,28
VIT_14s0060g00650	1.21337	0.03312	0.125469	2.00228	0.00324535	0.0298712	1.21671	0.0327703	0.106957	NA	No,hit
VIT_14s0060g00720	-1.25799	0.000763391	0.0178548	-1.1175	0.00151802	0.020006	-0.545028	0.0445433	0.131242	ABCI20	CCR4-NOT,complex,subunit,CAF16
VIT_14s0060g00810	-1.4203	0.0103807	0.0668094	-0.727896	0.119106	0.250355	0.311858	0.472115	0.636847	NA	Galactinol,synthase
VIT_14s0060g01470	1.37371	0.000254449	0.0106932	1.80532	4.42291e-05	0.00384982	2.41563	6.32894e-06	0.00204481	CBP60G	Calmodulin-binding,protein
VIT_14s0060g01810	-0.275242	0.307646	0.497445	-0.209867	0.429343	0.584934	-1.02094	0.00459498	0.0326028	NA	Unknown,protein
VIT_14s0060g01870	1.98946	0.0154302	0.0828381	1.43683	0.05532	0.154343	-0.220241	0.735685	0.841301	NA	Unknown,protein
VIT_14s0060g02320	0.643367	0.00774818	0.0564267	1.43399	7.35416e-05	0.00454894	0.981796	0.000776907	0.0124408	RBOHB	Respiratory,burst,oxidase,protein,B,(ATRBOHB)
VIT_14s0060g02340	-0.225632	0.546459	0.708229	0.593015	0.139498	0.27728	1.22922	0.0105045	0.0524734	MED37B	Heat,shock,protein,70
VIT_14s0060g02360	0.137574	0.642134	0.778566	1.0258	0.00836544	0.04995	1.34401	0.00204229	0.020776	NA	Histone,H2A,4,HTA12
VIT_14s0060g02390	-1.95344	8.4878e-07	0.00129734	0.0463804	0.716971	0.81689	0.857105	0.000205667	0.00714154	NA	SRC2/SRC2,(soybean,gene,regulated,BY,cold-2)
VIT_14s0066g00300	1.05907	0.00119362	0.0222831	0.540476	0.0321397	0.110209	-0.52125	0.0369114	0.115552	NA	Unknown
VIT_14s0066g00380	0.274863	0.585501	0.736691	-1.85768	0.00607185	0.0420711	-1.08995	0.0574668	0.154917	NA	ferric,reductase,defective,3
VIT_14s0066g00810	-0.881193	0.000153779	0.00854276	0.0263481	0.833323	0.895916	1.00512	6.6075e-05	0.00497522	RFS5	Raffinose,synthase
VIT_14s0066g00830	-0.144665	0.295776	0.485165	-0.944113	0.000145436	0.00647628	-1.02277	8.71434e-05	0.00534518	SIRB	Sirohydrochlorin,ferrochelatase
VIT_14s0066g00900	0.244033	0.322834	0.512618	1.05421	0.0024399	0.0255367	0.106344	0.657203	0.785354	CRK42	Cysteine-rich,receptor-like,protein,kinase,42
VIT_14s0066g01000	1.38946	3.59651e-05	0.0046124	0.509798	0.0119855	0.0611091	-0.304466	0.0847839	0.200904	PPT2	Phosphate/phosphoenolpyruvate,translocator
VIT_14s0066g01050	1.20427	2.17316e-05	0.00364603	0.417291	0.0109767	0.0582347	-0.019131	0.879861	0.933225	ASK5	Glycogen,synthase,kinase,3,beta
VIT_14s0066g01150	0.584904	0.117861	0.270206	1.81834	0.00084256	0.0150643	1.12595	0.0108543	0.0535663	NA	Cinnamoyl-CoA,reductase
VIT_14s0066g01190	-1.51891	3.12596e-06	0.00182225	-0.723908	0.000399206	0.0105221	-0.422806	0.00791818	0.0442154	NA	Unknown,protein
VIT_14s0066g01200	-1.24174	0.000112297	0.00710613	-1.29185	8.70922e-05	0.00491317	-0.978774	0.000495486	0.0102712	LSF1	Protein,kinase,beta-1,subunit,5'-AMP-activated
VIT_14s0066g01210	-0.172365	0.479726	0.653829	-1.70779	0.00014245	0.00640026	-2.55076	1.02285e-05	0.00249155	BCA2	Carbonic,anhydrase,,chloroplast,precursor
VIT_14s0066g01570	1.8535	0.00328039	0.0365583	2.88295	0.000249623	0.0084098	1.15457	0.029983	0.100977	NA	Unknown,protein
VIT_14s0066g01650	-0.166024	0.38181	0.567436	-0.458909	0.036262	0.118504	-1.01239	0.000716952	0.0120351	NA	Nodulin,MtN21,family
VIT_14s0066g01670	1.37023	0.0188092	0.0922866	0.969876	0.0685904	0.176118	-1.44477	0.0149077	0.0646627	DOX1	Alpha-dioxygenase
VIT_14s0066g01710	-0.693859	0.0151174	0.0822825	-0.266558	0.260039	0.417282	1.16375	0.00103171	0.014501	AXY4L	Leaf,senescence,protein
VIT_14s0066g01730	0.207307	0.724943	0.838053	-0.0585048	0.920563	0.952346	-1.91457	0.0115354	0.0554491	CSLC4	Cellulose,synthase,CSLC04
VIT_14s0066g01790	0.46262	0.182822	0.35701	0.89254	0.0244348	0.0935426	-1.19483	0.0064574	0.0394478	GASA14	GASA,like
VIT_14s0066g01810	1.04865	0.00597425	0.0494225	1.07017	0.00538946	0.0393026	1.02738	0.00662065	0.0400346	SAG101	SAG101,(senescence-associated,gene,101)
VIT_14s0066g01820	1.80538	8.38253e-05	0.00639899	1.92306	5.56443e-05	0.00433021	1.54847	0.00022254	0.00728922	SAG101	SAG101,(senescence-associated,gene,101)
VIT_14s0066g01830	1.6967	0.000189538	0.00923073	2.05206	5.59789e-05	0.00433021	1.77052	0.000144791	0.00621266	SAG101	SAG101,(senescence-associated,gene,101)
VIT_14s0066g01850	0.0797322	0.768769	0.86634	0.125038	0.646313	0.764691	-1.00672	0.00609922	0.0380696	PER31	Peroxidase
VIT_14s0066g01860	0.525769	0.184186	0.358803	1.43397	0.00498726	0.0376936	1.1895	0.012405	0.0578655	NA	Zinc,finger,protein,5
VIT_14s0066g02040	0.619046	0.0915855	0.231805	1.8587	0.000600296	0.0127004	1.4542	0.00246289	0.0230777	NA	Chaperone,BCS1,mitochondrial
VIT_14s0066g02090	0.515916	0.107473	0.254644	1.70901	0.000468377	0.0114633	1.01186	0.0084188	0.0457881	AATP1	AAA-type,ATPase
VIT_14s0066g02350	-1.63789	0.0025227	0.0319869	1.22336	0.0111261	0.0586069	0.846264	0.0501319	0.141989	GATL10	Galactinol,synthase
VIT_14s0066g02440	0.687154	0.000483577	0.0140099	1.01931	3.96543e-05	0.00377427	0.831969	0.000147446	0.00622021	GLCAT14A	Glycosyl,transferase,family,14,protein
VIT_14s0066g02470	1.90012	0.00444709	0.0427197	2.1603	0.0022337	0.0245541	1.27704	0.0278812	0.0960857	NA	Unknown,protein
VIT_14s0066g02510	-1.19197	0.00766111	0.0560368	-0.619374	0.0966522	0.218612	-0.49071	0.172639	0.326106	PCMP-E79	Pentatricopeptide,(PPR),repeat-containing,protein
VIT_14s0066g02530	0.0252689	0.79545	0.882676	-0.921358	2.24469e-05	0.00292751	-1.35423	1.65324e-06	0.00124031	NA	Fumarate,reductase/succinate,dehydrogenase,flavoprotein
VIT_14s0066g02610	-0.514077	0.0269062	0.112668	1.38083	0.000132786	0.00615266	1.31698	0.000179256	0.00664219	NA	Unknown
VIT_14s0066g02660	0.56153	0.336585	0.526072	2.27551	0.00405119	0.0337867	1.92642	0.00934535	0.0487351	NA	Hcr2-p1,2
VIT_14s0066g02680	1.45391	0.000621992	0.0160525	2.02268	7.91209e-05	0.00472762	1.89097	0.000121954	0.0058778	NA	Leucine-rich,repeat,protein,kinase
VIT_14s0068g00200	-0.670837	0.174751	0.346678	-0.241662	0.60358	0.731452	-1.25845	0.0251303	0.0898149	NA	No,hit
VIT_14s0068g00300	1.02322	0.0279156	0.114854	1.39155	0.00703082	0.0451363	0.28562	0.466485	0.631555	AFP3	ABRC5
VIT_14s0068g00840	-1.38252	0.000601676	0.0157741	-0.424392	0.114847	0.244904	1.34257	0.000716793	0.0120351	NA	RBR1,(retinoblastoma-related,1)
VIT_14s0068g00920	-2.15913	0.00873376	0.0601562	-0.169379	0.786496	0.863623	1.90313	0.0156699	0.066463	CHS	Chalcone,synthase,(CHS)
VIT_14s0068g00930	-2.05235	0.00232721	0.0307265	0.181044	0.695014	0.801705	1.58071	0.00897326	0.0476058	CHS	Chalcone,synthase
VIT_14s0068g01040	1.8166	0.0134982	0.0772583	1.15695	0.0754966	0.186939	0.584752	0.32741	0.50003	NA	Ethylene-responsive,transcription,factor,ERF113
VIT_14s0068g01160	-3.39326	7.75135e-05	0.00621887	-1.85845	0.00288765	0.0279153	0.860566	0.0778014	0.190174	NA	Cytokinin-repressed,protein,CR9
VIT_14s0068g01250	2.57211	2.03634e-05	0.00364603	2.3368	3.84296e-05	0.00373611	2.73776	1.34187e-05	0.00266119	NA	Mitochondrial,phosphate,transporter
VIT_14s0068g01260	0.292359	0.058106	0.175201	0.615153	0.00201907	0.0230305	1.05053	7.83623e-05	0.00525246	MPT3	Phosphate,carrier,protein
VIT_14s0068g01270	0.459163	0.00283297	0.0339796	0.597194	0.000630767	0.0130063	1.2127	6.53274e-06	0.00204481	NA	No,hit
VIT_14s0068g01320	0.895459	0.0270808	0.112953	0.820711	0.0379794	0.122057	1.2957	0.00494799	0.033871	NA	No,hit
VIT_14s0068g01500	2.69769	0.000708945	0.0173732	1.93628	0.00452817	0.0357884	1.13778	0.0468981	0.135707	GDPD1	Glycerophosphoryl,diester,phosphodiesterase
VIT_14s0068g01540	0.733715	0.0412635	0.143019	1.26967	0.00344115	0.0308836	0.706432	0.0472989	0.136489	NA	PBS1,(avrPphB,susceptible,1)
VIT_14s0068g01620	0.324602	0.415129	0.598684	-0.308842	0.437095	0.592	-1.05068	0.026165	0.0921667	NA	Pollen,proteins,Ole,e,I
VIT_14s0068g01720	0.0726877	0.696117	0.818007	-0.0430867	0.816249	0.88463	-1.08337	0.000486995	0.010194	LA1	Unknown,protein
VIT_14s0068g01780	1.33512	0.0160978	0.0846563	0.400205	0.377314	0.536095	0.0287799	0.947876	0.971763	NA	Squamosa,promoter-binding,protein,13,(SPL13)
VIT_14s0068g01790	1.37079	0.00746192	0.0552734	0.989886	0.0314451	0.108836	-0.489339	0.227191	0.392182	NA	Unknown
VIT_14s0068g01980	-0.722354	0.0293953	0.118276	-1.37848	0.00121933	0.0181973	-1.1376	0.00353799	0.0281823	NA	No,hit
VIT_14s0068g01990	-0.659781	0.0253933	0.108829	-1.16522	0.00154168	0.0201369	-0.794252	0.0112889	0.0547566	NA	Unknown,protein
VIT_14s0068g02010	3.0392	0.00110085	0.0215872	1.8314	0.015154	0.070262	0.420988	0.487609	0.650489	NA	IMP,dehydrogenase/GMP,reductase
VIT_14s0068g02150	0.739424	0.0516179	0.163938	1.19594	0.00674068	0.0443099	1.13559	0.00868796	0.0466714	NA	Kelch,repeat-containing,F-box,family,protein
VIT_14s0068g02190	1.53408	0.016175	0.0849003	0.86051	0.121235	0.253656	-1.10359	0.0581044	0.156017	CLC-A	Chloride,channel,protein,B
VIT_14s0081g00030	1.18081	0.00329468	0.0365723	1.05972	0.00578737	0.0408857	-0.288788	0.323043	0.495525	NA	Pathogenesis-related,protein-4,(Chitinase,)
VIT_14s0081g00050	-1.07978	0.00016504	0.00879365	-0.593324	0.00528461	0.0389822	-0.731268	0.00171623	0.0189343	HEL	PATHOgenesIS-related,4
VIT_14s0083g00080	2.31798	0.0118813	0.0718742	1.73729	0.0395416	0.125088	0.610695	0.405075	0.576747	NA	Unknown,protein
VIT_14s0083g00110	0.84827	0.000847948	0.019056	1.09668	0.000176432	0.00717888	0.876068	0.000700599	0.0119482	NA	Allene,oxide,cyclase
VIT_14s0083g00320	-1.23171	0.0167837	0.0866528	-0.19495	0.637203	0.757641	0.591903	0.177934	0.332645	NA	Cinnamoyl-CoA,reductase
VIT_14s0083g00370	-0.338467	0.40046	0.585206	0.141257	0.719855	0.819073	-1.30755	0.0104272	0.0522838	NA	Unknown,protein
VIT_14s0083g00460	1.41431	2.94149e-05	0.00410039	0.833996	0.000821241	0.0149321	0.443449	0.0209915	0.0796812	NA	Tryptophan,synthase,beta,chain,2
VIT_14s0083g00520	0.970988	0.000111214	0.00707821	1.07402	5.79673e-05	0.00433021	3.02634	4.89122e-08	0.000602337	POX1	Proline,oxidase
VIT_14s0083g00580	1.36768	0.00300638	0.0352001	1.59567	0.00127287	0.0185091	0.882646	0.0243582	0.0880147	SAMDC3	S-adenosyl-L-methionine,decarboxylase
VIT_14s0083g00850	0.914224	0.0330736	0.125367	1.6372	0.00207287	0.0233328	1.88054	0.000939723	0.0138641	NA	Lipase,GDSL,7
VIT_14s0083g00920	1.33022	0.033725	0.126982	2.42338	0.00193796	0.0225533	0.915162	0.113193	0.244169	NA	No,hit
VIT_14s0083g00940	1.64043	0.0163396	0.0853678	0.558005	0.321785	0.482589	-0.124456	0.818946	0.896237	NA	Auxin-independent,growth,promoter
VIT_14s0083g01100	-0.362613	0.0982406	0.240991	1.06748	0.000781835	0.0144919	-0.386709	0.0814719	0.195809	RGP1	Alpha-1,4-glucan-protein,synthase,1
VIT_14s0083g01130	0.589139	0.0771147	0.20787	1.06445	0.00716667	0.0455753	-0.238655	0.429774	0.599403	NA	MAP3K-like,protein,kinase,,putative,,expressed
VIT_14s0108g00050	1.13287	0.00163094	0.0256957	0.140893	0.558585	0.695187	0.620143	0.0302534	0.101461	NA	Ethylene-responsive,transcription,factor,WRINKLED,1
VIT_14s0108g00300	-1.08144	0.039787	0.139821	1.03703	0.0463247	0.13777	1.81538	0.00383589	0.0295046	NA	Leucine,Rich,Repeat,receptor-like,kinase
VIT_14s0108g00360	0.467937	0.235358	0.419143	-1.00373	0.0269237	0.0987288	-0.249892	0.510668	0.670241	NA	Hcr2-0B
VIT_14s0108g00400	-0.290127	0.138819	0.299526	0.387904	0.060567	0.163154	1.00211	0.000663375	0.0116862	NA	Glutaredoxin,family
VIT_14s0108g00470	0.432948	0.0627296	0.182838	-0.416535	0.0710153	0.180189	-1.0025	0.00133973	0.0166087	NA	Binding
VIT_14s0108g00540	2.54133	8.7992e-06	0.00274994	1.70332	0.000122711	0.00585695	1.81722	8.09705e-05	0.00529906	NA	Phosphofructokinase
VIT_14s0108g00710	0.174328	0.697308	0.818472	1.45892	0.0113898	0.0593088	0.215042	0.632366	0.766964	SMC4	Chromosome,condensation,protein
VIT_14s0108g00840	-0.479974	0.12284	0.277194	-0.419683	0.169028	0.314278	1.08802	0.0052681	0.0352642	NA	Unknown,protein
VIT_14s0108g00890	0.869921	0.00556712	0.0477392	1.15867	0.00116848	0.0178596	0.386565	0.123961	0.259391	NA	Beta-1,3-galactosyltransferase
VIT_14s0108g01250	-2.33141	0.00264256	0.0326283	-2.11268	0.00446592	0.0356034	0.206499	0.700449	0.816193	NA	Unknown
VIT_14s0108g01440	1.24738	0.000135968	0.00804806	1.29412	0.000107502	0.00551471	1.39587	6.59605e-05	0.00497522	NA	Unknown,protein
VIT_14s0108g01450	0.9815	0.0051943	0.0462386	1.42492	0.000650086	0.0132053	0.757285	0.0177701	0.0719013	NA	Calmodulin-binding
VIT_14s0108g01610	0.0927191	0.548334	0.709606	0.954564	0.000322106	0.00961228	1.14583	0.000101927	0.00562456	NA	UDP-glucose,6-dehydrogenase
VIT_14s0108g01620	0.00883484	0.978534	0.990939	0.970287	0.0180444	0.077975	1.22451	0.00605407	0.0379018	NA	UDP-glucose,6-dehydrogenase
VIT_14s0128g00110	-0.451571	0.0487395	0.158245	-0.610689	0.0145524	0.0688333	-1.28282	0.000251827	0.00777593	NA	Basic,helix-loop-helix,(bHLH),family
VIT_14s0128g00410	1.77332	0.00250468	0.0318879	1.20909	0.0167184	0.0745508	-0.243916	0.549459	0.703107	NA	CYCP4;1,(cyclin,p4;1)
VIT_14s0128g00460	1.23037	0.0150612	0.0821155	0.43659	0.294622	0.454247	1.27032	0.0130377	0.0595882	NA	Kinesin,motor,protein
VIT_14s0128g00780	2.16131	0.000214908	0.00970021	2.19362	0.000195793	0.00748488	1.2968	0.00416508	0.0308493	LOX1	Lipoxygenase
VIT_14s0128g00790	0.925889	0.00367007	0.0388322	1.8498	5.77831e-05	0.00433021	1.25996	0.00064247	0.0115291	LOX1	Lipoxygenase,(LOX1)
VIT_14s0128g00860	-1.00389	0.00138968	0.0238689	-1.39181	0.000194217	0.00748488	-1.32611	0.000262818	0.00789975	ALY2	MYB,related,DIRP,family,protein
VIT_14s0128g00870	-1.2835	3.9423e-05	0.00495673	-0.959306	0.00025507	0.00844081	-1.14566	8.26618e-05	0.00529906	ALY1	MYB,related,DIRP,family,protein
VIT_14s0128g00880	-0.85441	0.00213632	0.0292398	-1.15224	0.000370736	0.0101456	-0.974343	0.00101181	0.0143459	ALY1	MYB,related,DIRP,family,protein
VIT_14s0171g00110	-1.30793	5.59561e-05	0.00540919	-0.934901	0.000466369	0.0114579	-0.523819	0.0109124	0.0537714	LIP2	Lipase,family
VIT_14s0171g00400	1.24274	0.00310481	0.0356328	1.67359	0.000566737	0.0124172	2.30209	7.70111e-05	0.00525246	LHT1	Lysine,histidine,transporter,1
VIT_14s0219g00040	0.792812	0.0952311	0.236779	1.19319	0.0228217	0.0895116	0.212757	0.621279	0.759166	NA	Zinc,finger,(C3HC4-type,ring,finger)
VIT_14s0219g00220	-1.11825	0.00229308	0.0303802	-0.871411	0.00837129	0.04995	-0.743554	0.0173921	0.0709288	NA	CCT,motif,constans-like
VIT_14s0219g00230	-1.32039	0.0343904	0.128485	-0.162066	0.757632	0.845294	-3.02872	0.000522083	0.0104727	NA	Pectate,lyase
VIT_14s0219g00270	1.30457	0.00300899	0.0352092	1.49136	0.00143163	0.0193958	2.24874	0.000117871	0.00584293	NA	TEL1,(Terminal,EAR1-like,1)
VIT_14s0219g00280	1.95434	4.61577e-06	0.00210633	1.62755	1.58664e-05	0.00244919	1.41202	4.06969e-05	0.00412046	DHAPRD	Glycerol-3-phosphate,dehydrogenase,(NAD+)
VIT_15s0021g00210	-0.556252	0.0278561	0.114798	-1.20739	0.000526343	0.0119261	-0.668597	0.0126405	0.0585236	NA	EMB2411
VIT_15s0021g00730	1.25116	0.00101536	0.0206038	1.77858	0.000117386	0.00573308	1.87032	8.49834e-05	0.00529906	NA	No,hit
VIT_15s0021g00960	-1.35311	0.000333468	0.0117489	0.200438	0.370687	0.529863	0.0569409	0.793744	0.881228	NA	1-aminocyclopropane-1-carboxylate,oxidase
VIT_15s0021g01080	0.419244	0.0883042	0.226193	-0.515367	0.0451408	0.135662	-1.04151	0.0016826	0.0187642	NA	CYP72A1
VIT_15s0021g01260	0.956735	0.132161	0.290297	2.84767	0.00140774	0.0192607	3.76083	0.000266919	0.00796081	NA	Unknown
VIT_15s0021g01630	1.35942	0.00216502	0.0294614	1.75504	0.000490795	0.011645	0.633498	0.0646169	0.168613	NA	Ethylene,responsive,element,binding,factor,2
VIT_15s0021g01850	-0.357913	0.037555	0.135268	-0.756438	0.000975162	0.0162797	-1.02194	0.000155318	0.00634365	FKBP20-2	Peptidyl-prolyl,cis-trans,isomerase,FKBP-type,FKB20-2
VIT_15s0021g02300	1.26872	0.00999217	0.0654973	0.926035	0.0380275	0.122132	-0.817903	0.058974	0.157764	SPL8	Squamosa,promoter-binding,protein,8,(SPL8)
VIT_15s0021g02680	-1.79789	0.00157893	0.0253366	-0.712541	0.0894222	0.207887	-1.24984	0.0105008	0.0524684	CYCU2-1	Cyclin-U2-1,(CycU2;1),Cyclin-P3,1
VIT_15s0024g00200	-0.94666	0.0218968	0.100024	-1.21891	0.0068713	0.0445289	-0.536813	0.140646	0.282928	NA	Unknown
VIT_15s0024g00400	1.38905	0.00254737	0.0320617	1.47672	0.00181495	0.0218898	1.31992	0.00335661	0.0273491	NA	R,protein,MLA10
VIT_15s0024g01270	-2.09224	1.96326e-05	0.00364603	0.0235974	0.9132	0.947953	0.0753395	0.728887	0.836961	NA	Clavata1,receptor,kinase,(CLV1)
VIT_15s0024g01440	-1.05707	0.00115131	0.0219751	-0.226232	0.298286	0.458427	0.560396	0.0269732	0.0940005	XPT	Glucose,6,phosphate/phosphate,translocator-like,protein
VIT_15s0045g01160	-0.107688	0.708472	0.826343	0.265357	0.368976	0.528439	1.58725	0.000678598	0.0117888	NA	Avr9/Cf-9,rapidly,elicited,protein
VIT_15s0045g01280	0.514059	0.296552	0.486009	0.505015	0.304479	0.464591	1.3445	0.0212185	0.0802397	NA	NET1-associated,nuclear,protein,1,UTP17
VIT_15s0045g01330	-1.21314	0.00809772	0.0577803	-1.13341	0.0111974	0.0587895	-0.859949	0.0360068	0.113645	NA	Unknown
VIT_15s0045g01590	-0.141486	0.740751	0.847801	-0.775946	0.100614	0.224173	-1.17892	0.0237931	0.0866337	NA	Eceriferum,1,(CER1,protein),Sterol,desaturase
VIT_15s0046g00280	-1.46594	0.000175123	0.00903176	-0.616274	0.0194715	0.0814775	0.182892	0.401436	0.57288	NA	Unknown
VIT_15s0046g00490	-2.11063	0.00128802	0.0230489	-1.68328	0.00445208	0.0355667	1.34012	0.0135367	0.0609849	NA	Wax,synthase
VIT_15s0046g01110	-0.725731	0.0126871	0.0743863	-1.08152	0.0016277	0.0205967	-0.867267	0.00534838	0.0355479	HTR12	Histone,H3,2
VIT_15s0046g01140	0.688289	0.0356725	0.131186	1.31186	0.00163315	0.0206013	0.869052	0.0134897	0.0608442	NA	WRKY,DNA-binding,protein,53
VIT_15s0046g01300	-1.42438	1.083e-05	0.00294748	-0.729035	0.000782715	0.0144919	0.496114	0.00646848	0.0394489	NA	No,hit
VIT_15s0046g01360	1.13641	0.0135205	0.0772623	0.528436	0.172075	0.317915	-1.05881	0.0184944	0.073595	AGP20	No,hit
VIT_15s0046g01390	-0.0794438	0.822023	0.899964	-0.670735	0.0889061	0.207182	-1.59304	0.00219116	0.0215437	CRF6	Ethylene-responsive,transcription,factor,cytokinin,response,factor,4
VIT_15s0046g01460	-0.139063	0.600657	0.748419	0.772887	0.0184685	0.0791442	1.13651	0.00279711	0.0248192	NA	Unknown
VIT_15s0046g01560	0.311886	0.469798	0.645259	-1.33844	0.0133324	0.0651779	2.61956	0.000346057	0.00888981	BAG6	Unknown,protein
VIT_15s0046g01670	-0.039813	0.865	0.925628	0.00272967	0.99069	0.994091	-1.84113	7.59267e-05	0.00525246	NA	Chitinase,,class,III
VIT_15s0046g01690	0.402135	0.210553	0.38935	0.645512	0.062376	0.166195	-1.23421	0.00381235	0.0293953	NA	Chitinase,,class,III
VIT_15s0046g01970	-0.0130356	0.931692	0.966089	1.13066	0.000109396	0.00553801	0.628317	0.00355873	0.0282592	NA	Anthocyanidine,rhamnosyl-transferase
VIT_15s0046g01990	0.423079	0.135494	0.29503	1.12843	0.00274494	0.0272047	0.942775	0.00699003	0.0414078	NA	UDP-glucosyltransferase
VIT_15s0046g02000	1.3733	0.0100857	0.0657913	2.46599	0.000405856	0.0105792	1.48563	0.00688888	0.0410156	NA	Polygalacturonase,GH28
VIT_15s0046g02090	2.12006	0.00687033	0.0529089	1.56659	0.0268628	0.0985486	-0.63767	0.294158	0.465202	LEA14	Late,embryogenesis,abundant,group,14
VIT_15s0046g02110	-1.88009	0.00499173	0.0451038	-0.709561	0.173248	0.319415	-0.769603	0.144023	0.287933	LEA14	Late,embryogenesis,abundant,protein,Lea14-A
VIT_15s0046g02170	2.89256	0.00026532	0.0108361	3.369	0.000101174	0.00531772	3.27944	0.000120229	0.00587464	KPHMT2	3-methyl-2-oxobutanoate,hydroxy-methyl-transferase
VIT_15s0046g02360	-0.832911	0.0233164	0.103636	0.31297	0.314432	0.475044	-1.55242	0.00100323	0.0142919	NA	Unknown
VIT_15s0046g02390	-0.82058	0.00163844	0.0257347	-0.872959	0.00115016	0.0177005	-1.07328	0.00033434	0.00875541	PHT4;4	ANTR2,(anion,transporter,2)
VIT_15s0046g02400	1.24713	0.0360819	0.131859	1.57314	0.0137356	0.0665135	0.476274	0.356817	0.529391	GPAT4	Glycerol-3-phosphate,acyltransferase,8
VIT_15s0046g02410	1.66932	0.00332201	0.0366744	1.42928	0.00737631	0.046251	0.61899	0.151404	0.298082	NA	Aquaporin,TMP-C
VIT_15s0046g02420	0.367752	0.510113	0.678356	2.02792	0.0063701	0.0429559	0.768651	0.190016	0.347895	NA	Aquaporin,TMP-C
VIT_15s0046g02840	0.0815693	0.657335	0.789927	-1.12492	0.000356042	0.0100742	-0.529743	0.0195055	0.0760033	NA	Ankyrin,protein,kinase
VIT_15s0048g00350	0.413339	0.0408656	0.142198	0.904891	0.000906637	0.015698	1.26172	0.000117354	0.00584293	NA	3-phosphoshikimate,1-carboxyvinyltransferase,,chloroplast,precursor
VIT_15s0048g00370	0.721568	0.0758974	0.205842	1.05919	0.0183327	0.0787729	0.226687	0.534546	0.690602	TKL-1	Transketolase,,chloroplast,precursor
VIT_15s0048g00630	2.7992	0.000420283	0.0132108	3.02268	0.000261825	0.00847935	1.32901	0.0211373	0.080043	NA	Protease,inhibitor/seed,storage/lipid,transfer,protein,(LTP)
VIT_15s0048g00740	1.08854	0.00195499	0.0279502	0.676779	0.0205164	0.0843214	-0.36145	0.156147	0.304274	ZPR1	No,hit
VIT_15s0048g00860	0.397571	0.358224	0.545834	-1.94795	0.00187519	0.0222372	-1.75512	0.00331768	0.0272047	MAP65-4	Microtubule,associated,protein,(MAP65/ASE1),pleiade
VIT_15s0048g00970	1.23961	0.00194409	0.0278772	-0.360599	0.206274	0.358844	0.506891	0.0909177	0.210249	SEC1A	Cytokinesis,Sec1,protein,(KEULE)
[truncated: 615 more rows]
