# Supplementary material for: Rpv3–1 mediated resistance to grapevine downy mildew is associated with specific host transcriptional responses and the accumulation of stilbenes
Source: BMC Plant Biol. 2019 Aug 6;19:343. doi: 10.1186/s12870-019-1935-3 (PMC6685164; doi:10.1186/s12870-019-1935-3)
Supplement: Supplementary file 5 — List of 2042 differentially expressed genes identified using interaction term analysis and displayed in Venn diagram (Fig. 7). xInteraction term analyses to identify DEG characteristic for a successful defence by comparing the pairwise contrasts of Rpv3–1 samples with susceptible samples. (adjusted P ≤ 0.1). FC, fold change. (XLSX 305 kb) [file 12870_2019_1935_MOESM5_ESM.xlsx]

## Sheet: Tabelle1
Additional file 5. List of 2042 differentially expressed genes identified using interaction term analysis and displayed in Venn diagram (Figure 7). Interaction term analyses to identify DEG characteristic for a successful defence by comparing the pairwise contrasts of Rpv3-1 samples with susceptible samples. (adjusted P ≤ 0.1). FC, fold change.
	Rpv3-1 (avrRpv3- vs mock) vs susceptible (avrRpv3+ vs mock)					Rpv3-1 (avrRpv3+vs mock) vs susceptible (avrRpv3+ vs mock)
gene_id	logFC	AveExpr	t	P.Value	adj.P.Val	logFC	AveExpr	t	P.Value	adj.P.Val	annotation_Panther.description	annotation_Arabidopsis.thaliana.gene.name	Functional annotation	Venn diagram
VIT_16s0050g00410	-3.83524	1.55502	-10.9568	1.07569e-05	0.0169	-2.25786	1.55502	-6.45044	0.00033399	0.0950842	Putative uncharacterized protein;VIT_16s0050g00410;ortholog	NA	Photoassimilate-responsive,protein,PAR-1a	85
VIT_08s0058g00400	-2.94523	1.27251	-5.72911	0.000685353	0.0364326	-3.74774	1.27251	-7.29017	0.000155412	0.081752	Putative uncharacterized protein;VIT_08s0058g00400;ortholog	NA	No,hit
VIT_08s0058g00440	-2.83672	1.28809	-6.38825	0.000354504	0.0291435	-3.36465	1.28809	-7.57715	0.000121565	0.081752	Ferritin;VIT_08s0058g00440;ortholog	FER1	ferritin
VIT_03s0038g01150	-2.38652	0.852059	-7.85806	9.62722e-05	0.0204574	-1.92117	0.852059	-6.32581	0.000376531	0.0950842	Putative uncharacterized protein;VIT_03s0038g01150;ortholog	NA	Auxin-responsive
VIT_07s0005g05150	-2.29871	0.505976	-8.29497	6.78703e-05	0.0204574	-2.10849	0.505976	-7.60853	0.000118398	0.081752	Putative uncharacterized protein;VIT_07s0005g05150;ortholog	NA	No,hit
VIT_19s0027g01170	-2.02005	2.29487	-10.7683	1.20876e-05	0.0169	-1.21969	2.29487	-6.50184	0.000318037	0.0950842	Putative uncharacterized protein;VIT_19s0027g01170;ortholog	NA	R,protein,MLA10
VIT_13s0019g04250	-1.87231	-0.661875	-6.1961	0.000427362	0.0311511	-2.01723	-0.661875	-6.6757	0.000270084	0.0880611	Putative uncharacterized protein;VIT_13s0019g04250;ortholog	NA	Unknown,protein
VIT_01s0011g01790	-1.48955	3.2343	-10.4493	1.47885e-05	0.0169	-1.03862	3.2343	-7.28602	0.000155975	0.081752	Putative uncharacterized protein;VIT_01s0011g01790;ortholog	PP2A4	Galactose-binding,like
VIT_10s0003g00790	-1.4886	3.59323	-7.95855	8.87104e-05	0.0204574	-1.82072	3.59323	-9.73419	2.37267e-05	0.0755638	Glutamate receptor;VIT_10s0003g00790;ortholog	NA	Glutamate,receptor,protein
VIT_14s0066g02530	-1.3795	4.17147	-10.3921	1.53422e-05	0.0169	-0.946627	4.17147	-7.13115	0.000178665	0.081752	Putative uncharacterized protein;VIT_14s0066g02530;ortholog	NA	Fumarate,reductase/succinate,dehydrogenase,flavoprotein
VIT_02s0025g04300	-1.36864	4.33869	-6.37475	0.000359139	0.029176	-1.97372	4.33869	-9.19306	3.46408e-05	0.0755638	Putative uncharacterized protein;VIT_02s0025g04300;ortholog	NA	Thaumatin
VIT_07s0031g00880	-1.30296	2.78005	-7.60062	0.000119187	0.0216812	-1.18392	2.78005	-6.90622	0.000218538	0.081752	Sulfotransferase;VIT_07s0031g00880;ortholog	NA	Nodulation,protein
VIT_17s0053g00850	-1.27654	2.8657	-5.99104	0.000524164	0.0331637	-1.32768	2.8657	-6.23104	0.000412951	0.0950842	Putative uncharacterized protein;VIT_17s0053g00850;ortholog	CNGC20	Cyclic,nucleotide-binding,transporter,1
VIT_12s0034g01690	-1.24997	-0.129587	-4.18403	0.00401515	0.0703163	-2.08466	-0.129587	-6.97801	0.000204818	0.081752	Putative uncharacterized protein;VIT_12s0034g01690;ortholog	NA	No,hit
VIT_06s0004g08340	-1.20152	0.427244	-4.46044	0.00285418	0.061416	-1.74554	0.427244	-6.48001	0.000324705	0.0950842	Putative uncharacterized protein;VIT_06s0004g08340;ortholog	NA	DNA-binding,bromodomain-containing,protein
VIT_19s0027g01330	-1.18572	3.94864	-8.08301	8.02571e-05	0.0204574	-1.03675	3.94864	-7.06748	0.000189054	0.081752	Putative uncharacterized protein;VIT_19s0027g01330;ortholog	NA	R,protein,,PRF,,disease,resistance,protein
VIT_19s0014g00530	-1.13986	3.32215	-6.00424	0.000517241	0.0331637	-1.32241	3.32215	-6.96583	0.000207076	0.081752	Putative uncharacterized protein;VIT_19s0014g00530;ortholog	NA	Receptor,kinase,2
VIT_16s0050g01860	-1.10687	2.19538	-4.71769	0.0020987	0.05536	-1.6798	2.19538	-7.15961	0.000174231	0.081752	Putative uncharacterized protein;VIT_16s0050g01860;ortholog	SLAH2	SLAH3,(SLAC1,Homologue,3)
VIT_19s0093g00060	-1.07127	3.38343	-6.41907	0.000344165	0.0289113	-1.03666	3.38343	-6.21169	0.000420864	0.0950842	Putative uncharacterized protein;VIT_19s0093g00060;ortholog	NA	Polygalacturonase,PGA3
VIT_06s0004g07800	-0.92571	3.25566	-5.71752	0.000693665	0.0366199	-1.04243	3.25566	-6.4384	0.000337854	0.0950842	Putative uncharacterized protein;VIT_06s0004g07800;ortholog	NA	Pentatricopeptide,(PPR),repeat-containing,protein
VIT_06s0009g02670	-0.918201	3.28298	-5.15476	0.00127209	0.0464348	-1.1005	3.28298	-6.17819	0.000434965	0.0950842	Putative uncharacterized protein;VIT_06s0009g02670;ortholog	NA	Unknown
VIT_11s0016g01120	-0.857732	4.96842	-6.05742	0.000490373	0.0327392	-0.878883	4.96842	-6.20679	0.000422894	0.0950842	Putative uncharacterized protein;VIT_11s0016g01120;ortholog	NA	Tubulin-tyrosine,ligase
VIT_18s0001g13740	-0.81778	-0.226789	-4.65372	0.00226341	0.0569504	-1.51542	-0.226789	-8.62373	5.26956e-05	0.0755638	Putative uncharacterized protein;VIT_18s0001g13740;ortholog	NA	BZIP,transcription,factor
VIT_07s0191g00250	-0.72432	2.20284	-4.72275	0.00208624	0.05536	-0.950839	2.20284	-6.1997	0.000425849	0.0950842	Putative uncharacterized protein;VIT_07s0191g00250;ortholog	NA	Exo-1,3-beta-glucanase
VIT_05s0020g00170	-0.684499	5.66246	-5.76717	0.000658819	0.036291	-0.770635	5.66246	-6.4929	0.00032075	0.0950842	Putative uncharacterized protein;VIT_05s0020g00170;ortholog	NA	Zinc,knuckle
VIT_17s0000g05040	-0.607832	6.82033	-3.84359	0.00621002	0.0811475	-1.08089	6.82033	-6.83492	0.000233195	0.081752	Putative uncharacterized protein;VIT_17s0000g05040;ortholog	NA	No,hit
VIT_12s0035g00010	-0.603755	2.03594	-3.77964	0.00675318	0.084303	-1.30646	2.03594	-8.17872	7.43728e-05	0.0755638	Putative uncharacterized protein;VIT_12s0035g00010;ortholog	DMT1	DNA,(cytosine-5)-methyltransferase,(ATHIM)
VIT_06s0009g01420	0.483033	5.99943	4.04837	0.00476721	0.0743903	1.08526	5.99943	9.09572	3.71569e-05	0.0755638	Putative uncharacterized protein;VIT_06s0009g01420;ortholog	LTPG2	Protease,inhibitor/seed,storage/lipid,transfer,protein,(LTP)
VIT_00s0231g00070	0.534245	3.97968	3.75318	0.00699287	0.0857485	0.973773	3.97968	6.84096	0.000231913	0.081752	Putative uncharacterized protein;VIT_00s0231g00070;ortholog	NA	Auxin-responsive,protein
VIT_15s0021g01220	0.588268	5.04156	4.64052	0.00229914	0.0573462	0.767029	5.04156	6.05066	0.000493702	0.0989307	Putative uncharacterized protein;VIT_15s0021g01220;ortholog	NA	Transcription,factor
VIT_07s0130g00250	0.653521	5.03766	4.17745	0.00404846	0.0705436	1.03541	5.03766	6.61857	0.000284884	0.0901007	Putative uncharacterized protein;VIT_07s0130g00250;ortholog	LIGB	4,5-DOPA,dioxygenase,extradiol
VIT_09s0018g01820	0.860503	5.3667	6.97011	0.000206278	0.0248011	1.00917	5.3667	8.17431	7.46329e-05	0.0755638	Putative uncharacterized protein;VIT_09s0018g01820;ortholog	MKK4	MKK5
VIT_13s0067g02630	0.903531	2.22916	3.89145	0.00583453	0.0790954	1.88193	2.22916	8.10537	7.88372e-05	0.0758296	Putative uncharacterized protein;VIT_13s0067g02630;ortholog	NA	No,hit
VIT_09s0002g08650	0.909215	0.442103	4.2484	0.00370458	0.0675498	1.31401	0.442103	6.13983	0.000451766	0.0965625	Putative uncharacterized protein;VIT_09s0002g08650;ortholog	NA	Nodulin
VIT_13s0067g00220	0.917091	4.98827	4.82583	0.00184951	0.0527878	1.61555	4.98827	8.50123	5.78506e-05	0.0755638	Aquaporin PIP11;PIP1;1;ortholog	PIP1,4	Aquaporin,TMP-C
VIT_10s0003g03810	0.961932	1.33316	4.77778	0.00195595	0.0535396	1.29569	1.33316	6.43553	0.000338784	0.0950842	Putative uncharacterized protein;VIT_10s0003g03810;ortholog	TIFY5A	No,hit
VIT_06s0004g03390	1.049	6.18602	6.94934	0.000210178	0.024905	0.959678	6.18602	6.35763	0.00036512	0.0950842	Putative uncharacterized protein;VIT_06s0004g03390;ortholog	TET3	TET3,(tetraspanin3)
VIT_05s0029g00330	1.09624	8.16156	8.1092	7.85965e-05	0.0204574	0.948522	8.16156	7.01651	0.000197859	0.081752	Adenosylhomocysteinase;VIT_05s0029g00330;ortholog	SAHH2	Adenosylhomocysteinase,(S-adenosyl-L-homocysteine,hydrolase)
VIT_19s0014g05430	1.11165	2.55808	8.11227	7.84041e-05	0.0204574	1.09422	2.55808	7.98511	8.68253e-05	0.0759209	Putative uncharacterized protein (Fragment);VIT_19s0014g05430;ortholog	NA	NDR1,(non,race-specific,disease,resistance)
VIT_04s0008g06420	1.12984	1.55727	7.60217	0.000119032	0.0216812	1.01538	1.55727	6.83201	0.000233817	0.081752	Putative uncharacterized protein;VIT_04s0008g06420;ortholog	NA	No,hit
VIT_11s0118g00250	1.13348	4.38435	6.68021	0.000268954	0.0265327	1.06756	4.38435	6.29175	0.000389189	0.0950842	Putative uncharacterized protein;VIT_11s0118g00250;ortholog	NA	IMP,dehydrogenase/GMP,reductase
VIT_08s0007g03530	1.14755	6.77052	8.61197	5.31672e-05	0.0204574	0.834095	6.77052	6.2596	0.000401576	0.0950842	Putative uncharacterized protein;VIT_08s0007g03530;ortholog	SAP3	Zf,A20,and,AN1,domain-containing,stress-associated,protein,4
VIT_05s0029g01490	1.1995	2.24046	6.7473	0.000252741	0.0265327	1.08521	2.24046	6.1044	0.000467933	0.0978437	Putative uncharacterized protein;VIT_05s0029g01490;ortholog	NA	Ankyrin,repeat
VIT_02s0025g02590	1.22448	4.38202	6.53262	0.000308892	0.0276767	1.27337	4.38202	6.79341	0.000242234	0.081752	Putative uncharacterized protein;VIT_02s0025g02590;ortholog	NA	Homeobox-leucine,zipper,protein,ATHB-12
VIT_04s0044g01430	1.22531	5.48086	7.31247	0.000152433	0.0226272	1.2957	5.48086	7.73257	0.000106755	0.081752	Putative uncharacterized protein;VIT_04s0044g01430;ortholog	NA	Unknown,protein
VIT_17s0000g09710	1.26721	6.58071	6.60597	0.000288268	0.0275891	1.26904	6.58071	6.61549	0.000285707	0.0901007	Putative uncharacterized protein;VIT_17s0000g09710;ortholog	SOBIR1	Leucine-rich,repeat,transmembrane,protein,kinase
VIT_18s0041g00710	1.31169	4.66047	7.53522	0.000125948	0.0220261	1.4509	4.66047	8.33495	6.57842e-05	0.0755638	Glycosyltransferase;VIT_18s0041g00710;ortholog	NA	UDP-glucose:,anthocyanidin,5,3-O-glucosyltransferase
VIT_07s0031g00760	1.33313	3.01033	8.19398	7.34804e-05	0.0204574	1.114	3.01033	6.84713	0.00023061	0.081752	Putative uncharacterized protein;VIT_07s0031g00760;ortholog	NA	EF,hand
VIT_08s0007g07600	1.33715	2.13367	7.7302	0.000106965	0.0212005	1.38781	2.13367	8.02304	8.42115e-05	0.0759209	Pyruvate kinase;VIT_08s0007g07600;ortholog	NA	Pyruvate,kinase,,cytosolic,isozyme
VIT_18s0041g00920	1.33782	0.88068	5.51441	0.000859276	0.039269	1.49176	0.88068	6.14894	0.000447713	0.0965625	Putative uncharacterized protein;VIT_18s0041g00920;ortholog	NA	UDP-glucose:,anthocyanidin,5,3-O-glucosyltransferase
VIT_02s0033g01370	1.34003	7.65561	9.86731	2.16787e-05	0.0170138	0.843618	7.65561	6.21199	0.000420739	0.0950842	Putative uncharacterized protein;VIT_02s0033g01370;ortholog	DUR3	Sodium:solute,symporter,family,protein
VIT_03s0180g00210	1.37777	1.21018	6.29515	0.000387904	0.0297295	1.36177	1.21018	6.22203	0.000416616	0.0950842	Putative uncharacterized protein;VIT_03s0180g00210;ortholog	NA	Myb,domain,protein,R1
VIT_17s0000g07090	1.40917	2.96009	7.94661	8.95729e-05	0.0204574	1.28598	2.96009	7.25191	0.000160679	0.081752	Putative uncharacterized protein;VIT_17s0000g07090;ortholog	NA	UDP-glucoronosyl,and,UDP-glucosyl,transferase
VIT_08s0040g01520	1.50238	2.34746	7.73123	0.000106873	0.0212005	1.17869	2.34746	6.0655	0.000486431	0.0984998	Glycosyltransferase;VIT_08s0040g01520;ortholog	NA	Indole-3-acetate,beta-glucosyltransferase
VIT_08s0032g01150	1.56872	5.46806	5.78335	0.000647889	0.036291	1.72421	5.46806	6.35656	0.000365496	0.0950842	Putative uncharacterized protein;VIT_08s0032g01150;ortholog	SYP121	Syntaxin,1B/2/3/4
VIT_08s0007g02360	1.58239	2.7467	3.8765	0.0059491	0.0795295	2.4933	2.7467	6.10804	0.000466242	0.0978437	Putative uncharacterized protein;VIT_08s0007g02360;ortholog	NA	Harpin,inducing,protein,1-like,9
VIT_19s0015g00320	1.66209	2.58761	8.07105	8.1029e-05	0.0204574	1.40011	2.58761	6.79884	0.000241031	0.081752	Putative uncharacterized protein;VIT_19s0015g00320;ortholog	TPK1	KCO1,(two,pore,K,channel)
VIT_00s0265g00100	1.72353	2.963	6.68915	0.000266727	0.0265327	1.73733	2.963	6.7427	0.000253818	0.0841845	Putative uncharacterized protein;VIT_00s0265g00100;ortholog	LECRK71	Lectin-receptor,like,protein,kinase,3
VIT_16s0039g02040	1.73128	5.37373	10.3658	1.56047e-05	0.0169	1.15905	5.37373	6.93964	0.000212026	0.081752	Putative uncharacterized protein;VIT_16s0039g02040;ortholog	4CL3	4-coumarate-CoA,ligase,3
VIT_17s0000g07070	1.82275	6.10952	11.9456	6.00059e-06	0.0169	1.27815	6.10952	8.37649	6.36928e-05	0.0755638	Putative uncharacterized protein;VIT_17s0000g07070;ortholog	NA	UDP-glucoronosyl,and,UDP-glucosyl,transferase
VIT_17s0000g07030	1.82896	4.31405	11.047	1.01796e-05	0.0169	1.25523	4.31405	7.5816	0.000121111	0.081752	Putative uncharacterized protein;VIT_17s0000g07030;ortholog	NA	Cis-zeatin,O-beta-D-glucosyltransferase
VIT_14s0066g02610	1.83106	3.43342	7.00713	0.000199529	0.0244481	1.89491	3.43342	7.25148	0.00016074	0.081752	Putative uncharacterized protein;VIT_14s0066g02610;ortholog	NA	Unknown
VIT_05s0020g03240	1.87063	3.62367	8.36016	6.45056e-05	0.0204574	1.61355	3.62367	7.21122	0.000166502	0.081752	Putative uncharacterized protein;VIT_05s0020g03240;ortholog	NA	S-receptor,kinase
VIT_18s0001g06150	1.9093	5.23917	7.30196	0.000153828	0.0226272	2.33932	5.23917	8.94655	4.14241e-05	0.0755638	Putative uncharacterized protein;VIT_18s0001g06150;ortholog	EXO	Phosphate-induced,protein,1
VIT_08s0007g05960	1.90989	-0.726217	8.59224	5.39696e-05	0.0204574	1.61132	-0.726217	7.24902	0.000161085	0.081752	Putative uncharacterized protein;VIT_08s0007g05960;ortholog	NA	Calmodulin,binding,protein
VIT_18s0001g07320	1.92812	5.40408	8.15954	7.55118e-05	0.0204574	1.95263	5.40408	8.26329	6.95763e-05	0.0755638	Putative uncharacterized protein;VIT_18s0001g07320;ortholog	PUMP5	2-oxoglutarate/malate,carrier,protein,,Mitochondrial
VIT_09s0018g01080	1.95381	2.29111	6.71462	0.000260497	0.0265327	2.00253	2.29111	6.88206	0.000223385	0.081752	Putative uncharacterized protein;VIT_09s0018g01080;ortholog	EFR	EFR,(EF-TU,receptor)
VIT_17s0000g06920	1.99804	1.95954	7.83838	9.78363e-05	0.0204574	2.14963	1.95954	8.43306	6.09645e-05	0.0755638	Putative uncharacterized protein;VIT_17s0000g06920;ortholog	NA	Remorin
VIT_18s0001g06400	2.02189	2.12335	6.93138	0.000213616	0.024905	2.30755	2.12335	7.91067	9.22263e-05	0.0766687	Putative uncharacterized protein;VIT_18s0001g06400;ortholog	NA	No,hit
VIT_00s0199g00310	2.11617	1.63209	7.69537	0.000110105	0.0212005	3.02249	1.63209	10.9912	1.05324e-05	0.0675371	Putative uncharacterized protein;VIT_00s0199g00310;ortholog	NA	No,hit
VIT_00s2607g00010	2.12516	3.13582	12.6787	4.00291e-06	0.0169	1.17156	3.13582	6.98949	0.000202714	0.081752	Phosphoserine aminotransferase;VIT_00s2607g00010;ortholog	PSAT1	Phosphoserine,aminotransferase
VIT_15s0024g01270	2.16757	3.01363	7.33693	0.000149238	0.0226272	2.11583	3.01363	7.16179	0.000173897	0.081752	Putative uncharacterized protein;VIT_15s0024g01270;ortholog	NA	Clavata1,receptor,kinase,(CLV1)
VIT_17s0000g07080	2.24054	3.01725	14.9547	1.29153e-06	0.0124226	1.65019	3.01725	11.0143	1.03844e-05	0.0675371	Putative uncharacterized protein;VIT_17s0000g07080;ortholog	NA	UDP-glucosyltransferase,HRA25
VIT_11s0016g00860	2.28062	0.44931	6.34937	0.000368043	0.0292564	2.22235	0.44931	6.18714	0.000431148	0.0950842	Putative uncharacterized protein;VIT_11s0016g00860;ortholog	NA	Strictosidine,synthase;,Quinoprotein,amine,dehydrogenase,,beta,chain
VIT_00s0477g00010	2.49234	-0.679929	6.3615	0.000363756	0.029176	3.99346	-0.679929	10.193	1.74598e-05	0.0755638	Putative uncharacterized protein;VIT_00s0477g00010;ortholog	NA	No,hit
VIT_08s0007g01070	2.52189	0.268155	7.98604	8.67605e-05	0.0204574	2.70681	0.268155	8.5716	5.48229e-05	0.0755638	Putative uncharacterized protein;VIT_08s0007g01070;ortholog	NA	DC1,domain-containing,protein
VIT_18s0001g06170	2.56251	3.02646	9.26288	3.29549e-05	0.0204574	2.7032	3.02646	9.77143	2.31325e-05	0.0755638	Putative uncharacterized protein;VIT_18s0001g06170;ortholog	NA	Phosphate-induced,protein,1
VIT_02s0025g02490	2.80606	1.10854	9.1567	3.55576e-05	0.0204574	2.75917	1.10854	9.00368	3.97277e-05	0.0755638	Putative uncharacterized protein;VIT_02s0025g02490;ortholog	NA	Unknown,protein
VIT_14s0060g02390	2.81054	1.86441	16.1691	7.53594e-07	0.0124226	1.99982	1.86441	11.505	7.73924e-06	0.0675371	Putative uncharacterized protein;VIT_14s0060g02390;ortholog	NA	SRC2/SRC2,(soybean,gene,regulated,BY,cold-2)
VIT_05s0020g03270	2.83416	1.31864	10.6985	1.26271e-05	0.0169	1.65303	1.31864	6.23997	0.000409356	0.0950842	Putative uncharacterized protein;VIT_05s0020g03270;ortholog	NA	S-receptor,kinase
VIT_06s0004g04010	2.87026	2.10162	7.33857	0.000149026	0.0226272	2.46446	2.10162	6.30103	0.000385692	0.0950842	Putative uncharacterized protein;VIT_06s0004g04010;ortholog	NA	Exocyst,subunit,EXO70,H7
VIT_02s0025g00700	3.23255	2.74116	9.0655	3.79797e-05	0.0204574	2.23773	2.74116	6.27558	0.000395363	0.0950842	Putative uncharacterized protein;VIT_02s0025g00700;ortholog	NA	Aluminum-activated,malate,transporter,9
VIT_09s0002g03070	3.28217	1.24744	6.48984	0.000321682	0.0282566	3.62688	1.24744	7.17143	0.000172425	0.081752	Putative uncharacterized protein;VIT_09s0002g03070;ortholog	NA	FRK1,(FLG22-induced,receptor-like,kinase,1)
VIT_18s0001g03170	3.72611	2.24399	10.0141	1.96494e-05	0.0170138	2.42246	2.24399	6.51044	0.00031545	0.0950842	Putative uncharacterized protein;VIT_18s0001g03170;ortholog	NA	Nodulin,MtN21,family
VIT_09s0054g00080	3.80202	1.55693	8.82014	4.5477e-05	0.0204574	3.07273	1.55693	7.12829	0.000179118	0.081752	Putative uncharacterized protein;VIT_09s0054g00080;ortholog	NA	Hcr2-p2
VIT_06s0004g06830	-7.39585	4.04202	-6.28875	0.000390325	0.0297963						Putative uncharacterized protein;VIT_06s0004g06830;ortholog	ASN1	Asparagine,synthetase	1946
VIT_19s0014g01370	-4.65681	3.19307	-5.05777	0.0014183	0.0485291						Putative uncharacterized protein;VIT_19s0014g01370;ortholog	NA	Curculin,(mannose-binding),lectin
VIT_05s0094g00330	-4.57703	5.36789	-4.0529	0.00473975	0.0743903						Putative uncharacterized protein;VIT_05s0094g00330;ortholog	NA	Chitinase,,class,IV,[Vitis,vinifera]
VIT_03s0038g02220	-4.38449	4.0787	-7.48968	0.000130911	0.022282						Putative uncharacterized protein;VIT_03s0038g02220;ortholog	ADF9	Cofilin
VIT_03s0063g01230	-4.37935	1.54351	-4.88671	0.00172377	0.0515095						Putative uncharacterized protein;VIT_03s0063g01230;ortholog	NA	No,hit
VIT_08s0007g01480	-4.28427	0.584394	-9.83807	2.21107e-05	0.0170138						Putative uncharacterized protein;VIT_08s0007g01480;ortholog	NA	TTL1,(tetratricopetide-repeat,thioredoxin-like,1)
VIT_05s0094g00340	-4.15623	6.8581	-3.50522	0.0097448	0.0967195						Class IV chitinase;Chi4D;ortholog	NA	Chitinase,class,IV
VIT_13s0106g00250	-3.94998	-0.273136	-5.69668	0.0007089	0.0368072						Putative uncharacterized protein;VIT_13s0106g00250;ortholog	NA	Carboxylic,ester,hydrolase
VIT_17s0000g10370	-3.88301	1.82039	-4.85129	0.00179573	0.052224						Putative uncharacterized protein;VIT_17s0000g10370;ortholog	NA	No,hit
VIT_03s0063g01970	-3.84469	4.79388	-7.81039	0.000100111	0.020708						Putative uncharacterized protein;VIT_03s0063g01970;ortholog	NA	Non-symbiotic,hemoglobin,2
VIT_01s0026g00290	-3.56917	-0.19142	-4.47885	0.00279117	0.0610545						Putative uncharacterized protein;VIT_01s0026g00290;ortholog	NA	No,hit
VIT_04s0023g02210	-3.54922	4.94957	-4.9428	0.00161623	0.0503913						NA	NA	SAM,dependent,carboxyl,methyltransferase,Methyltransf_7
VIT_03s0038g03480	-3.54507	-0.769328	-9.23997	3.34977e-05	0.0204574						Putative uncharacterized protein;VIT_03s0038g03480;ortholog	SAUR67	Auxin-induced,SAUR
VIT_12s0028g03560	-3.49983	2.24993	-3.78016	0.00674858	0.084303						Putative uncharacterized protein;VIT_12s0028g03560;ortholog	NA	Unknown,protein
VIT_05s0077g01910	-3.39072	2.99929	-7.16991	0.000172656	0.0237242						Putative uncharacterized protein;VIT_05s0077g01910;ortholog	NA	No,hit
VIT_00s0317g00030	-3.36892	3.43474	-5.02272	0.00147563	0.0489834						Putative uncharacterized protein;VIT_00s0317g00030;ortholog	NA	Unknown,protein
VIT_07s0005g02490	-3.34584	4.02444	-6.54607	0.00030499	0.0276767						Putative uncharacterized protein;VIT_07s0005g02490;ortholog	CYP709B3	CYP709B2
VIT_12s0028g02590	-3.24687	0.526723	-3.4704	0.0102168	0.0985664						Putative uncharacterized protein;VIT_12s0028g02590;ortholog	BZIP61	BZIP,transcription,factor
VIT_05s0094g00350	-3.22126	7.1467	-4.25206	0.00368775	0.0673066						Putative uncharacterized protein;VIT_05s0094g00350;ortholog	NA	Chitinase,class,IV
VIT_17s0000g01930	-3.16321	4.51295	-4.98587	0.0015387	0.0497792						Potassium transporter;VIT_17s0000g01930;ortholog	NA	Potassium,transporter,2
VIT_06s0004g04860	-3.10012	2.50273	-8.20968	7.25749e-05	0.0204574						Putative uncharacterized protein;VIT_06s0004g04860;ortholog	EXPA6	Alpha-expansin,6,precursor
VIT_16s0050g00430	-3.09315	-0.227699	-4.71416	0.00210743	0.05536						Putative uncharacterized protein;VIT_16s0050g00430;ortholog	NA	Photoassimilate-responsive,protein,PAR-1a
VIT_08s0007g06080	-3.01792	-0.916421	-6.69348	0.000265657	0.0265327						Putative uncharacterized protein;VIT_08s0007g06080;ortholog	NA	Beta,1-3,glucanase,[Vitis,vinifera]
VIT_07s0005g05520	-3.00992	0.382508	-3.72413	0.00726671	0.0867454						Pectate lyase;VIT_07s0005g05520;ortholog	NA	Pectate,lyase
VIT_12s0059g00440	-3.00374	8.26939	-7.92522	9.11417e-05	0.0204574						Putative uncharacterized protein;VIT_12s0059g00440;ortholog	NA	No,hit
VIT_17s0000g06210	-2.99969	4.11547	-5.5848	0.000797354	0.0379671						Putative uncharacterized protein;VIT_17s0000g06210;ortholog	GASA6	GASA,like
VIT_12s0059g02010	-2.99661	2.3788	-3.60711	0.0084933	0.092465						Putative uncharacterized protein;VIT_12s0059g02010;ortholog	NA	Glutamate,formiminotransferase
VIT_18s0001g06690	-2.99088	2.10515	-4.28232	0.00355164	0.0663933						Putative uncharacterized protein;VIT_18s0001g06690;ortholog	NA	Gibberellin,20,oxidase,2
VIT_12s0059g01740	-2.96691	-1.12465	-6.11606	0.000462541	0.0321542						Putative uncharacterized protein;VIT_12s0059g01740;ortholog	NA	Phagocytosis,and,cell,motility,protein,ELMO1
VIT_03s0063g02620	-2.9159	2.12475	-4.09166	0.00451167	0.0730028						Putative uncharacterized protein;VIT_03s0063g02620;ortholog	RL1	Myb,RAD,(Transcription,factor,RAD)
VIT_16s0039g02720	-2.8874	1.02144	-10.6335	1.31546e-05	0.0169						Glutamate dehydrogenase;VIT_16s0039g02720;ortholog	GDH2	Glutamate,dehydrogenase,2,(GDH2)
VIT_00s0392g00060	-2.87156	-0.155913	-4.80821	0.00188778	0.053248						Putative uncharacterized protein;VIT_00s0392g00060;ortholog	NA	(E,E)-alpha-farnesene,synthase
VIT_06s0004g02880	-2.87143	0.8335	-4.19493	0.0039606	0.0697074						Putative uncharacterized protein;VIT_06s0004g02880;ortholog	NA	Receptor-like,kinase
VIT_19s0014g02900	-2.86242	4.78916	-5.59473	0.000789027	0.0377575						Putative uncharacterized protein;VIT_19s0014g02900;ortholog	RMA3	Ring,finger,protein,185
VIT_13s0067g02930	-2.82134	4.59094	-4.82729	0.00184638	0.0527769						Putative uncharacterized protein;VIT_13s0067g02930;ortholog	EXPA8	Expansin,[Vitis,labrusca,x,Vitis,vinifera],EXPA8
VIT_14s0066g01670	-2.815	4.46332	-4.40419	0.00305663	0.0629757						Putative uncharacterized protein;VIT_14s0066g01670;ortholog	DOX1	Alpha-dioxygenase
VIT_04s0023g00560	-2.77012	1.08226	-5.19221	0.00122019	0.0456668						Putative uncharacterized protein;VIT_04s0023g00560;ortholog	NA	Auxin,responsive,SAUR,protein
VIT_12s0059g02590	-2.76772	0.585269	-4.44227	0.00291794	0.0616299						Putative uncharacterized protein;VIT_12s0059g02590;ortholog	NA	Receptor,protein,kinase,RK20-1
VIT_03s0038g01110	-2.76138	0.252655	-3.95221	0.00539316	0.0763787						Putative uncharacterized protein;VIT_03s0038g01110;ortholog	NA	Auxin-responsive,SAUR31
VIT_15s0046g02090	-2.75773	-0.395094	-3.46447	0.0102998	0.0988217						Putative uncharacterized protein;VIT_15s0046g02090;ortholog	LEA14	Late,embryogenesis,abundant,group,14
VIT_08s0007g06040	-2.73585	6.68938	-5.96551	0.000537844	0.0334101						Putative uncharacterized protein;VIT_08s0007g06040;ortholog	BG2	Beta-1,3-glucanase
VIT_03s0091g00120	-2.73166	-0.570116	-4.0596	0.00469941	0.074316						Putative uncharacterized protein;VIT_03s0091g00120;ortholog	NA	Prp27-like,protein
VIT_03s0063g00370	-2.72852	5.67241	-5.17991	0.00123697	0.0459374						Putative uncharacterized protein;VIT_03s0063g00370;ortholog	NIR1	Nitrite,reductase
VIT_12s0035g02080	-2.72687	3.68265	-3.67142	0.00779361	0.0896483						Putative uncharacterized protein;VIT_12s0035g02080;ortholog	NA	Unknown,protein
VIT_03s0063g02360	-2.7226	2.35803	-4.2808	0.00355832	0.0663933						Putative uncharacterized protein;VIT_03s0063g02360;ortholog	NA	Epicotyl-specific,tissue,protein
VIT_10s0071g00330	-2.69176	-0.0631575	-6.18339	0.000432742	0.0312957						Putative uncharacterized protein;VIT_10s0071g00330;ortholog	NA	GRAM,domain-containing,protein,/,ABA-responsive
VIT_14s0068g02190	-2.63767	7.26891	-3.81579	0.00644002	0.0822075						Chloride channel protein;VIT_14s0068g02190;ortholog	CLC-A	Chloride,channel,protein,B
VIT_03s0038g04330	-2.61312	6.76922	-4.59869	0.00241657	0.0585485						Putative uncharacterized protein;VIT_03s0038g04330;ortholog	NA	Unknown
VIT_02s0025g00280	-2.61127	2.70891	-5.57196	0.000808272	0.0382974						Putative uncharacterized protein;VIT_02s0025g00280;ortholog	HSP90-1	Heat,shock,protein,90-1
VIT_12s0034g01870	-2.58955	2.85684	-5.66451	0.000733158	0.0370178						Putative uncharacterized protein;VIT_12s0034g01870;ortholog	NA	Cupin
VIT_13s0019g04660	-2.58847	3.55562	-9.84635	2.19874e-05	0.0170138						Putative uncharacterized protein;VIT_13s0019g04660;ortholog	NA	Amino,acid,permease
VIT_12s0059g00990	-2.58538	2.18547	-6.52972	0.000309742	0.0276767						Putative uncharacterized protein;VIT_12s0059g00990;ortholog	NA	Cellulose,synthase,CSLB04
VIT_04s0023g00530	-2.57199	-0.350965	-3.84508	0.0061979	0.0811475						Putative uncharacterized protein;VIT_04s0023g00530;ortholog	NA	Auxin,responsive,SAUR,protein
VIT_04s0008g01490	-2.55783	0.409755	-4.28739	0.00352937	0.0663933						Putative uncharacterized protein;VIT_04s0008g01490;ortholog	NA	Heat,shock,protein,17,6,kDa,class,II
VIT_17s0000g06730	-2.5467	2.18048	-4.44668	0.0029023	0.0616299						Putative uncharacterized protein;VIT_17s0000g06730;ortholog	NA	No,hit
VIT_11s0037g00660	-2.53828	0.481519	-4.45133	0.00288597	0.0616299						Putative uncharacterized protein;VIT_11s0037g00660;ortholog	NA	CF2
VIT_16s0022g02330	-2.49705	-0.716488	-8.58584	5.42326e-05	0.0204574						Putative uncharacterized protein;VIT_16s0022g02330;ortholog	NA	MADS-box,agamous-like,6
VIT_01s0011g03250	-2.49692	-1.32705	-3.6183	0.00836686	0.0919734						Putative uncharacterized protein;VIT_01s0011g03250;ortholog	NA	Fw2,2,ORFX
VIT_16s0100g00230	-2.49546	-0.576821	-5.195	0.0012164	0.0456668						Putative uncharacterized protein;VIT_16s0100g00230;ortholog	NA	Glucose-methanol-choline,(GMC),oxidoreductase,family,protein
VIT_13s0064g01260	-2.46579	5.94437	-3.90621	0.00572379	0.0782864						DRT100-like protein;VIT_13s0064g01260;ortholog	DRT100	DNA-damage-repair/toleration,protein,(DRT100)
VIT_05s0077g01550	-2.45379	2.91716	-4.53769	0.00259981	0.0596419						Putative uncharacterized protein;VIT_05s0077g01550;ortholog	NA	Pathogenesis,protein,10,3,[Vitis,quinquangularis]
VIT_02s0025g03260	-2.44761	3.87823	-7.55314	0.000124054	0.0220261						Putative uncharacterized protein;VIT_02s0025g03260;ortholog	NIP5-1	Aquaporin,NIP5;1
VIT_04s0023g02480	-2.44761	0.505067	-5.82655	0.000619678	0.0360143						Dehydrin 1;DHN1a;ortholog	RAB18	Dehydrin,1b
VIT_13s0073g00050	-2.44557	2.71204	-3.57246	0.00889823	0.0935895						Putative uncharacterized protein;VIT_13s0073g00050;ortholog	CAT6	Cationic,amino,acid,transporter,6
VIT_01s0010g00020	-2.41673	5.25441	-5.62634	0.000763154	0.0375468						Putative uncharacterized protein;VIT_01s0010g00020;ortholog	NA	DNA-3-methyladenine,glycosidase,I
VIT_07s0005g02220	-2.40812	8.81988	-6.08081	0.000479052	0.032449						Chlorophyll a-b binding protein, chloroplastic;VIT_07s0005g02220;ortholog	NA	LHCII,type,I,CAB-1
VIT_17s0000g08010	-2.39939	5.70743	-5.19806	0.00121228	0.0456668						Putative uncharacterized protein;VIT_17s0000g08010;ortholog	NA	Trehalose,6-phosphate,synthase
VIT_08s0058g00410	-2.3897	1.7391	-4.11643	0.00437224	0.0721868						Ferritin;VIT_08s0058g00410;ortholog	FER1	ferritin,1,(FER1)
VIT_00s0658g00020	-2.37974	0.786421	-3.84874	0.00616837	0.0808317						Putative uncharacterized protein (Fragment);VIT_00s0658g00020;ortholog	NA	Protein,kinase,Xa21
VIT_14s0066g01210	-2.3784	8.81515	-7.27836	0.000157017	0.0226272						Carbonic anhydrase;VIT_14s0066g01210;ortholog	BCA2	Carbonic,anhydrase,,chloroplast,precursor
VIT_05s0094g01030	-2.3703	4.31808	-3.88134	0.00591177	0.0792166						Putative uncharacterized protein;VIT_05s0094g01030;ortholog	UGT74C1	UDP-glucose:salicylic,acid,glucosyltransferase
VIT_11s0016g01660	-2.35211	0.891934	-3.96348	0.00531538	0.0763226						Putative uncharacterized protein;VIT_11s0016g01660;ortholog	NA	Phenylalanine,ammonia-lyase
VIT_18s0041g02430	-2.34979	0.102967	-5.04559	0.00143793	0.0485291						Putative uncharacterized protein;VIT_18s0041g02430;ortholog	AAO1	Aldehyde,oxidase,1
ENSRNA049468558	-2.32739	-1.12381	-3.86155	0.0060661	0.0804228						NA	NA	NA
VIT_05s0020g00420	-2.30119	-0.0896412	-4.90329	0.00169118	0.0512798						Putative uncharacterized protein;VIT_05s0020g00420;ortholog	NA	Polygalacturonase,GH28
VIT_14s0030g02310	-2.29651	3.28134	-7.19656	0.000168658	0.0233415						Auxin-responsive protein;VIT_14s0030g02310;ortholog	NA	Auxin-induced,protein,22D
VIT_09s0002g02060	-2.29218	2.1473	-8.90482	4.27151e-05	0.0204574						Putative uncharacterized protein;VIT_09s0002g02060;ortholog	NA	Unknown,protein
VIT_16s0098g01340	-2.24835	-0.0114022	-4.48725	0.00276293	0.0608826						Putative uncharacterized protein;VIT_16s0098g01340;ortholog	NA	Gag-pol,polyprotein
VIT_01s0011g05190	-2.24444	3.37541	-3.92593	0.00557945	0.07744						Putative uncharacterized protein;VIT_01s0011g05190;ortholog	NA	Bet,v,I,allergen
VIT_03s0063g02200	-2.24194	-0.713289	-4.78459	0.00194046	0.0535396						Putative uncharacterized protein;VIT_03s0063g02200;ortholog	NA	No,hit
VIT_08s0040g01930	-2.22774	1.75776	-5.36207	0.00101249	0.0423805						Putative uncharacterized protein;VIT_08s0040g01930;ortholog	NA	Unknown,protein
VIT_01s0150g00510	-2.2244	6.3282	-6.28368	0.000392256	0.0298254						Putative uncharacterized protein;VIT_01s0150g00510;ortholog	NA	Protein,phosphatase,2C
VIT_19s0090g01400	-2.21536	0.293912	-3.70993	0.00740478	0.0874437						Putative uncharacterized protein;VIT_19s0090g01400;ortholog	NA	Wax,synthase,isoform,1
VIT_15s0107g00550	-2.20898	3.86229	-5.06178	0.00141188	0.0484721						Putative uncharacterized protein;VIT_15s0107g00550;ortholog	NA	Tetratricopeptide,repeat,domain,male,sterility,MS5
VIT_12s0055g00620	-2.20333	0.882945	-3.79925	0.00658132	0.0831833						Putative uncharacterized protein;VIT_12s0055g00620;ortholog	NA	Glutamate,synthase,(NADH),,chloroplast
VIT_19s0085g00970	-2.19662	-1.17738	-3.81404	0.00645483	0.0822329						Putative uncharacterized protein;VIT_19s0085g00970;ortholog	NA	Syntaxin,binding,protein,5,(tomosyn)
VIT_15s0046g01360	-2.19523	3.66434	-4.46213	0.00284834	0.0613589						Putative uncharacterized protein;VIT_15s0046g01360;ortholog	AGP20	No,hit
VIT_09s0002g00410	-2.18479	2.37645	-5.81644	0.000626156	0.0362091						Putative uncharacterized protein;VIT_09s0002g00410;ortholog	NA	No,hit
VIT_18s0001g10600	-2.18355	3.60685	-5.0181	0.00148338	0.0489834						Putative uncharacterized protein;VIT_18s0001g10600;ortholog	NA	Unknown
VIT_10s0003g04840	-2.16168	1.00792	-6.53874	0.000307109	0.0276767						Putative uncharacterized protein;VIT_10s0003g04840;ortholog	NA	Receptor,kinase,TRKe
VIT_19s0027g01500	-2.15852	-0.331978	-6.73274	0.000256164	0.0265327						Putative uncharacterized protein;VIT_19s0027g01500;ortholog	NA	No,hit
VIT_10s0116g01610	-2.15698	0.610146	-3.80088	0.0065673	0.0831152						Putative uncharacterized protein;VIT_10s0116g01610;ortholog	NA	Monocopper,oxidase,SKS4,(SKU5,Similar,4)
VIT_15s0048g00860	-2.15269	-0.0574846	-3.76177	0.00691408	0.0854246						Putative uncharacterized protein;VIT_15s0048g00860;ortholog	MAP65-4	Microtubule,associated,protein,(MAP65/ASE1),pleiade
VIT_19s0015g01800	-2.15034	0.604656	-3.48742	0.00998309	0.0977327						Putative uncharacterized protein;VIT_19s0015g01800;ortholog	NA	Nucleoside,triphosphatase
VIT_02s0012g01590	-2.14956	2.51015	-3.80877	0.00649961	0.0826391						Putative uncharacterized protein;VIT_02s0012g01590;ortholog	NA	Unknown,protein
VIT_14s0030g00670	-2.13724	1.52039	-3.72163	0.0072908	0.0867799						Putative uncharacterized protein;SDH2;ortholog	NA	Dehydroquinate,dehydratase
VIT_06s0004g02360	-2.1362	2.69515	-3.67824	0.00772321	0.0893522						Putative uncharacterized protein;VIT_06s0004g02360;ortholog	NA	Myosin-related
VIT_07s0104g01740	-2.13405	-0.456477	-3.54815	0.00919476	0.0945182						Putative uncharacterized protein;VIT_07s0104g01740;ortholog	NA	Protein,kinase,WEE1
VIT_18s0001g10610	-2.13378	4.79728	-4.72042	0.00209195	0.05536						Putative uncharacterized protein;VIT_18s0001g10610;ortholog	NA	No,hit
VIT_11s0149g00390	-2.12284	-0.611357	-4.63971	0.00230136	0.0573462						NA	NA	Diadenosine,tetraphosphatase
VIT_12s0057g00200	-2.10705	2.93694	-3.47629	0.0101354	0.0981097						Putative uncharacterized protein;VIT_12s0057g00200;ortholog	NA	Vesicle-associated,membrane,protein
VIT_16s0100g00880	-2.09001	2.01459	-4.00554	0.00503562	0.0756022						Putative uncharacterized protein;VIT_16s0100g00880;ortholog	NA	Stilbene,synthase,[Vitis,pseudoreticulata]
VIT_15s0021g02300	-2.08663	1.40337	-4.05494	0.00472743	0.0743903						Putative uncharacterized protein;VIT_15s0021g02300;ortholog	SPL8	Squamosa,promoter-binding,protein,8,(SPL8)
VIT_19s0014g03790	-2.08455	0.595328	-4.41621	0.00301208	0.0624391						Diacylglycerol kinase;VIT_19s0014g03790;ortholog	NA	Diacylglycerol,kinase
VIT_18s0001g00210	-2.07905	1.14223	-3.60182	0.00855385	0.092539						Cytokinin riboside 5'-monophosphate phosphoribohydrolase;VIT_18s0001g00210;ortholog	LOG5	Cytokinin,riboside,5'-monophosphate,phosphoribohydrolase,LOG5
VIT_05s0102g00620	-2.07158	2.21197	-8.02761	8.39023e-05	0.0204574						Putative uncharacterized protein;VIT_05s0102g00620;ortholog	NA	No,hit
VIT_16s0039g02740	-2.04634	-1.02822	-3.59308	0.0086549	0.0925997						Glutamate dehydrogenase;VIT_16s0039g02740;ortholog	GDH2	NADH,glutamate,dehydrogenase,[Vitis,vinifera]
VIT_17s0000g02460	-2.04547	1.38007	-3.47424	0.0101637	0.0982508						Putative uncharacterized protein;VIT_17s0000g02460;ortholog	NA	Wuschel,related,homeobox,1
VIT_19s0014g03540	-2.03979	0.613818	-4.23534	0.00376539	0.0680519						Putative uncharacterized protein;VIT_19s0014g03540;ortholog	NA	No,hit
VIT_16s0039g02750	-2.03072	3.55661	-3.85763	0.00609721	0.0805142						Glutamate dehydrogenase;gdhA;ortholog	GDH2	NADH,glutamate,dehydrogenase
VIT_05s0077g01920	-2.0283	3.68166	-4.44949	0.00289241	0.0616299						Putative uncharacterized protein;VIT_05s0077g01920;ortholog	NA	No,hit
VIT_07s0005g01550	-2.02636	-0.274043	-3.85682	0.00610368	0.0805142						Putative uncharacterized protein;VIT_07s0005g01550;ortholog	NA	Polygalacturonase,PG1
VIT_06s0004g02760	-2.02402	-1.18193	-3.6835	0.00766933	0.0891802						Putative uncharacterized protein;VIT_06s0004g02760;ortholog	NA	SAR1,(secretion-associated,ras)
ENSRNA049468647	-2.01964	-0.205592	-4.91755	0.00166369	0.0511392						NA	NA	NA
VIT_14s0128g00410	-2.01724	-0.154514	-3.67495	0.00775713	0.0894092						Putative uncharacterized protein;VIT_14s0128g00410;ortholog	NA	CYCP4;1,(cyclin,p4;1)
VIT_11s0037g00320	-1.99831	4.28964	-5.19567	0.0012155	0.0456668						Carboxypeptidase;VIT_11s0037g00320;ortholog	SCPL22	Serine,carboxypeptidase,S10
VIT_12s0134g00590	-1.99036	2.71274	-3.63467	0.00818554	0.0913371						Putative uncharacterized protein;VIT_12s0134g00590;ortholog	NA	Anthocyanidin,3-O-glucoside-6''-O-malonyltransferase
VIT_18s0001g02590	-1.98847	4.63149	-8.87175	4.37706e-05	0.0204574						Putative uncharacterized protein;VIT_18s0001g02590;ortholog	NA	LRR,receptor-like,kinase,2
VIT_02s0241g00030	-1.98759	1.18853	-4.36459	0.00320864	0.0643026						Putative uncharacterized protein;VIT_02s0241g00030;ortholog	NA	Sterol,4-alpha-methyl-oxidase,1,(SMO1)
VIT_12s0134g00630	-1.98635	1.82354	-3.7282	0.00722759	0.0867265						Putative uncharacterized protein;VIT_12s0134g00630;ortholog	NA	Quercetin,3-O-glucoside-6''-O-malonyltransferase
VIT_18s0001g05840	-1.98239	2.89746	-7.0887	0.000185518	0.0238603						Putative uncharacterized protein;VIT_18s0001g05840;ortholog	NA	RNA,recognition,motif,(RRM)-containing,protein
VIT_08s0105g00470	-1.94847	1.91776	-6.26589	0.000399116	0.0301289						Putative uncharacterized protein;VIT_08s0105g00470;ortholog	NA	PHD,finger-like,domain-containing,protein,5A
VIT_19s0090g01040	-1.94109	2.71082	-8.69483	4.99428e-05	0.0204574						Putative uncharacterized protein;VIT_19s0090g01040;ortholog	NA	No,hit
VIT_17s0000g00460	-1.94039	0.450236	-7.52127	0.000127445	0.0220871						V-type proton ATPase subunit C;VIT_17s0000g00460;ortholog	NA	V-type,H+-transporting,ATPase,subunit,C
VIT_18s0089g00510	-1.93522	4.52219	-3.50672	0.00972497	0.0967195						Putative uncharacterized protein;VIT_18s0089g00510;ortholog	NA	Isopentenyltransferase,1
VIT_01s0011g06320	-1.92727	1.57156	-4.68148	0.00219022	0.0562528						Putative uncharacterized protein;VIT_01s0011g06320;ortholog	CYCJ18	Cyclin,J18
VIT_00s0480g00030	-1.92352	1.54276	-3.48037	0.0100792	0.098075						Putative uncharacterized protein;VIT_00s0480g00030;ortholog	NA	Polyphenol,oxidase
VIT_01s0146g00410	-1.91954	2.73722	-5.86537	0.000595502	0.0354665						Putative uncharacterized protein;VIT_01s0146g00410;ortholog	NA	GEM-like,protein,5
VIT_11s0016g03360	-1.91796	4.48652	-7.29704	0.000154488	0.0226272						Putative uncharacterized protein;VIT_11s0016g03360;ortholog	NA	Lipase-related
VIT_18s0001g14440	-1.91615	5.50942	-3.66021	0.00791096	0.0903164						Putative uncharacterized protein;VIT_18s0001g14440;ortholog	NA	Molecular,chaperone,DnaJ
VIT_18s0122g00690	-1.89943	4.07673	-3.50289	0.00977565	0.0967314						Laccase;VIT_18s0122g00690;ortholog	NA	Laccase
VIT_04s0023g03610	-1.87923	2.66074	-6.39276	0.000352968	0.0291418						Putative uncharacterized protein;VIT_04s0023g03610;ortholog	NA	MLO4,(mildew,resistance,locus,O,4)
VIT_01s0127g00850	-1.87466	1.91933	-3.47817	0.0101095	0.0980764						Putative uncharacterized protein;VIT_01s0127g00850;ortholog	PGL1	Polygalacturonase,BURP
VIT_13s0019g01640	-1.86809	2.07134	-5.61061	0.000775904	0.0376921						Putative uncharacterized protein;VIT_13s0019g01640;ortholog	NA	Unknown,protein
VIT_07s0005g00350	-1.86775	0.666674	-4.13934	0.00424749	0.0712786						Putative uncharacterized protein;VIT_07s0005g00350;ortholog	NA	No,hit
VIT_00s1314g00010	-1.86535	0.961306	-5.71592	0.000694821	0.0366199						Putative uncharacterized protein;VIT_00s1314g00010;ortholog	NA	Basic,helix-loop-helix,(bHLH),family
VIT_18s0001g10640	-1.86263	4.14525	-6.73498	0.000255634	0.0265327						Putative uncharacterized protein;VIT_18s0001g10640;ortholog	NA	No,hit
VIT_08s0058g00850	-1.86072	1.93771	-3.88544	0.0058803	0.0791153						Putative uncharacterized protein;VIT_08s0058g00850;ortholog	NA	Gag-pol,polyprotein
VIT_14s0068g01790	-1.86013	5.26417	-3.55422	0.00911979	0.0943212						Putative uncharacterized protein;VIT_14s0068g01790;ortholog	NA	Unknown
VIT_05s0051g00050	-1.84714	1.12632	-6.46514	0.000329336	0.0284101						Putative uncharacterized protein;VIT_05s0051g00050;ortholog	XI-D	Myosin-like,protein,XIB
VIT_05s0049g01620	-1.84342	0.30018	-3.48885	0.00996371	0.0976619						Putative uncharacterized protein;VIT_05s0049g01620;ortholog	NA	Cyclopropane,fatty,acid,synthase
VIT_16s0050g00570	-1.82511	3.04114	-5.88089	0.000586129	0.0353459						Pectin acetylesterase;VIT_16s0050g00570;ortholog	PAE9	Pectinacetylesterase
VIT_06s0004g07810	-1.82484	-0.00496267	-5.39978	0.000971919	0.041734						Putative uncharacterized protein;VIT_06s0004g07810;ortholog	NA	GTP,binding,protein,EngB
VIT_15s0046g01670	-1.80132	1.15161	-5.64013	0.000752164	0.0374854						Putative uncharacterized protein;VIT_15s0046g01670;ortholog	NA	Chitinase,,class,III
VIT_02s0025g04210	-1.79883	4.25419	-3.70418	0.0074614	0.0879458						Putative uncharacterized protein;VIT_02s0025g04210;ortholog	UGE3	UDP-glucose,4-epimerase
VIT_05s0077g00020	-1.79273	-0.571402	-5.28656	0.00109953	0.0432548						Putative uncharacterized protein;VIT_05s0077g00020;ortholog	NA	Protein,transporter
VIT_06s0004g04110	-1.7826	2.19142	-4.51123	0.002684	0.0601053						Putative uncharacterized protein;VIT_06s0004g04110;ortholog	NA	Unknown,protein
VIT_19s0085g00140	-1.78145	1.19809	-6.8859	0.000222608	0.0254307						Putative uncharacterized protein;VIT_19s0085g00140;ortholog	NA	Abhydrolase,domain-containing,protein
VIT_18s0001g02580	-1.7802	2.60996	-5.61147	0.000775207	0.0376921						Putative uncharacterized protein;VIT_18s0001g02580;ortholog	NA	LRR,receptor-like,kinase,2
VIT_13s0101g00060	-1.76924	2.99601	-5.03602	0.00145358	0.0487152						Putative uncharacterized protein;VIT_13s0101g00060;ortholog	NA	No,hit
VIT_00s0317g00020	-1.76902	5.7321	-5.29948	0.00108407	0.0432069						Putative uncharacterized protein;VIT_00s0317g00020;ortholog	NA	Unknown,protein
VIT_07s0104g00610	-1.76636	6.01571	-3.78793	0.00667995	0.0839335						Glutamine synthetase;VIT_07s0104g00610;ortholog	GLN2	Glutamine,synthetase
VIT_07s0197g00060	-1.76259	4.02206	-4.82129	0.00185929	0.0528733						Putative uncharacterized protein;VIT_07s0197g00060;ortholog	NA	Myb,family
VIT_13s0101g00460	-1.7614	4.77766	-4.53078	0.00262152	0.0598365						Putative uncharacterized protein;VIT_13s0101g00460;ortholog	NA	No,hit
VIT_00s0577g00010	-1.75859	0.553667	-3.73717	0.00714238	0.0863053						NA	CRK2	CDPK,protein,kinase
VIT_12s0034g02270	-1.75648	0.604005	-6.30526	0.000384111	0.0295566						Putative uncharacterized protein;VIT_12s0034g02270;ortholog	NA	Cc-nbs-lrr,resistance,protein
VIT_06s0004g06910	-1.75266	3.67157	-4.3687	0.00319248	0.0641063						Putative uncharacterized protein;VIT_06s0004g06910;ortholog	NA	Unknown,protein
VIT_18s0041g01410	-1.74733	-0.936375	-4.70555	0.00212891	0.0554179						Putative uncharacterized protein;VIT_18s0041g01410;ortholog	NA	R,protein,L6
VIT_15s0107g00090	-1.74397	-1.20648	-5.86883	0.000593398	0.0354509						Putative uncharacterized protein;VIT_15s0107g00090;ortholog	NA	Gag-pol,polyprotein
VIT_08s0007g01360	-1.73998	3.95949	-5.02704	0.00146842	0.0489834						Putative uncharacterized protein;VIT_08s0007g01360;ortholog	NA	Unknown,protein
VIT_17s0000g05820	-1.73137	6.07105	-5.83332	0.000615387	0.0358733						Putative uncharacterized protein;VIT_17s0000g05820;ortholog	UBC2	Ubiquitin-conjugating,enzyme,E2,A
VIT_02s0087g01010	-1.73136	1.8994	-4.61945	0.00235748	0.0581293						Putative uncharacterized protein;VIT_02s0087g01010;ortholog	CRK9	CRK10,(cysteine-rich,RLK10)
VIT_18s0001g04930	-1.7283	-0.126569	-6.01164	0.000513408	0.0331637						Putative uncharacterized protein;VIT_18s0001g04930;ortholog	SULTR1;1	Sulfate,transporter,1,3
VIT_17s0000g06360	-1.72269	2.58736	-3.58125	0.00879355	0.0931804						Putative uncharacterized protein;VIT_17s0000g06360;ortholog	NA	Alpha-expansin,3
VIT_09s0002g04470	-1.72038	1.76599	-3.45577	0.0104226	0.0992345						Putative uncharacterized protein;VIT_09s0002g04470;ortholog	NA	No,hit
VIT_18s0001g12030	-1.71904	1.88059	-3.73148	0.0071963	0.0867265						Putative uncharacterized protein;VIT_18s0001g12030;ortholog	NA	Uracil-DNA,glycosylase
VIT_12s0059g01780	-1.71547	0.574564	-3.62342	0.00830972	0.0918157						NA	NA	Copia-type,polyprotein
VIT_17s0000g10420	-1.71343	-0.651081	-3.65834	0.0079307	0.0903273						Putative uncharacterized protein;VIT_17s0000g10420;ortholog	NA	DNA-binding,protein,GT-1-related
VIT_18s0001g06700	-1.71148	-0.877659	-3.52603	0.00947389	0.0956187						Putative uncharacterized protein;VIT_18s0001g06700;ortholog	NA	No,hit
VIT_04s0044g01810	-1.71042	0.34343	-3.48335	0.0100384	0.0978545						Putative uncharacterized protein;VIT_04s0044g01810;ortholog	NA	No,hit
VIT_08s0007g01370	-1.70169	3.36693	-4.98532	0.00153967	0.0497792						Putative uncharacterized protein;VIT_08s0007g01370;ortholog	NA	Protease,inhibitor/seed,storage/lipid,transfer,protein,(LTP)
VIT_16s0050g00400	-1.69851	3.02864	-3.49252	0.00991424	0.0973559						Putative uncharacterized protein;VIT_16s0050g00400;ortholog	NA	Photoassimilate-responsive,protein,PAR-1a
VIT_00s0945g00010	-1.69407	2.91449	-3.669	0.00781881	0.0896901						Putative uncharacterized protein (Fragment);VIT_00s0945g00010;ortholog	NA	Unknown,protein
VIT_14s0066g01000	-1.69392	5.57521	-7.87991	9.45679e-05	0.0204574						Putative uncharacterized protein;VIT_14s0066g01000;ortholog	PPT2	Phosphate/phosphoenolpyruvate,translocator
VIT_00s0246g00200	-1.68058	5.72681	-7.11539	0.000181176	0.0238603						Putative uncharacterized protein;VIT_00s0246g00200;ortholog	PSAC	Photosystem,I,iron-sulfur,center,(Photosystem,I,subunit,VII)
VIT_05s0020g03880	-1.67967	2.34384	-4.02793	0.00489331	0.074831						Putative uncharacterized protein;VIT_05s0020g03880;ortholog	TCX2	TSO1,(chinese,for,'ugly')
VIT_09s0002g03340	-1.67617	6.61556	-4.65431	0.00226183	0.0569504						Putative uncharacterized protein;VIT_09s0002g03340;ortholog	NA	Unknown
VIT_05s0094g00160	-1.67613	2.1111	-3.61567	0.00839644	0.09208						Putative uncharacterized protein;VIT_05s0094g00160;ortholog	NA	No,hit
VIT_02s0154g00510	-1.67225	1.95142	-3.91314	0.00567266	0.078039						Putative uncharacterized protein;VIT_02s0154g00510;ortholog	SFH11	SEC14,cytosolic,factor
VIT_19s0014g01820	-1.67217	-0.707399	-3.64001	0.00812723	0.0911075						Putative uncharacterized protein;VIT_19s0014g01820;ortholog	RABA1F	RAB,GTPase,RABA1F
VIT_14s0030g01550	-1.66284	2.59942	-5.0751	0.00139086	0.0483421						Cysteine synthase;VIT_14s0030g01550;ortholog	DES1	Cysteine,synthase,7,,cytosolic
VIT_14s0066g01790	-1.65745	1.53672	-3.74085	0.00710769	0.0862654						Putative uncharacterized protein;VIT_14s0066g01790;ortholog	GASA14	GASA,like
VIT_09s0002g07090	-1.64759	0.154703	-4.3088	0.00343702	0.0654752						Putative uncharacterized protein;VIT_09s0002g07090;ortholog	NA	Unknown,protein
VIT_06s0004g02300	-1.64463	-0.600223	-3.46218	0.0103319	0.0989321						Putative uncharacterized protein;VIT_06s0004g02300;ortholog	CPK8	Calcium-dependent,protein,kinase,19
VIT_06s0004g07970	-1.64462	1.9243	-3.90879	0.00570474	0.0782125						Putative uncharacterized protein;VIT_06s0004g07970;ortholog	EXPA8	Alpha-expansin,10,precursor
VIT_15s0046g01690	-1.63634	1.72492	-3.96133	0.00533013	0.0763226						Putative uncharacterized protein;VIT_15s0046g01690;ortholog	NA	Chitinase,,class,III
VIT_16s0022g00900	-1.63475	-0.988776	-4.26007	0.00365118	0.0670486						Putative uncharacterized protein;VIT_16s0022g00900;ortholog	NA	No,hit
VIT_03s0038g04170	-1.63337	-0.260826	-4.55127	0.00255774	0.0593524						Putative uncharacterized protein;VIT_03s0038g04170;ortholog	NA	Lectin,protein,kinase
VIT_04s0023g01150	-1.63044	2.11904	-5.06084	0.00141339	0.0484721						Putative uncharacterized protein;VIT_04s0023g01150;ortholog	NA	Unknown,protein
VIT_00s0184g00190	-1.62554	0.0983886	-4.16838	0.00409485	0.0708485						Putative uncharacterized protein;VIT_00s0184g00190;ortholog	NA	No,hit
VIT_11s0037g01230	-1.62321	1.71863	-4.22105	0.0038332	0.0686585						Putative uncharacterized protein;VIT_11s0037g01230;ortholog	NA	Basic,helix-loop-helix,(bHLH),family
VIT_03s0063g02680	-1.61761	4.19057	-4.13359	0.00427842	0.0714444						Putative uncharacterized protein;VIT_03s0063g02680;ortholog	RL6	Radialis-like,protein,5
VIT_04s0023g00940	-1.61534	3.73515	-5.30999	0.00107166	0.0430845						Putative uncharacterized protein;VIT_04s0023g00940;ortholog	LCAT3	Phospholipase,A1
VIT_02s0234g00030	-1.61273	0.796687	-6.18361	0.000432647	0.0312957						Putative uncharacterized protein;VIT_02s0234g00030;ortholog	NA	No,hit
VIT_19s0027g01400	-1.61262	3.543	-5.65035	0.00074413	0.0373046						Putative uncharacterized protein;VIT_19s0027g01400;ortholog	NA	R,protein,,PRF,,disease,resistance,protein
VIT_17s0000g05870	-1.60601	3.19518	-6.85753	0.000228431	0.0258489						Aldose 1-epimerase;VIT_17s0000g05870;ortholog	NA	Aldose,1-epimerase,protein
VIT_04s0023g02160	-1.60268	-1.06872	-3.83271	0.00629896	0.0814335						Putative uncharacterized protein;VIT_04s0023g02160;ortholog	NA	Unknown,protein
VIT_06s0004g05020	-1.6014	3.5054	-5.69722	0.0007085	0.0368072						Putative uncharacterized protein;VIT_06s0004g05020;ortholog	NA	Haloacid,dehalogenase,hydrolase
VIT_01s0150g00020	-1.59839	3.25793	-3.55843	0.00906809	0.0940955						Putative uncharacterized protein;VIT_01s0150g00020;ortholog	CRN	Receptor,protein,kinase
VIT_12s0028g02240	-1.5813	4.24403	-3.97054	0.00526726	0.0763226						Putative uncharacterized protein;VIT_12s0028g02240;ortholog	TTL3	Thioredoxin,TTL3,(Tetratricopetide-repeat,thioredoxin-like,3)
VIT_15s0021g02510	-1.58036	1.91437	-4.04361	0.00479623	0.0745275						GATA transcription factor;VIT_15s0021g02510;ortholog	GATA4	GATA,transcription,factor,2
VIT_14s0066g00300	-1.58032	4.83223	-5.4994	0.000873163	0.0395731						Putative uncharacterized protein;VIT_14s0066g00300;ortholog	NA	Unknown
VIT_05s0062g00780	-1.5802	6.57353	-6.26522	0.00039938	0.0301289						Putative uncharacterized protein;VIT_05s0062g00780;ortholog	NA	Rho,GDP-dissociation,inhibitor,2
VIT_07s0031g02590	-1.5798	3.15823	-4.71428	0.00210713	0.05536						Putative uncharacterized protein;VIT_07s0031g02590;ortholog	BGAL6	Beta-galactosidase
VIT_17s0000g03420	-1.57575	0.753632	-3.54356	0.00925193	0.0946196						Putative uncharacterized protein;VIT_17s0000g03420;ortholog	NA	Unknown,protein
VIT_12s0028g00670	-1.56593	5.36476	-3.51071	0.00967248	0.0964591						Putative uncharacterized protein;VIT_12s0028g00670;ortholog	NA	Zinc,knuckle
VIT_07s0031g02320	-1.56536	0.234599	-4.8374	0.00182487	0.0525337						Putative uncharacterized protein;VIT_07s0031g02320;ortholog	TBL15	Leaf,senescence,protein
VIT_01s0010g01390	-1.5649	2.74312	-5.08965	0.00136827	0.047882						Putative uncharacterized protein;VIT_01s0010g01390;ortholog	NA	Phototropic-responsive,NPH3
VIT_18s0089g00010	-1.55672	2.11794	-4.02017	0.0049421	0.0751169						Putative uncharacterized protein;VIT_18s0089g00010;ortholog	NA	Disease,resistance,protein
VIT_13s0019g00010	-1.55558	4.71199	-7.83839	9.78357e-05	0.0204574						Putative uncharacterized protein;VIT_13s0019g00010;ortholog	SULTR4;2	Sulfate,transporter,4,2
VIT_08s0007g00710	-1.54403	8.09237	-6.08196	0.000478505	0.032449						Putative uncharacterized protein;VIT_08s0007g00710;ortholog	NA	Unknown
VIT_13s0047g00950	-1.53966	1.65522	-3.72732	0.00723606	0.0867265						Putative uncharacterized protein;VIT_13s0047g00950;ortholog	NA	R,protein,MLA10
VIT_01s0026g01950	-1.53915	3.0831	-4.5421	0.00258604	0.0595937						Putative uncharacterized protein;VIT_01s0026g01950;ortholog	NA	Homeobox-leucine,zipper,protein,HB13
VIT_08s0007g00930	-1.53777	4.16497	-6.46899	0.00032813	0.0284101						Putative uncharacterized protein;VIT_08s0007g00930;ortholog	NA	Regulator,of,chromosome,condensation,(RCC1)
VIT_03s0038g03690	-1.53454	2.30794	-4.66602	0.00223065	0.0569033						Putative uncharacterized protein;VIT_03s0038g03690;ortholog	NA	Unknown,protein
VIT_13s0019g03980	-1.5274	-0.302562	-3.90776	0.00571236	0.0782125						Putative uncharacterized protein;VIT_13s0019g03980;ortholog	NA	Transcription,initiation,factor,TFIIF,beta,subunit
VIT_17s0000g00430	-1.5237	3.55035	-6.5208	0.000312369	0.0276767						Putative uncharacterized protein;VIT_17s0000g00430;ortholog	BHLH137	Basic,helix-loop-helix,(bHLH),family
VIT_11s0052g01120	-1.52007	-0.53431	-4.34514	0.0032863	0.0647364						Putative uncharacterized protein;VIT_11s0052g01120;ortholog	ZFP2	Zinc,finger,protein,2
VIT_12s0035g00730	-1.51961	4.29441	-5.02542	0.00147111	0.0489834						Putative uncharacterized protein;VIT_12s0035g00730;ortholog	NA	No,hit
VIT_06s0061g00830	-1.51571	3.02197	-7.69353	0.000110274	0.0212005						Putative uncharacterized protein;VIT_06s0061g00830;ortholog	NA	PHD,finger,transcription,factor
VIT_11s0016g02420	-1.51373	4.26525	-5.3497	0.00102621	0.0424835						Putative uncharacterized protein;VIT_11s0016g02420;ortholog	LPXA	UDP-N-acetylglucosamine,O-acyltransferase,protein
VIT_13s0158g00040	-1.50308	1.33281	-4.35085	0.00326329	0.0647175						Putative uncharacterized protein;VIT_13s0158g00040;ortholog	NA	No,hit
VIT_04s0008g03670	-1.50176	1.75821	-6.70948	0.000261742	0.0265327						Putative uncharacterized protein;VIT_04s0008g03670;ortholog	TCX5	Tesmin/TSO1-like,CXC,domain-containing
VIT_17s0000g03200	-1.49318	4.70097	-5.91087	0.000568487	0.0344785						Putative uncharacterized protein;VIT_17s0000g03200;ortholog	NA	Unknown,protein
VIT_12s0035g00740	-1.48867	3.71723	-4.92863	0.00164269	0.0508862						Putative uncharacterized protein;VIT_12s0035g00740;ortholog	NA	No,hit
VIT_13s0073g00680	-1.48488	3.22487	-6.53502	0.000308193	0.0276767						Putative uncharacterized protein;VIT_13s0073g00680;ortholog	IP5P10	Endonuclease/exonuclease/phosphatase,family,protein
VIT_05s0049g00300	-1.48466	0.381712	-4.31222	0.00342254	0.0654752						Putative uncharacterized protein;VIT_05s0049g00300;ortholog	NA	1-aminocyclopropane-1-carboxylate,oxidase,homolog,1
VIT_16s0098g00290	-1.48097	8.60519	-7.02464	0.000196425	0.0244481						Putative uncharacterized protein;VIT_16s0098g00290;ortholog	GLT1	GLT1,(NADH-dependent,glutamate,synthase,1,gene)
VIT_14s0171g00180	-1.47305	6.14602	-7.40026	0.00014131	0.0225709						Putative uncharacterized protein;VIT_14s0171g00180;ortholog	NA	Leucine-rich,repeat,transmembrane,protein,kinase
VIT_14s0081g00030	-1.4696	4.24823	-3.82209	0.00638716	0.0819949						Putative uncharacterized protein;VIT_14s0081g00030;ortholog	NA	Pathogenesis-related,protein-4,(Chitinase,)
VIT_01s0011g04820	-1.46601	1.75168	-4.47206	0.00281423	0.0612413						Putative uncharacterized protein;VIT_01s0011g04820;ortholog	NA	Molecular,chaperone,DnaJ
VIT_00s0541g00020	-1.46142	0.0468554	-3.49439	0.00988904	0.097158						Putative uncharacterized protein;VIT_00s0541g00020;ortholog	NA	BZIP,transcription,factor,BZIP6
VIT_15s0021g01080	-1.46075	0.810376	-4.86719	0.00176303	0.0520174						Putative uncharacterized protein;VIT_15s0021g01080;ortholog	NA	CYP72A1
VIT_19s0027g01350	-1.45765	3.654	-5.53698	0.000838861	0.0390316						Putative uncharacterized protein;VIT_19s0027g01350;ortholog	NA	R,protein,MLA10
VIT_12s0134g00010	-1.45228	5.0769	-3.62441	0.00829866	0.0918157						Putative uncharacterized protein;VIT_12s0134g00010;ortholog	NA	Phototropic-responsive,NPH3,protein
VIT_13s0084g00740	-1.45116	0.955856	-5.20354	0.00120494	0.0456668						Putative uncharacterized protein;VIT_13s0084g00740;ortholog	NA	No,hit
VIT_14s0068g00370	-1.45092	2.50142	-3.74311	0.00708653	0.0861473						Putative uncharacterized protein;VIT_14s0068g00370;ortholog	NA	No,hit
VIT_15s0048g00740	-1.44999	4.31852	-4.50059	0.00271871	0.0602973						Putative uncharacterized protein;VIT_15s0048g00740;ortholog	ZPR1	No,hit
VIT_13s0175g00190	-1.44986	2.59886	-5.30902	0.0010728	0.0430845						V-type proton ATPase subunit a;VIT_13s0175g00190;ortholog	NA	V-type,H+-transporting,ATPase,subunit,I
VIT_14s0030g01870	-1.44966	2.77204	-3.49445	0.00988819	0.097158						Putative uncharacterized protein;VIT_14s0030g01870;ortholog	NEK3	NIMA,protein,kinase
VIT_18s0001g13580	-1.44255	-0.38593	-4.70808	0.00212256	0.05536						Kinesin-like protein;VIT_18s0001g13580;ortholog	NA	Kinesin,motor,protein
VIT_14s0108g00470	-1.43545	1.53242	-5.17219	0.00124763	0.0460664						Putative uncharacterized protein;VIT_14s0108g00470;ortholog	NA	Binding
VIT_03s0038g04760	-1.43341	6.1174	-3.86757	0.00601873	0.080058						Putative uncharacterized protein;VIT_03s0038g04760;ortholog	NA	Basic,helix-loop-helix,(bHLH),family
VIT_12s0028g03120	-1.42562	3.44332	-4.14423	0.00422136	0.0712786						Putative uncharacterized protein;VIT_12s0028g03120;ortholog	NA	No,hit
VIT_19s0027g01210	-1.42516	1.1659	-4.66196	0.00224141	0.0569033						Putative uncharacterized protein;VIT_19s0027g01210;ortholog	NA	Abhydrolase,domain-containing,protein
VIT_09s0002g05400	-1.419	2.43136	-3.8831	0.00589825	0.0791662						Putative uncharacterized protein;VIT_09s0002g05400;ortholog	ABCG40	ABC,transporter,g,family,pleiotropic,drug,resistance,12,PDR12
VIT_10s0092g00770	-1.41893	0.178675	-4.33604	0.00332334	0.0649243						Putative uncharacterized protein;VIT_10s0092g00770;ortholog	NA	Cytochrome,c,biogenesis,orf256
VIT_18s0001g02730	-1.41868	5.75375	-3.80516	0.00653051	0.0828219						Putative uncharacterized protein;VIT_18s0001g02730;ortholog	FPP2	Unknown
VIT_12s0034g01260	-1.4166	0.922858	-3.50788	0.00970971	0.0966299						Putative uncharacterized protein;VIT_12s0034g01260;ortholog	NA	R,protein,L6
VIT_03s0038g03660	-1.41449	2.51511	-5.38658	0.000985914	0.0419603						RING-type E3 ubiquitin transferase;VIT_03s0038g03660;ortholog	NA	Armadillo/beta-catenin,repeat,protein,/,U-box,domain-containing
VIT_03s0088g00320	-1.41418	3.09743	-6.42558	0.000342025	0.0288956						Putative uncharacterized protein;VIT_03s0088g00320;ortholog	EGY3	Peptidase,M50
VIT_06s0004g07930	-1.41385	5.05641	-3.55808	0.00907236	0.0940955						Putative uncharacterized protein;VIT_06s0004g07930;ortholog	NA	Nucleotidyltransferase,family
VIT_04s0008g00880	-1.4085	1.43507	-5.22915	0.00117128	0.0450641						Putative uncharacterized protein;VIT_04s0008g00880;ortholog	ATH1	Homeobox,gene,1
VIT_13s0158g00030	-1.40789	0.168555	-4.79404	0.00191919	0.0535064						Putative uncharacterized protein;VIT_13s0158g00030;ortholog	NA	TIR-NBS-LRR,disease,resistance
VIT_19s0027g01230	-1.40678	1.25286	-5.92988	0.000557613	0.0341113						Putative uncharacterized protein;VIT_19s0027g01230;ortholog	NA	CF4
VIT_19s0027g01490	-1.40349	2.76313	-7.68232	0.000111309	0.0212005						Putative uncharacterized protein;VIT_19s0027g01490;ortholog	NA	R,protein,MLA10
VIT_01s0011g03550	-1.39797	1.70366	-6.80164	0.000240412	0.0264274						Putative uncharacterized protein;VIT_01s0011g03550;ortholog	NA	Unknown
VIT_16s0098g00600	-1.39185	3.27169	-3.64483	0.00807513	0.0908429						Putative uncharacterized protein;VIT_16s0098g00600;ortholog	NA	No,hit
VIT_18s0001g02330	-1.39129	-0.451272	-5.06489	0.00140694	0.0484721						Putative uncharacterized protein;VIT_18s0001g02330;ortholog	RABG3A	Ras-related,protein,Rab7
VIT_11s0016g01510	-1.38769	1.28554	-4.46687	0.00283199	0.0613403						Putative uncharacterized protein;VIT_11s0016g01510;ortholog	NA	Phenylalanine,ammonia-lyase
VIT_17s0000g06740	-1.38467	0.527509	-3.54715	0.00920722	0.0945182						Putative uncharacterized protein;VIT_17s0000g06740;ortholog	NA	Zinc,finger,(C2H2,type),family
VIT_19s0014g04220	-1.37861	3.54226	-8.18167	7.41993e-05	0.0204574						Putative uncharacterized protein;VIT_19s0014g04220;ortholog	NA	S-locus,protein,kinase
VIT_14s0006g02890	-1.37683	0.729987	-4.01332	0.00498567	0.0754004						Putative uncharacterized protein;VIT_14s0006g02890;ortholog	NA	ATSYTE/NTMC2T3,2/NTMC2TYPE3,2/SYTE
VIT_16s0050g01870	-1.37423	6.93744	-7.89016	9.378e-05	0.0204574						Putative uncharacterized protein;VIT_16s0050g01870;ortholog	NA	CAAX,amino,terminal,protease
VIT_08s0058g00350	-1.37066	2.22712	-3.90798	0.0057107	0.0782125						Putative uncharacterized protein;VIT_08s0058g00350;ortholog	NA	OAS,high,accumulation,1,OSH1
VIT_03s0038g00950	-1.3686	1.92505	-4.00092	0.00506557	0.0756572						Putative uncharacterized protein;VIT_03s0038g00950;ortholog	NA	Auxin-responsive,SAUR9
VIT_17s0000g09800	-1.36555	1.00835	-3.74796	0.00704123	0.0860489						Putative uncharacterized protein;VIT_17s0000g09800;ortholog	NA	No,hit
VIT_05s0094g01140	-1.36502	-0.269116	-3.5054	0.00974236	0.0967195						Putative uncharacterized protein;VIT_05s0094g01140;ortholog	NA	Allyl,alcohol,dehydrogenase
VIT_13s0175g00200	-1.36235	2.07037	-4.01143	0.00499776	0.0754266						V-type proton ATPase subunit a;VIT_13s0175g00200;ortholog	NA	V-type,H+-transporting,ATPase,subunit,I
VIT_03s0038g03040	-1.35795	6.61573	-5.12618	0.00131336	0.0474017						Putative uncharacterized protein;VIT_03s0038g03040;ortholog	STY46	Protein,kinase
VIT_07s0031g02620	-1.3476	3.90933	-3.8691	0.00600673	0.080058						Putative uncharacterized protein;VIT_07s0031g02620;ortholog	NA	Aspartic,proteinase,Asp1,precursor
VIT_00s1356g00010	-1.34181	2.92037	-4.50121	0.00271667	0.0602973						Putative uncharacterized protein;VIT_00s1356g00010;ortholog	NA	Zinc,finger,(C2H2,type),family
VIT_02s0025g01080	-1.33205	4.41674	-3.49848	0.0098343	0.0969669						Putative uncharacterized protein;VIT_02s0025g01080;ortholog	NA	No,hit
VIT_19s0085g00160	-1.33177	0.473967	-3.5014	0.00979533	0.0967314						Putative uncharacterized protein;VIT_19s0085g00160;ortholog	NA	CF9
VIT_11s0037g00020	-1.32599	3.63125	-5.32867	0.00105001	0.0427917						Putative uncharacterized protein;VIT_11s0037g00020;ortholog	NA	No,hit
VIT_04s0044g01300	-1.32597	1.61238	-3.48256	0.0100493	0.0978545						Putative uncharacterized protein;VIT_04s0044g01300;ortholog	NA	DNA,cross-link,repair,protein
VIT_12s0055g00640	-1.32202	-0.623945	-3.63812	0.00814782	0.0911184						Putative uncharacterized protein;VIT_12s0055g00640;ortholog	NA	Serine/theronine,protein,kinase,2
VIT_14s0066g01560	-1.32036	2.80026	-6.38063	0.000357111	0.029176						Putative uncharacterized protein;VIT_14s0066g01560;ortholog	CNGC18	Cyclic,nucleotide-gated,ion,channel,18
VIT_19s0090g00970	-1.31657	-0.943361	-3.48313	0.0100414	0.0978545						Putative uncharacterized protein;VIT_19s0090g00970;ortholog	CAPH	Chromosome,associate,protein,subunit,H
VIT_00s0467g00040	-1.31649	2.3414	-5.0218	0.00147717	0.0489834						Putative uncharacterized protein;VIT_00s0467g00040;ortholog	NA	No,hit
VIT_17s0000g05620	-1.3147	4.26076	-7.15678	0.000174667	0.0238303						Putative uncharacterized protein;VIT_17s0000g05620;ortholog	NA	Integral,membrane,HPP,family,protein
VIT_18s0001g05160	-1.3146	0.818317	-5.25974	0.00113242	0.0440979						Putative uncharacterized protein;VIT_18s0001g05160;ortholog	BXL7	Glycosyl,hydrolase,family,3,protein
VIT_19s0014g02180	-1.3086	0.0179841	-3.72078	0.00729895	0.0867799						Putative uncharacterized protein;VIT_19s0014g02180;ortholog	NA	No,hit
VIT_05s0077g00120	-1.30837	-0.0804905	-3.9997	0.00507344	0.0756572						DNA replication complex GINS protein SLD5;VIT_05s0077g00120;ortholog	NA	DNA,replication,protein
VIT_12s0057g01360	-1.30789	0.926277	-6.58067	0.000295203	0.0276767						Putative uncharacterized protein;VIT_12s0057g01360;ortholog	NA	Unknown,protein
VIT_18s0157g00180	-1.2998	0.635562	-4.48234	0.00277939	0.0610545						Putative uncharacterized protein;VIT_18s0157g00180;ortholog	SAMC2	S-adenosylmethionine,carrier,1
VIT_04s0023g00830	-1.29806	7.5912	-4.89977	0.00169804	0.0512798						Putative uncharacterized protein;VIT_04s0023g00830;ortholog	NA	Calreticulin,3,(CRT3)
VIT_04s0044g01490	-1.29733	5.39547	-5.59498	0.000788821	0.0377575						Putative uncharacterized protein;VIT_04s0044g01490;ortholog	NA	2-oxoisovalerate,dehydrogenase,alpha,subunit,,mitochondrial,precursor
VIT_16s0100g00460	-1.29667	1.64244	-6.45271	0.000333267	0.0286207						Protein DETOXIFICATION;VIT_16s0100g00460;ortholog	DTX49	MATE,efflux,family,protein
VIT_04s0023g03530	-1.2918	-0.949137	-4.70765	0.00212364	0.05536						Putative uncharacterized protein;VIT_04s0023g03530;ortholog	NA	No,hit
VIT_10s0003g04950	-1.29121	5.6355	-4.23099	0.00378591	0.0682563						Putative uncharacterized protein;VIT_10s0003g04950;ortholog	NA	Esterase/lipase/thioesterase
VIT_18s0001g10290	-1.28935	1.55003	-4.55588	0.0025436	0.0591943						Putative uncharacterized protein;VIT_18s0001g10290;ortholog	NA	Dual-specific,kinase,DSK1
VIT_10s0003g00310	-1.27921	0.00882827	-3.57452	0.00887362	0.0935353						Putative uncharacterized protein;VIT_10s0003g00310;ortholog	NA	No,hit
VIT_18s0001g14060	-1.27819	1.46265	-3.7459	0.00706045	0.0860489						Putative uncharacterized protein;VIT_18s0001g14060;ortholog	NA	Transposon,protein,,CACTA,,En/Spm,sub-class
VIT_17s0000g08020	-1.26579	4.10291	-6.20716	0.000422738	0.0311253						Putative uncharacterized protein;VIT_17s0000g08020;ortholog	NA	Unknown,protein
VIT_04s0023g02850	-1.26419	-0.943082	-4.04638	0.00477929	0.0743903						Putative uncharacterized protein;VIT_04s0023g02850;ortholog	NA	NC,domain-containing,protein
VIT_00s1045g00020	-1.26119	1.81606	-4.92177	0.00165565	0.0510987						Putative uncharacterized protein;VIT_00s1045g00020;ortholog	NA	Pentatricopeptide,(PPR),repeat-containing
VIT_00s0332g00060	-1.26014	5.38774	-4.54605	0.00257381	0.0595101						Putative uncharacterized protein;VIT_00s0332g00060;ortholog	ATPB	ATP,synthase,CF1,beta,subunit
VIT_11s0118g00530	-1.25858	1.81999	-4.14875	0.00419736	0.0712786						Putative uncharacterized protein;VIT_11s0118g00530;ortholog	NA	Unknown
VIT_13s0158g00010	-1.24478	2.77631	-4.58643	0.00245222	0.058864						Putative uncharacterized protein;VIT_13s0158g00010;ortholog	NA	R,protein,MLA10
VIT_03s0063g02700	-1.24421	3.0915	-4.23606	0.00376203	0.0680519						Putative uncharacterized protein;VIT_03s0063g02700;ortholog	CPL4	CPL4,(C-Terminal,Domain,Phosphatase-like,4)
VIT_04s0008g02860	-1.24096	4.37508	-4.55731	0.00253926	0.0591943						Gamma-glutamylcyclotransferase;VIT_04s0008g02860;ortholog	GGCT2;1	Cation,transport,protein,chaC
VIT_14s0081g00780	-1.23375	1.19828	-3.66714	0.00783818	0.0898053						Putative uncharacterized protein;VIT_14s0081g00780;ortholog	NA	R,protein,disease,resistance,protein
VIT_14s0006g02820	-1.23237	5.28991	-4.05797	0.00470922	0.074316						Mannose-6-phosphate isomerase;VIT_14s0006g02820;ortholog	NA	Mannose-6-phosphate,isomerase
VIT_03s0097g00380	-1.23231	2.77806	-7.27399	0.000157615	0.0226272						Putative uncharacterized protein;VIT_03s0097g00380;ortholog	NA	Monofunctional,aspartokinase
VIT_14s0030g01030	-1.23159	1.12591	-4.1492	0.00419495	0.0712786						Putative uncharacterized protein;VIT_14s0030g01030;ortholog	NA	Alcohol,dehydrogenase
VIT_03s0038g02740	-1.23158	2.91816	-5.71267	0.000697177	0.0366437						Putative uncharacterized protein;VIT_03s0038g02740;ortholog	NA	Unknown,protein
VIT_14s0060g00260	-1.23077	6.01291	-6.51651	0.000313641	0.0276767						Putative uncharacterized protein;VIT_14s0060g00260;ortholog	NA	Phytochrome,interacting,factor,3,(PIF3)
VIT_04s0008g05170	-1.22928	0.603348	-3.893	0.00582284	0.0789943						Putative uncharacterized protein;VIT_04s0008g05170;ortholog	NA	Unknown,protein
VIT_08s0007g07800	-1.22908	-0.445791	-3.73179	0.00719336	0.0867265						Putative uncharacterized protein;VIT_08s0007g07800;ortholog	RABA4D	RAB,GTPase,RABA4D
VIT_09s0018g00620	-1.22823	8.38429	-4.59995	0.00241292	0.0585485						Putative uncharacterized protein;VIT_09s0018g00620;ortholog	ATJ8	Co-chaperone-curved,DNA,binding,protein,A
VIT_19s0014g03650	-1.22408	4.31757	-3.88622	0.00587438	0.0791153						Putative uncharacterized protein;VIT_19s0014g03650;ortholog	NA	No,hit
VIT_14s0066g01050	-1.2234	4.88661	-7.08548	0.00018605	0.0238603						Putative uncharacterized protein;VIT_14s0066g01050;ortholog	ASK5	Glycogen,synthase,kinase,3,beta
VIT_09s0002g08290	-1.2202	2.14974	-4.46522	0.00283767	0.0613403						Putative uncharacterized protein;VIT_09s0002g08290;ortholog	NA	R,protein,MLA10
VIT_08s0007g06800	-1.2201	1.94533	-4.04986	0.00475812	0.0743903						Putative uncharacterized protein;VIT_08s0007g06800;ortholog	CMT1	Chromomethylase
VIT_09s0018g01680	-1.21713	5.96774	-4.09299	0.00450406	0.0729947						Putative uncharacterized protein;VIT_09s0018g01680;ortholog	NA	Unknown,protein
VIT_02s0033g00230	-1.21249	3.9495	-4.14514	0.00421648	0.0712786						Putative uncharacterized protein;VIT_02s0033g00230;ortholog	NA	Unknown,protein
VIT_03s0017g01550	-1.21038	1.14134	-3.57697	0.0088444	0.0933296						Putative uncharacterized protein;VIT_03s0017g01550;ortholog	CRK30	CRK10,(cysteine-rich,RLK10)
VIT_02s0025g03710	-1.20995	1.44747	-3.71331	0.00737157	0.0873195						Putative uncharacterized protein;VIT_02s0025g03710;ortholog	NA	DTA2,(downstream,target,of,AGL15,2)
VIT_06s0004g05650	-1.20616	7.41493	-4.57363	0.00249005	0.0589829						Putative uncharacterized protein;VIT_06s0004g05650;ortholog	NA	Unknown,protein
VIT_01s0011g03000	-1.20443	3.86244	-3.84349	0.00621083	0.0811475						Putative uncharacterized protein;VIT_01s0011g03000;ortholog	NA	No,hit
VIT_02s0025g03910	-1.2039	4.18069	-5.36593	0.00100826	0.0423492						Putative uncharacterized protein;VIT_02s0025g03910;ortholog	NA	VIP3,(vernalization,independence,3);,nucleotide,binding
VIT_16s0039g02540	-1.19934	5.52685	-4.98066	0.00154786	0.0497929						Putative uncharacterized protein;VIT_16s0039g02540;ortholog	NA	Rubredoxin
VIT_03s0038g04160	-1.19605	2.71717	-3.65046	0.00801463	0.0907523						Putative uncharacterized protein;VIT_03s0038g04160;ortholog	NA	DC1,domain-containing,protein
VIT_08s0056g00220	-1.1952	1.83558	-4.0202	0.00494193	0.0751169						Serine/threonine-protein phosphatase;VIT_08s0056g00220;ortholog	NA	Serine/threonine,protein,phosphatase,PP1
VIT_03s0038g02730	-1.19278	2.7787	-5.28864	0.00109703	0.0432548						Putative uncharacterized protein;VIT_03s0038g02730;ortholog	NA	Mutator-like,transposase
VIT_17s0000g00040	-1.19225	2.77593	-5.30276	0.00108018	0.0432069						Putative uncharacterized protein;VIT_17s0000g00040;ortholog	NA	Pentatricopeptide,(PPR),repeat-containing
VIT_04s0023g03450	-1.19225	2.34264	-8.7556	4.77179e-05	0.0204574						Putative uncharacterized protein;VIT_04s0023g03450;ortholog	APE2	AP,endonuclease,2
VIT_10s0071g00300	-1.19092	3.08159	-5.34436	0.0010322	0.0424835						Putative uncharacterized protein;VIT_10s0071g00300;ortholog	NA	Unknown,protein
VIT_09s0002g00320	-1.19002	4.16041	-4.27132	0.00360045	0.0666521						Pectinesterase;VIT_09s0002g00320;ortholog	PME3	Pectinesterase,PME3
VIT_11s0118g00520	-1.1892	1.15365	-4.25973	0.0036527	0.0670486						Putative uncharacterized protein;VIT_11s0118g00520;ortholog	NA	Unknown
VIT_00s0181g00180	-1.18825	4.69979	-4.99524	0.00152239	0.0496377						Chlorophyll a-b binding protein, chloroplastic;VIT_00s0181g00180;ortholog	LHCB3	LHCB3,(light-harvesting,chlorophyll,binding,protein,3)
VIT_04s0069g00360	-1.18378	-0.020397	-4.30908	0.00343582	0.0654752						Putative uncharacterized protein;VIT_04s0069g00360;ortholog	NA	No,hit
VIT_07s0005g01050	-1.18127	4.60184	-3.94636	0.005434	0.0764695						Putative uncharacterized protein;VIT_07s0005g01050;ortholog	NA	Unknown,protein
VIT_12s0034g02440	-1.18115	2.37049	-3.85493	0.00611869	0.0805142						Putative uncharacterized protein;VIT_12s0034g02440;ortholog	NA	R,protein,MLA10
VIT_19s0027g01480	-1.181	1.99916	-4.00073	0.00506674	0.0756572						Putative uncharacterized protein;VIT_19s0027g01480;ortholog	NA	Phenylalanyl-tRNA,synthetase,class,IIc
VIT_13s0019g02090	-1.17985	5.24151	-4.0414	0.00480979	0.0746096						Putative uncharacterized protein;VIT_13s0019g02090;ortholog	NA	Thylakoid,lumenal,15,kDa,protein,1
VIT_01s0026g01100	-1.17939	2.00551	-4.29436	0.00349902	0.0659908						Putative uncharacterized protein;VIT_01s0026g01100;ortholog	NA	5-formyltetrahydrofolate,cycloligase
VIT_18s0001g11360	-1.17623	2.22658	-6.74206	0.000253967	0.0265327						Putative uncharacterized protein;VIT_18s0001g11360;ortholog	NA	VRN1,(reduced,vernalization,response,1)
VIT_09s0002g01510	-1.17474	2.05944	-5.98392	0.000527938	0.0331637						Putative uncharacterized protein;VIT_09s0002g01510;ortholog	NA	No,hit
VIT_08s0040g01340	-1.17398	0.835534	-3.68428	0.00766135	0.0891802						Putative uncharacterized protein;VIT_08s0040g01340;ortholog	NA	Cellulose,synthase,CSLA09
VIT_05s0020g03590	-1.17296	2.73509	-4.33074	0.00334514	0.0649243						Putative uncharacterized protein;VIT_05s0020g03590;ortholog	NA	Unknown,protein
VIT_14s0068g00360	-1.17272	5.93904	-3.84288	0.00621578	0.0811475						Putative uncharacterized protein;VIT_14s0068g00360;ortholog	LNG1	LNG1,(LONGIFOLIA1)
VIT_16s0039g02530	-1.17158	4.63057	-3.91277	0.00567534	0.078039						Putative uncharacterized protein;VIT_16s0039g02530;ortholog	NA	No,hit
VIT_00s0211g00080	-1.17121	4.13729	-6.57806	0.00029593	0.0276767						Putative uncharacterized protein;VIT_00s0211g00080;ortholog	NA	Serine,hydroxymethyltransferase,2
VIT_02s0025g01740	-1.17081	4.85077	-4.44208	0.00291859	0.0616299						Auxin response factor;VIT_02s0025g01740;ortholog	ARF12	Auxin,response,factor,9
VIT_01s0026g00280	-1.16983	7.81041	-3.97975	0.00520517	0.0763226						Putative uncharacterized protein;VIT_01s0026g00280;ortholog	TPS10	Trehalose,6-phosphate,synthase
VIT_09s0002g01500	-1.16834	0.916959	-3.59699	0.00860953	0.0925997						Putative uncharacterized protein;VIT_09s0002g01500;ortholog	NA	Zinc,finger,(C3HC4-type,ring,finger),family,protein
VIT_03s0063g01120	-1.1663	2.14654	-6.17684	0.000435546	0.0313805						Putative uncharacterized protein;VIT_03s0063g01120;ortholog	KIN12D	Kinesin,phragmoplast,orienting,kinesin,2
VIT_11s0118g00190	-1.16294	1.85852	-3.58675	0.00872882	0.092983						Putative uncharacterized protein;VIT_11s0118g00190;ortholog	NA	No,hit
VIT_05s0077g02050	-1.15991	2.63651	-4.82062	0.00186075	0.0528733						Putative uncharacterized protein;VIT_05s0077g02050;ortholog	GEX2	Gamete,expressed2,(GEX2)
VIT_16s0098g00460	-1.15868	1.13	-5.16839	0.00125292	0.0461732						Putative uncharacterized protein;VIT_16s0098g00460;ortholog	NA	Lipase,class,3
VIT_00s1194g00020	-1.15834	3.69851	-4.41651	0.003011	0.0624391						Putative uncharacterized protein;VIT_00s1194g00020;ortholog	NA	No,hit
ENSRNA049465017	-1.15682	-0.223238	-3.74514	0.00706749	0.0860489						NA	NA	NA
VIT_14s0068g01720	-1.15606	0.00234477	-4.57584	0.00248347	0.0589829						Putative uncharacterized protein;VIT_14s0068g01720;ortholog	LA1	Unknown,protein
VIT_00s0125g00220	-1.15381	3.30162	-4.83255	0.00183514	0.0525337						Putative uncharacterized protein;VIT_00s0125g00220;ortholog	NA	Serine/theronine,protein,kinase,2
VIT_06s0080g00640	-1.1497	2.6196	-5.04249	0.00144298	0.0485291						Putative uncharacterized protein;VIT_06s0080g00640;ortholog	NA	No,hit
VIT_12s0034g02280	-1.14753	-0.930619	-4.90674	0.00168448	0.0512798						Putative uncharacterized protein;VIT_12s0034g02280;ortholog	NA	Disease,resistance,protein
VIT_12s0034g01640	-1.14628	0.928818	-5.41513	0.00095592	0.0413237						Putative uncharacterized protein;VIT_12s0034g01640;ortholog	NA	Disease,resistance,protein,(NBS,class)
VIT_14s0030g01100	-1.14575	1.45488	-6.31455	0.000380663	0.0295317						Putative uncharacterized protein;VIT_14s0030g01100;ortholog	NA	DNA-directed,RNA,polymerase,III,subunit,C25
VIT_04s0023g03650	-1.14407	6.63332	-3.74649	0.00705494	0.0860489						Alpha-mannosidase;VIT_04s0023g03650;ortholog	NA	Galactose,mutarotase-like
VIT_18s0001g14190	-1.14407	2.64375	-5.10872	0.0013393	0.0475401						Putative uncharacterized protein;VIT_18s0001g14190;ortholog	NA	Unknown
VIT_17s0000g00240	-1.13985	7.18267	-5.09085	0.00136643	0.047882						Putative uncharacterized protein;VIT_17s0000g00240;ortholog	ML1	Mei2,AML1
VIT_04s0008g03770	-1.13947	4.97792	-4.81149	0.0018806	0.053248						Aspartate aminotransferase;VIT_04s0008g03770;ortholog	ASP3	Aspartate,aminotransferase,P1
VIT_19s0027g00990	-1.13843	1.45695	-3.72115	0.00729542	0.0867799						Putative uncharacterized protein;VIT_19s0027g00990;ortholog	NA	No,hit
VIT_12s0028g02280	-1.1361	2.23503	-4.53706	0.00260178	0.0596419						Putative uncharacterized protein;VIT_12s0028g02280;ortholog	NA	Calcium-dependent,protein,kinase,13,CPK13
VIT_12s0035g00750	-1.13334	4.82073	-4.31376	0.003416	0.0654752						Putative uncharacterized protein;VIT_12s0035g00750;ortholog	NA	Disease,resistance,protein
VIT_05s0049g01350	-1.13102	1.87675	-4.07175	0.00462731	0.0738362						Putative uncharacterized protein;VIT_05s0049g01350;ortholog	KIN10A	Kinesin,phragmoplast-associated,kinesin-related,protein,2,(PAKRP2)
VIT_13s0019g02050	-1.13074	7.93364	-8.39172	6.29449e-05	0.0204574						Putative uncharacterized protein;VIT_13s0019g02050;ortholog	RCA	Ribulose,bisphosphate,carboxylase/oxygenase,activase,,chloroplast
VIT_13s0064g00260	-1.12877	5.52217	-6.88193	0.000223413	0.0254307						Putative uncharacterized protein;VIT_13s0064g00260;ortholog	NA	No,hit
VIT_15s0046g00290	-1.12624	4.69588	-3.84005	0.00623877	0.0811926						Auxin response factor;VIT_15s0046g00290;ortholog	ARF11	Auxin,response,factor,18
VIT_07s0104g00620	-1.12329	0.693791	-3.80347	0.006545	0.0828876						Putative uncharacterized protein;VIT_07s0104g00620;ortholog	NA	Lipase,GDSL
VIT_12s0034g01660	-1.12262	2.1403	-5.85279	0.000603218	0.0355954						Putative uncharacterized protein;VIT_12s0034g01660;ortholog	RPPL1	R,protein,MLA10
VIT_04s0044g00060	-1.12217	3.15125	-4.98127	0.00154677	0.0497929						Putative uncharacterized protein;VIT_04s0044g00060;ortholog	RKD5	RWP-RK,domain-containing,protein
VIT_03s0038g04500	-1.12125	6.13539	-6.14196	0.000450817	0.0321062						Putative uncharacterized protein;VIT_03s0038g04500;ortholog	THY-2	Bifunctional,dihydrofolate,reductase-thymidylate,synthase,1
VIT_02s0012g00770	-1.12113	0.316135	-4.43161	0.00295606	0.0618106						Putative uncharacterized protein;VIT_02s0012g00770;ortholog	NA	No,hit
VIT_16s0039g02510	-1.12041	3.52425	-4.28093	0.00355775	0.0663933						Putative uncharacterized protein;VIT_16s0039g02510;ortholog	CDC20-1	Cell,division,cycle,20,,cofactor,of,APC,complex
VIT_17s0053g00840	-1.11622	2.18067	-3.58176	0.00878759	0.0931804						Putative uncharacterized protein;VIT_17s0053g00840;ortholog	CNGC19	Cyclic,nucleotide-binding,transporter,1
VIT_15s0024g01960	-1.1128	0.236219	-4.98938	0.00153257	0.0497792						Putative uncharacterized protein;VIT_15s0024g01960;ortholog	NA	DNA-directed,RNA,polymerase,subunit,beta'
VIT_18s0001g05590	-1.10883	2.38165	-4.54157	0.00258772	0.0595937						Putative uncharacterized protein;VIT_18s0001g05590;ortholog	NA	CCR4-NOT,transcription,complex,subunit,6
VIT_00s0378g00010	-1.10792	1.15451	-3.52754	0.0094545	0.0956187						Putative uncharacterized protein;VIT_00s0378g00010;ortholog	NA	Disease,resistance,protein,(NBS,class)
VIT_14s0068g02230	-1.10605	-0.687106	-4.02876	0.00488809	0.074831						Putative uncharacterized protein;VIT_14s0068g02230;ortholog	NA	No,hit
VIT_09s0002g02380	-1.1052	3.77823	-4.66167	0.00224217	0.0569033						Putative uncharacterized protein;VIT_09s0002g02380;ortholog	NA	Thioredoxin,2
VIT_05s0020g01340	-1.10275	2.58633	-3.46554	0.0102847	0.0988217						Putative uncharacterized protein;VIT_05s0020g01340;ortholog	NA	Cullin-1
VIT_05s0020g02480	-1.10259	9.08397	-3.78016	0.00674854	0.084303						Glutamine synthetase;VIT_05s0020g02480;ortholog	GLN2	Glutamine,synthetase
VIT_08s0007g03920	-1.10179	6.66897	-4.7863	0.00193659	0.0535261						Putative uncharacterized protein;VIT_08s0007g03920;ortholog	ROS1	DEMETER,protein,(DME)
VIT_09s0002g00540	-1.09893	5.41879	-4.10451	0.00443875	0.0724282						Putative uncharacterized protein;VIT_09s0002g00540;ortholog	GLIP3	Lipase,GDSL,1
VIT_09s0002g05820	-1.09881	5.88852	-3.93146	0.00553965	0.0771102						Putative uncharacterized protein;VIT_09s0002g05820;ortholog	NA	Unknown
VIT_13s0064g01470	-1.09688	3.43418	-4.7823	0.00194566	0.0535396						Putative uncharacterized protein;VIT_13s0064g01470;ortholog	NA	Urophorphyrin,III,methylase
VIT_00s0467g00010	-1.09433	3.9606	-4.56761	0.00250808	0.0589829						Putative uncharacterized protein;VIT_00s0467g00010;ortholog	NA	RPM1,(resistance,to,p,,syringae,pv,maculicola,1)
VIT_01s0011g02950	-1.09229	4.09304	-3.73746	0.00713959	0.0863053						Putative uncharacterized protein;VIT_01s0011g02950;ortholog	NA	Zinc,finger,(C3HC4-type,ring,finger)
VIT_18s0001g00170	-1.09191	5.14682	-4.96581	0.00157429	0.0499508						Putative uncharacterized protein;VIT_18s0001g00170;ortholog	NA	Unknown,protein
VIT_05s0020g02830	-1.09121	6.51787	-4.33025	0.00334715	0.0649243						Putative uncharacterized protein;VIT_05s0020g02830;ortholog	NA	Unknown,protein
VIT_09s0070g00720	-1.09113	4.50172	-4.20824	0.00389512	0.0691446						Putative uncharacterized protein;VIT_09s0070g00720;ortholog	NA	No,hit
VIT_08s0040g02150	-1.08993	1.77234	-3.53182	0.00939998	0.0953989						Putative uncharacterized protein;VIT_08s0040g02150;ortholog	NA	No,hit
VIT_13s0047g00110	-1.08727	0.89393	-4.64572	0.00228499	0.0572336						Putative uncharacterized protein;VIT_13s0047g00110;ortholog	NA	Ripening,regulated,protein,DDTFR8
VIT_04s0008g05960	-1.08569	5.8635	-5.39544	0.000976496	0.0418371						Putative uncharacterized protein;VIT_04s0008g05960;ortholog	NA	Unknown,protein
VIT_00s0684g00010	-1.0829	2.54402	-4.52434	0.00264193	0.0598365						Putative uncharacterized protein (Fragment);VIT_00s0684g00010;ortholog	STY8	Protein,kinase
VIT_06s0061g00160	-1.0817	2.69028	-3.96268	0.00532084	0.0763226						Putative uncharacterized protein;VIT_06s0061g00160;ortholog	NA	Unknown,protein
VIT_07s0129g00250	-1.08109	6.48368	-5.34316	0.00103354	0.0424835						Putative uncharacterized protein;VIT_07s0129g00250;ortholog	NPY3	Phototropic-responsive,NPH3
VIT_07s0005g03600	-1.07967	1.3114	-4.66197	0.00224137	0.0569033						Putative uncharacterized protein;VIT_07s0005g03600;ortholog	NA	Transcription,factor,jumonji,(jmj),/,zinc,finger,(C5HC2,type)
VIT_06s0004g02480	-1.07876	3.11505	-5.06072	0.00141357	0.0484721						Putative uncharacterized protein;VIT_06s0004g02480;ortholog	NA	Cysteine,peptidase
VIT_09s0002g06780	-1.07861	4.6225	-5.78939	0.000643861	0.036291						Putative uncharacterized protein;VIT_09s0002g06780;ortholog	NA	Unknown,protein
VIT_14s0030g00980	-1.07758	2.28629	-3.51812	0.00957583	0.0959428						Putative uncharacterized protein;VIT_14s0030g00980;ortholog	NA	DNA-directed,RNA,polymerase,III,subunit,C25
VIT_04s0044g01410	-1.07678	9.20751	-4.42827	0.00296809	0.0618605						Putative uncharacterized protein;VIT_04s0044g01410;ortholog	PSAN	Photosystem,I,reaction,center,subunit,N,(PSAN)
VIT_12s0059g00780	-1.07669	-0.563634	-3.52351	0.00950619	0.0957438						Putative uncharacterized protein;VIT_12s0059g00780;ortholog	NA	No,hit
VIT_07s0005g00360	-1.0747	4.58518	-4.8114	0.00188079	0.053248						Putative uncharacterized protein;VIT_07s0005g00360;ortholog	BGLU6	Glycosyl,hydrolase,family,1
VIT_18s0001g04890	-1.07313	6.48617	-5.28713	0.00109884	0.0432548						Putative uncharacterized protein;VIT_18s0001g04890;ortholog	SULTR2;2	Low,affinity,sulphate,transporter
VIT_17s0000g05890	-1.07179	2.43006	-4.16341	0.00412058	0.0709013						Putative uncharacterized protein;VIT_17s0000g05890;ortholog	NA	Protein,kinase,APK1B
VIT_01s0011g04840	-1.06926	2.80073	-4.52436	0.00264186	0.0598365						Putative uncharacterized protein;VIT_01s0011g04840;ortholog	NA	No,hit
VIT_00s0583g00030	-1.0691	3.92134	-4.01398	0.00498142	0.0753955						Putative uncharacterized protein;VIT_00s0583g00030;ortholog	NA	Sphingolipid,delta,4,desaturase,DES-1
VIT_02s0025g04430	-1.06878	-0.183429	-5.14624	0.00128423	0.0467894						Putative uncharacterized protein;VIT_02s0025g04430;ortholog	NA	Sugar,transporter,1
VIT_04s0044g00860	-1.06099	1.24051	-3.58494	0.0087501	0.0931005						Putative uncharacterized protein;VIT_04s0044g00860;ortholog	TSK	Protein,BRUSHY,1,(Protein,TONSOKU),(Protein,MGOUN,3)
VIT_13s0156g00480	-1.06006	2.14866	-4.31441	0.00341325	0.0654752						Putative uncharacterized protein;VIT_13s0156g00480;ortholog	NA	R,protein,disease,resistance,protein
VIT_07s0197g00150	-1.05914	1.65724	-4.04177	0.0048075	0.0746096						Putative uncharacterized protein;VIT_07s0197g00150;ortholog	NA	Disease,resistance,protein,(CC-NBS-LRR,class)
VIT_12s0035g00470	-1.05866	3.47918	-5.16152	0.00126255	0.0463504						Putative uncharacterized protein;VIT_12s0035g00470;ortholog	NA	No,hit
VIT_19s0015g01730	-1.05855	6.14571	-5.50102	0.000871654	0.0395731						Uridine kinase;VIT_19s0015g01730;ortholog	UKL3	Uridine/cytidine,kinase,1
VIT_11s0037g00010	-1.05233	3.83403	-4.26886	0.00361146	0.0666521						Putative uncharacterized protein;VIT_11s0037g00010;ortholog	NA	RAV1-like,ethylene-responsive,transcription,factor
VIT_16s0098g00750	-1.05168	2.00045	-3.72389	0.00726899	0.0867454						Putative uncharacterized protein;VIT_16s0098g00750;ortholog	NA	Calcium,ion,binding
VIT_06s0004g06430	-1.05095	6.51158	-3.55673	0.00908891	0.0941195						Putative uncharacterized protein;VIT_06s0004g06430;ortholog	NA	Receptor,ser/thr,protein,kinase
VIT_17s0000g09810	-1.04901	3.01998	-3.54197	0.00927186	0.0947143						Pectate lyase;VIT_17s0000g09810;ortholog	NA	Pectate,lyase
VIT_08s0007g00500	-1.04298	4.21638	-5.14176	0.00129067	0.0469351						Putative uncharacterized protein;VIT_08s0007g00500;ortholog	NA	Telomere,repeat,binding,factor,like,TRFL2
VIT_13s0158g00120	-1.04203	4.23338	-4.67922	0.00219608	0.056328						Putative uncharacterized protein;VIT_13s0158g00120;ortholog	NA	Protein,kinase
VIT_07s0104g01510	-1.04185	1.92649	-4.02804	0.00489261	0.074831						Putative uncharacterized protein;VIT_07s0104g01510;ortholog	NA	Transcription,termination,factor,mitochondrial,mTERF
VIT_08s0007g02180	-1.03767	4.19682	-5.12212	0.00131934	0.0474225						Putative uncharacterized protein;VIT_08s0007g02180;ortholog	NA	Signal,peptidase,I
VIT_06s0004g04650	-1.03736	8.45553	-3.63752	0.0081544	0.0911184						Putative uncharacterized protein;VIT_06s0004g04650;ortholog	NA	Metallothionein
VIT_12s0055g00090	-1.03381	2.10864	-4.79149	0.00192491	0.0535261						Putative uncharacterized protein;VIT_12s0055g00090;ortholog	NA	F-type,H+-transporting,ATPase,subunit,c
VIT_12s0028g01670	-1.03242	3.32729	-3.72593	0.00724938	0.0867265						Putative uncharacterized protein;VIT_12s0028g01670;ortholog	TPS7	Trehalose-phosphatase
VIT_04s0008g05410	-1.03045	2.35236	-4.14431	0.00422094	0.0712786						Putative uncharacterized protein;VIT_04s0008g05410;ortholog	NA	Serine,hydrolase,[Vitis,vinifera]
VIT_04s0008g01450	-1.02941	5.81859	-6.069	0.000484734	0.0324907						Putative uncharacterized protein;VIT_04s0008g01450;ortholog	NA	Cyclopropane-fatty-acyl-phospholipid,synthase
VIT_15s0046g00100	-1.02389	3.45807	-4.21877	0.00384414	0.0687266						Putative uncharacterized protein;VIT_15s0046g00100;ortholog	NA	WNK,kinase,6
VIT_01s0011g04240	-1.02065	4.64578	-5.16358	0.00125964	0.0463322						Putative uncharacterized protein;VIT_01s0011g04240;ortholog	NA	Zinc,finger,(B-box,type)
VIT_04s0044g01680	-1.01874	3.23982	-6.36081	0.000363999	0.029176						Putative uncharacterized protein;VIT_04s0044g01680;ortholog	CHR24	Chromatin,remodeling,24
VIT_03s0038g00250	-1.01208	4.40795	-4.42503	0.00297985	0.0620382						Purple acid phosphatase;VIT_03s0038g00250;ortholog	PAP10	Purple,acid,phosphatase,10,ATPAP10/PAP10
VIT_10s0092g00710	-1.01068	6.89022	-3.46231	0.0103302	0.0989321						Putative uncharacterized protein;VIT_10s0092g00710;ortholog	NA	Receptor,protein,kinase
VIT_07s0141g00280	-1.01062	0.593694	-3.73939	0.00712147	0.0862719						Putative uncharacterized protein (Fragment);VIT_07s0141g00280;ortholog	NA	CDKC;1;,CDKC;1,(CYCLIN-dependent,kinase,C;1)
VIT_18s0001g12500	-1.00773	5.11527	-5.47038	0.000900726	0.0399699						Putative uncharacterized protein;VIT_18s0001g12500;ortholog	NA	Unknown,protein
VIT_00s0279g00040	-1.00722	1.30454	-4.5607	0.00252894	0.059112						Putative uncharacterized protein;VIT_00s0279g00040;ortholog	NA	Heat,shock,protein,binding
VIT_03s0038g04260	-1.00586	6.08358	-5.21754	0.00118641	0.0452837						Chloride channel protein;VIT_03s0038g04260;ortholog	CLC-E	Chloride,channel,protein,CLC-e
VIT_18s0041g02170	-1.00361	5.33094	-6.09673	0.000471517	0.0323949						Putative uncharacterized protein;VIT_18s0041g02170;ortholog	NA	Peptidoglycan-binding,LysM:Cell,wall,hydrolase,,SleB,precursor
VIT_16s0050g01170	-0.99894	2.64502	-4.40027	0.00307133	0.0629884						Putative uncharacterized protein;VIT_16s0050g01170;ortholog	NA	Unknown
VIT_08s0007g05020	-0.994819	4.57938	-5.19238	0.00121995	0.0456668						Putative uncharacterized protein;VIT_08s0007g05020;ortholog	NA	Dentin,sialophosphoprotein
VIT_13s0064g00830	-0.993435	6.21575	-4.45374	0.00287753	0.0616299						Putative uncharacterized protein;VIT_13s0064g00830;ortholog	NA	Disease,resistance,protein,RGA2,(RGA2-blb)
VIT_17s0000g05210	-0.992343	5.73462	-6.02791	0.000505083	0.0329366						Putative uncharacterized protein;VIT_17s0000g05210;ortholog	NA	LNG1,(LONGIFOLIA1)
VIT_08s0040g01400	-0.989949	4.02907	-5.43937	0.000931258	0.0404393						Putative uncharacterized protein;VIT_08s0040g01400;ortholog	NA	Thylakoid,lumenal,15,0,kDa,protein,2
VIT_04s0079g00520	-0.989925	3.90971	-5.92546	0.00056012	0.0341113						Putative uncharacterized protein;VIT_04s0079g00520;ortholog	NA	Armadillo/beta-catenin,repeat
VIT_10s0003g01980	-0.989162	6.04246	-3.95511	0.00537299	0.0763226						Putative uncharacterized protein;VIT_10s0003g01980;ortholog	NA	RKF1,(receptor-like,kinase,in,flowers,1)
VIT_07s0104g01150	-0.989023	4.13414	-3.619	0.00835907	0.0919616						Putative uncharacterized protein;VIT_07s0104g01150;ortholog	BRN1	RNA-binding,protein
VIT_02s0154g00100	-0.98729	5.54772	-5.64481	0.000748471	0.0373983						Putative uncharacterized protein;VIT_02s0154g00100;ortholog	NA	Transaldolase,totaL2
VIT_00s0181g00030	-0.986569	4.98963	-4.208	0.00389628	0.0691446						Putative uncharacterized protein;VIT_00s0181g00030;ortholog	NA	No,hit
VIT_13s0019g00640	-0.984041	0.599077	-3.73746	0.00713963	0.0863053						Putative uncharacterized protein;VIT_13s0019g00640;ortholog	NA	THO,complex,subunit,4
VIT_14s0066g01240	-0.983865	4.86094	-3.53968	0.00930056	0.094752						L-aspartate oxidase;VIT_14s0066g01240;ortholog	AO	L-aspartate,oxidase
VIT_13s0158g00300	-0.982562	4.14519	-4.63819	0.0023055	0.0573751						Putative uncharacterized protein;VIT_13s0158g00300;ortholog	NA	No,hit
VIT_00s0259g00180	-0.98167	2.72461	-5.44164	0.00092898	0.0404317						Putative uncharacterized protein;VIT_00s0259g00180;ortholog	NA	Nuclear,transcription,factor,Y,subunit,B-3
VIT_01s0127g00710	-0.981528	3.9876	-4.58156	0.00246652	0.058864						Putative uncharacterized protein;VIT_01s0127g00710;ortholog	AMSH2	Mov34,STAM-binding,protein
VIT_09s0002g04170	-0.981134	4.7614	-4.15435	0.00416784	0.0712548						Putative uncharacterized protein;VIT_09s0002g04170;ortholog	NA	Acyl-CoA,synthetases,(Acyl-activating,enzyme,13)
VIT_17s0000g09620	-0.981001	5.18132	-4.90761	0.0016828	0.0512798						Putative uncharacterized protein;VIT_17s0000g09620;ortholog	STR11	Rhodanese,domain-containing,protein
VIT_08s0007g05990	-0.979802	3.51395	-4.36968	0.00318865	0.0640962						Putative uncharacterized protein;VIT_08s0007g05990;ortholog	NA	Beta,1-3,glucanase
VIT_06s0004g05180	-0.973151	11.0216	-4.64745	0.00228031	0.0571921						Putative uncharacterized protein;VIT_06s0004g05180;ortholog	RCA	Ribulose,bisphosphate,carboxylase/oxygenase,activase,,chloroplast
VIT_01s0150g00390	-0.972905	0.964069	-4.97104	0.00156492	0.0498633						DNA helicase;VIT_01s0150g00390;ortholog	MCM2	Minichromosome,maintenance,protein,2
VIT_15s0046g01440	-0.972863	4.81564	-3.78919	0.00666886	0.0838594						Putative uncharacterized protein;VIT_15s0046g01440;ortholog	GBF3	BZip,transcription,factor,G-,box,,binding,factor,3
VIT_00s0941g00020	-0.972313	-0.0722263	-4.35148	0.00326076	0.0647175						Putative uncharacterized protein;VIT_00s0941g00020;ortholog	NA	Constans,interacting,protein,6
VIT_14s0083g00460	-0.970861	4.09748	-4.57419	0.00248838	0.0589829						Putative uncharacterized protein;VIT_14s0083g00460;ortholog	NA	Tryptophan,synthase,beta,chain,2
VIT_08s0007g03190	-0.970656	0.940411	-3.46711	0.0102628	0.0987621						Putative uncharacterized protein;VIT_08s0007g03190;ortholog	RPA3B	Nucleic,acid-binding,,OB-fold
VIT_14s0108g00990	-0.969692	4.38794	-4.46615	0.00283447	0.0613403						Putative uncharacterized protein;VIT_14s0108g00990;ortholog	NA	No,hit
VIT_00s1343g00010	-0.966327	1.46362	-3.88881	0.00585463	0.0791153						Putative uncharacterized protein;VIT_00s1343g00010;ortholog	PUR3	Glycinamide,ribonucleotide,transformylase
VIT_02s0025g00390	-0.966031	2.93088	-4.28218	0.00355225	0.0663933						Putative uncharacterized protein;VIT_02s0025g00390;ortholog	NA	Unknown,protein
VIT_14s0083g01070	-0.965093	0.339939	-4.59709	0.00242118	0.0585865						Putative uncharacterized protein;VIT_14s0083g01070;ortholog	NA	No,hit
VIT_11s0016g05110	-0.965051	1.70365	-3.4964	0.00986215	0.0970437						Putative uncharacterized protein;VIT_11s0016g05110;ortholog	NA	Sodium,hypersensitive,1
VIT_03s0088g01220	-0.962664	2.09238	-3.81968	0.00640734	0.082008						Putative uncharacterized protein;VIT_03s0088g01220;ortholog	NA	Unknown,protein
VIT_07s0197g00080	-0.960008	7.12414	-4.69851	0.00214663	0.0554808						Putative uncharacterized protein;VIT_07s0197g00080;ortholog	SRK2I	SNF1,protein,kinase,2-3,AKIP,OST1
VIT_05s0077g01800	-0.956801	3.09972	-5.32243	0.00105719	0.0429055						Putative uncharacterized protein;VIT_05s0077g01800;ortholog	NA	Unknown,protein
VIT_00s0246g00180	-0.956526	3.94021	-3.5892	0.00870006	0.0928383						Putative uncharacterized protein;VIT_00s0246g00180;ortholog	NA	NADH-plastoquinone,oxidoreductase,subunit,4
VIT_13s0064g01270	-0.95602	4.78032	-3.68205	0.00768414	0.0892093						Putative uncharacterized protein;VIT_13s0064g01270;ortholog	NA	TRNA/rRNA,methyltransferase,(SpoU)
VIT_19s0093g00050	-0.954723	1.97225	-4.31969	0.00339106	0.0652991						Putative uncharacterized protein;VIT_19s0093g00050;ortholog	NA	R,protein,,PRF,,disease,resistance,protein
VIT_00s0222g00100	-0.953759	3.18931	-4.3172	0.00340154	0.0654354						Putative uncharacterized protein;VIT_00s0222g00100;ortholog	NA	CC-NBS-LRR,class
VIT_01s0011g05820	-0.952729	4.24484	-4.58542	0.00245517	0.058864						Putative uncharacterized protein;VIT_01s0011g05820;ortholog	NA	Unknown,protein
VIT_02s0033g00030	-0.952503	1.85087	-3.99671	0.00509295	0.0756572						Putative uncharacterized protein;VIT_02s0033g00030;ortholog	NA	No,hit
VIT_06s0004g04360	-0.952286	4.5878	-5.5239	0.000850626	0.0390537						Putative uncharacterized protein;VIT_06s0004g04360;ortholog	NA	Amino,acid,binding,protein
VIT_01s0026g02100	-0.951434	5.73367	-6.9757	0.000205244	0.0248011						Putative uncharacterized protein;VIT_01s0026g02100;ortholog	NA	Unknown,protein
VIT_11s0016g01760	-0.951356	4.97407	-6.44192	0.000336718	0.0287744						Putative uncharacterized protein;VIT_11s0016g01760;ortholog	CFIS1	Cleavage,and,polyadenylation,specificity,factor,5
VIT_12s0059g01920	-0.949811	6.08588	-3.96303	0.00531844	0.0763226						Putative uncharacterized protein;VIT_12s0059g01920;ortholog	SRF1	Strubbelig-receptor,family,3
VIT_06s0004g08200	-0.948412	6.6676	-4.36129	0.00322164	0.0644228						Putative uncharacterized protein;VIT_06s0004g08200;ortholog	UBC11	Ubiquitin-conjugating,enzyme,E2,D/E
VIT_00s0208g00130	-0.948359	0.258919	-3.7809	0.00674205	0.084303						Putative uncharacterized protein;VIT_00s0208g00130;ortholog	NA	CBL-interacting,protein,kinase,23
VIT_06s0004g03980	-0.947937	2.52438	-4.11161	0.00439899	0.0722659						Putative uncharacterized protein;VIT_06s0004g03980;ortholog	NA	Ankyrin
VIT_19s0014g04830	-0.947705	2.83022	-3.79454	0.00662216	0.0835348						Putative uncharacterized protein;VIT_19s0014g04830;ortholog	VHA-c''2	YIP1
VIT_02s0025g00950	-0.946472	3.56773	-3.7103	0.00740107	0.0874437						Putative uncharacterized protein;VIT_02s0025g00950;ortholog	NA	Multidrug,resistance-associated,protein,14
VIT_00s0469g00050	-0.946309	4.20174	-3.6952	0.00755096	0.0885178						Putative uncharacterized protein;VIT_00s0469g00050;ortholog	CSLB3	Cellulose,synthase,CSLE1
VIT_12s0034g00380	-0.945684	0.361932	-3.74615	0.00705808	0.0860489						Putative uncharacterized protein;VIT_12s0034g00380;ortholog	NA	R,protein,L6
VIT_05s0049g01650	-0.94496	5.34792	-4.29746	0.0034856	0.065867						Putative uncharacterized protein;VIT_05s0049g01650;ortholog	NA	Cyclopropane,fatty,acid,synthase
VIT_16s0050g01850	-0.944541	6.33191	-6.5601	0.000300979	0.0276767						Putative uncharacterized protein;VIT_16s0050g01850;ortholog	NA	AAA-type,ATPase
VIT_05s0077g01130	-0.943971	2.21989	-3.63196	0.00821522	0.0914033						Putative uncharacterized protein;VIT_05s0077g01130;ortholog	TENA_E	Seed,maturation,protein,PM36
VIT_19s0090g01750	-0.938705	1.9198	-3.83792	0.00625621	0.0812083						Putative uncharacterized protein;VIT_19s0090g01750;ortholog	NA	Unknown,protein
VIT_06s0004g01310	-0.93789	5.59018	-5.29884	0.00108483	0.0432069						Putative uncharacterized protein;VIT_06s0004g01310;ortholog	MOD1	Enoyl-[acyl-carrier-protein],reductase,[NADH],,chloroplast,precursor
VIT_00s0125g00210	-0.935334	4.94626	-4.20357	0.00391793	0.0693081						Putative uncharacterized protein;VIT_00s0125g00210;ortholog	NA	Serine/theronine,protein,kinase,2
VIT_11s0016g03130	-0.934339	5.63923	-5.66518	0.000732643	0.0370178						Putative uncharacterized protein;VIT_11s0016g03130;ortholog	NA	Ceramide,glucosyltransferase
VIT_02s0109g00230	-0.931641	5.41803	-3.8838	0.0058929	0.0791632						Putative uncharacterized protein;VIT_02s0109g00230;ortholog	NA	Early-responsive,to,dehydration,protein,/,ERD,protein
VIT_13s0019g02360	-0.928619	6.74675	-4.39394	0.00309521	0.0631417						Delta-1-pyrroline-5-carboxylate synthase;VIT_13s0019g02360;ortholog	P5CSB	Pyrroline-5-carboxylate,synthetase
VIT_14s0171g00240	-0.928247	2.92707	-3.69876	0.00751532	0.0883694						Putative uncharacterized protein;VIT_14s0171g00240;ortholog	SYN2	SYN2,(Sister,chromatid,cohesion,1,(SCC1),protein,homolog,2),cohesin
VIT_14s0068g01450	-0.928182	4.3729	-5.00272	0.0015095	0.0493848						Putative uncharacterized protein;VIT_14s0068g01450;ortholog	NA	Unknown,protein
VIT_02s0025g02180	-0.926721	0.665752	-4.10447	0.00443899	0.0724282						Putative uncharacterized protein;VIT_02s0025g02180;ortholog	NA	No,hit
VIT_01s0137g00360	-0.924095	3.42597	-3.86978	0.00600139	0.080058						Putative uncharacterized protein;VIT_01s0137g00360;ortholog	NA	Transducin,family,protein,/,WD-40,repeat
VIT_00s0188g00110	-0.922622	1.38367	-4.4298	0.00296257	0.0618517						Putative uncharacterized protein;VIT_00s0188g00110;ortholog	NA	Glucose-inhibited,division,family,A
VIT_12s0028g03570	-0.922133	2.90331	-4.65416	0.00226223	0.0569504						Putative uncharacterized protein;VIT_12s0028g03570;ortholog	NA	SPA3,(SPA1-related,3)
VIT_09s0002g01470	-0.921006	3.99656	-5.98407	0.000527857	0.0331637						Putative uncharacterized protein;VIT_09s0002g01470;ortholog	NA	4-phosphopantetheinyl,transferase,sfp
VIT_00s0762g00040	-0.920805	-0.328049	-3.81446	0.0064513	0.0822329						Putative uncharacterized protein (Fragment);VIT_00s0762g00040;ortholog	NA	S-locus,lectin,protein,kinase
VIT_19s0085g00480	-0.920035	1.81238	-3.8241	0.0063703	0.0819703						Putative uncharacterized protein;VIT_19s0085g00480;ortholog	NA	No,hit
VIT_00s2710g00010	-0.918465	2.9475	-5.75396	0.000667899	0.036291						Putative uncharacterized protein (Fragment);VIT_00s2710g00010;ortholog	NA	No,hit
VIT_11s0037g01000	-0.916455	0.0563736	-4.2097	0.00388798	0.0691446						Putative uncharacterized protein;VIT_11s0037g01000;ortholog	NA	Clathrin,assembly,protein,10
VIT_18s0041g00060	-0.915115	2.23339	-3.46939	0.010231	0.0985801						Putative uncharacterized protein;VIT_18s0041g00060;ortholog	NA	No,hit
VIT_12s0028g03470	-0.91304	3.88401	-5.11757	0.00132607	0.0475038						Probable bifunctional methylthioribulose-1-phosphate dehydratase/enolase-phosphatase E1 2;VIT_12s0028g03470;ortholog	NA	Haloacid,dehalogenase,hydrolase
VIT_16s0022g02100	-0.912558	4.47053	-3.94803	0.00542232	0.0764695						Putative uncharacterized protein;VIT_16s0022g02100;ortholog	NA	Embryo-specific,3
VIT_05s0020g04670	-0.911906	4.37145	-3.8526	0.00613733	0.0805896						Auxin-responsive protein;VIT_05s0020g04670;ortholog	NA	No,hit
VIT_03s0180g00100	-0.911808	2.9476	-3.82495	0.00636322	0.081934						Putative uncharacterized protein;VIT_03s0180g00100;ortholog	NA	Unknown,protein
VIT_14s0108g00580	-0.911458	4.93791	-4.3478	0.00327557	0.0647364						Putative uncharacterized protein;VIT_14s0108g00580;ortholog	DEGP8	DegP,protease
VIT_14s0108g01560	-0.909368	6.37979	-4.01424	0.00497977	0.0753955						Alpha-1,4 glucan phosphorylase;VIT_14s0108g01560;ortholog	PHS1	Alpha-1,4,glucan,phosphorylase,,L,isozyme,,chloroplast,precursor
VIT_05s0094g00100	-0.907659	5.20918	-4.13722	0.00425886	0.0712786						Peptidylprolyl isomerase;VIT_05s0094g00100;ortholog	FKBP16-3	Peptidylprolyl,isomerase
VIT_11s0016g03220	-0.9063	3.86656	-7.05412	0.000191317	0.024213						RNA-dependent RNA polymerase;VIT_11s0016g03220;ortholog	RDR3	RNA-directed,RNA,polymerase
VIT_05s0102g00600	-0.906251	1.85744	-3.8939	0.00581605	0.0789579						Putative uncharacterized protein;VIT_05s0102g00600;ortholog	NA	No,hit
VIT_01s0150g00550	-0.905929	3.3557	-5.13875	0.00129502	0.0470043						Putative uncharacterized protein;VIT_01s0150g00550;ortholog	ASHR2	Histone-lysine,N-methyltransferase,ASHR2
VIT_07s0129g00480	-0.905534	2.22426	-4.1401	0.00424341	0.0712786						Putative uncharacterized protein;VIT_07s0129g00480;ortholog	NA	Molecular,chaperone,DnaJ
VIT_07s0197g00070	-0.902689	3.98193	-5.59756	0.000786666	0.0377575						Putative uncharacterized protein;VIT_07s0197g00070;ortholog	NA	SWIB,complex,BAF60b,domain-containing,protein
VIT_10s0116g01830	-0.900061	5.49765	-5.26285	0.00112855	0.0440362						Putative uncharacterized protein;VIT_10s0116g01830;ortholog	NA	Unknown,protein
VIT_08s0058g00260	-0.898034	5.47084	-7.59782	0.000119468	0.0216812						Putative uncharacterized protein;VIT_08s0058g00260;ortholog	NA	Ethylene,overproducer,1,(ETO1)
VIT_18s0041g00330	-0.897262	3.99969	-5.47143	0.000899719	0.0399699						Putative uncharacterized protein;VIT_18s0041g00330;ortholog	NA	ATP-dependent,protease,La,(LON),domain-containing,protein
VIT_17s0000g03520	-0.897244	2.41416	-3.55799	0.00907351	0.0940955						Putative uncharacterized protein;VIT_17s0000g03520;ortholog	NA	Receptor,kinase,RK20-1
VIT_01s0011g01850	-0.896899	3.28472	-3.82882	0.00633112	0.0816475						Putative uncharacterized protein;VIT_01s0011g01850;ortholog	PETJ	Cytochrome,c6,(ATC6)
VIT_19s0014g04310	-0.894075	2.4687	-6.4107	0.00034694	0.0290178						Putative uncharacterized protein;VIT_19s0014g04310;ortholog	NA	S-locus,protein,kinase
VIT_07s0151g00460	-0.8932	5.99462	-4.90657	0.0016848	0.0512798						Putative uncharacterized protein;VIT_07s0151g00460;ortholog	NA	3-methylcrotonyl-CoA,carboxylase
VIT_01s0011g05270	-0.88992	2.54116	-3.96029	0.00533726	0.0763226						Putative uncharacterized protein;VIT_01s0011g05270;ortholog	NA	Protein,BCCIP,homolog
VIT_15s0048g01930	-0.886623	3.74392	-3.64772	0.00804399	0.0907679						Putative uncharacterized protein;VIT_15s0048g01930;ortholog	PP2A13	ATPP2-A13
VIT_03s0017g01710	-0.881733	5.0453	-4.58396	0.00245947	0.058864						Putative uncharacterized protein;VIT_03s0017g01710;ortholog	NA	No,hit
VIT_12s0035g00490	-0.881503	4.18764	-4.62627	0.00233841	0.0578945						Putative uncharacterized protein;VIT_12s0035g00490;ortholog	NA	No,hit
VIT_00s0181g00120	-0.881345	3.08692	-3.72419	0.00726611	0.0867454						Putative uncharacterized protein;VIT_00s0181g00120;ortholog	NA	WD-repeat,protein
VIT_13s0074g00100	-0.880293	7.20291	-3.66403	0.00787079	0.0900324						Putative uncharacterized protein;VIT_13s0074g00100;ortholog	PDPK1	3-phosphoinositide-dependent,protein,kinase
VIT_00s0285g00030	-0.878365	2.93815	-3.73908	0.00712434	0.0862719						Putative uncharacterized protein;VIT_00s0285g00030;ortholog	NA	ZFWD1,(zinc,finger,WD40,repeat,protein,1)
VIT_01s0244g00170	-0.87831	10.4811	-4.16689	0.00410257	0.0708485						Putative uncharacterized protein;VIT_01s0244g00170;ortholog	NA	Cytokinin-repressed,protein,CR9
VIT_05s0020g02340	-0.878155	4.0578	-3.48471	0.01002	0.0978041						Putative uncharacterized protein;VIT_05s0020g02340;ortholog	MSRB5	Methionine,sulfoxide,reductase
VIT_14s0066g00830	-0.878108	3.89413	-4.84494	0.00180898	0.0524087						Putative uncharacterized protein;VIT_14s0066g00830;ortholog	SIRB	Sirohydrochlorin,ferrochelatase
VIT_13s0067g02120	-0.876547	5.34132	-3.54795	0.00919726	0.0945182						Putative uncharacterized protein;VIT_13s0067g02120;ortholog	NA	Arogenate,dehydrogenase
VIT_18s0122g01110	-0.875532	3.06151	-3.72157	0.00729134	0.0867799						Putative uncharacterized protein;VIT_18s0122g01110;ortholog	NA	Phosphatidylinositolglycan,class,O,(PIG-O)
VIT_08s0007g00120	-0.874553	6.71966	-3.84916	0.00616499	0.0808317						Putative uncharacterized protein;VIT_08s0007g00120;ortholog	NA	Ubiquitin-conjugating,enzyme,13,(UBC13),,E2
VIT_09s0002g04150	-0.872081	2.90857	-4.36451	0.00320895	0.0643026						Putative uncharacterized protein;VIT_09s0002g04150;ortholog	NA	Isochorismatase,protein,rutB
VIT_00s0282g00020	-0.871418	5.53351	-5.81254	0.000628676	0.0362091						Putative uncharacterized protein;VIT_00s0282g00020;ortholog	KEA3	K+,efflux,antiporter,(KEA3)
VIT_00s0179g00090	-0.871225	3.61837	-4.7811	0.00194838	0.0535396						BIG SEEDS 1;BS1;ortholog	NA	TIFY,4B,(Protein,PEAPOD,2)
VIT_08s0007g06030	-0.870411	1.29058	-5.5256	0.000849085	0.0390537						Putative uncharacterized protein;VIT_08s0007g06030;ortholog	BG2	Beta,1-3,glucanase,[Vitis,vinifera]
VIT_06s0004g04350	-0.867746	3.93931	-3.89855	0.00578099	0.0785929						Putative uncharacterized protein;VIT_06s0004g04350;ortholog	NA	Unknown,protein
VIT_10s0003g04460	-0.866249	4.90581	-3.54546	0.00922826	0.0945247						Putative uncharacterized protein;VIT_10s0003g04460;ortholog	ABCC12	ABC,transporter,C,member,11
VIT_03s0091g00050	-0.865673	5.10421	-4.70863	0.00212119	0.05536						Lipase;VIT_03s0091g00050;ortholog	LIP1	Triacylglycerol/steryl,ester,hydrolase
VIT_12s0034g01180	-0.865167	5.59846	-3.4641	0.010305	0.0988217						Putative uncharacterized protein;VIT_12s0034g01180;ortholog	NA	PAP/fibrillin,family
VIT_19s0014g01920	-0.865133	0.558392	-4.87323	0.00175078	0.0518948						Putative uncharacterized protein;VIT_19s0014g01920;ortholog	NA	Unknown,protein
VIT_01s0010g00640	-0.865001	3.32822	-4.71036	0.00211687	0.05536						Putative uncharacterized protein;VIT_01s0010g00640;ortholog	NA	No,hit
VIT_10s0003g01550	-0.861807	0.844598	-3.5554	0.00910528	0.0942218						Putative uncharacterized protein;VIT_10s0003g01550;ortholog	RLP51	IMK2,(inflorescence,meristem,receptor-like,kinase,2)
VIT_14s0068g01380	-0.859705	5.84403	-3.64953	0.00802453	0.0907523						Putative uncharacterized protein;VIT_14s0068g01380;ortholog	COL14	Constans-like,14
VIT_04s0008g02370	-0.859617	5.64636	-5.73377	0.00068204	0.0364326						Putative uncharacterized protein;VIT_04s0008g02370;ortholog	CBSPPR1	Pentatricopeptide,(PPR),repeat-containing,protein
VIT_14s0066g00980	-0.859227	4.86723	-5.56358	0.000815485	0.0384497						Putative uncharacterized protein;VIT_14s0066g00980;ortholog	NA	Unknown,protein
VIT_19s0014g05140	-0.857936	0.896844	-4.46423	0.0028411	0.0613403						Putative uncharacterized protein;VIT_19s0014g05140;ortholog	NA	R,protein,disease,resistance,protein
VIT_00s0181g00040	-0.857403	5.05431	-4.15154	0.00418259	0.0712786						Putative uncharacterized protein;VIT_00s0181g00040;ortholog	NA	TIR1,(transport,inhibitor,response,1)
VIT_01s0011g02990	-0.857392	5.36737	-5.29036	0.00109496	0.0432548						Putative uncharacterized protein;VIT_01s0011g02990;ortholog	NAC008	NAC,domain-containing,protein,8
VIT_07s0104g01220	-0.85731	4.10818	-4.89775	0.00170198	0.0513183						Putative uncharacterized protein;VIT_07s0104g01220;ortholog	NA	Unknown,protein
VIT_09s0002g03450	-0.856683	7.23331	-4.77694	0.00195787	0.0535396						Putative uncharacterized protein;VIT_09s0002g03450;ortholog	NA	Taurine,dioxygenase
VIT_01s0026g01400	-0.856082	4.27642	-6.84393	0.000231283	0.0258674						Putative uncharacterized protein;VIT_01s0026g01400;ortholog	NA	Unknown,protein
VIT_13s0019g04890	-0.855157	3.5602	-4.59938	0.00241456	0.0585485						Putative uncharacterized protein;VIT_13s0019g04890;ortholog	NA	Shugoshin-1
VIT_02s0241g00120	-0.854804	5.04929	-3.81506	0.00644626	0.0822326						Putative uncharacterized protein;VIT_02s0241g00120;ortholog	NA	Receptor,protein,kinase
VIT_04s0008g02270	-0.854728	4.89555	-4.26749	0.00361765	0.0666521						Putative uncharacterized protein;VIT_04s0008g02270;ortholog	NA	Hydroxyproline-rich,glycoprotein
VIT_12s0034g01710	-0.853171	2.21151	-3.91939	0.00562688	0.0778308						Putative uncharacterized protein;VIT_12s0034g01710;ortholog	NA	No,hit
ENSRNA049467756	-0.85139	1.61264	-3.57263	0.00889619	0.0935895						NA	NA	NA
VIT_18s0072g00770	-0.851007	8.14345	-4.05804	0.00470878	0.074316						Putative uncharacterized protein;VIT_18s0072g00770;ortholog	NA	fructose-1,6-bisphosphatase,,cytosolic
VIT_16s0039g02290	-0.850451	5.84548	-4.20341	0.00391873	0.0693081						Putative uncharacterized protein;VIT_16s0039g02290;ortholog	NA	Unknown
VIT_18s0086g00420	-0.844338	2.2159	-5.40176	0.000969842	0.041734						Putative uncharacterized protein;VIT_18s0086g00420;ortholog	NA	V-type,H+-transporting,ATPase,21kDa,proteolipid,subunit
VIT_05s0020g02860	-0.842936	5.21769	-4.40393	0.00305761	0.0629757						Putative uncharacterized protein;VIT_05s0020g02860;ortholog	RHF1A	Zinc,finger,(C3HC4-type,ring,finger)
VIT_01s0137g00630	-0.842582	5.77531	-6.19576	0.000427504	0.0311511						Alpha-galactosidase;VIT_01s0137g00630;ortholog	NA	Alpha-galactosidase/,hydrolase,,hydrolyzing,O-glycosyl,compounds
VIT_07s0031g01640	-0.841976	7.29869	-4.93914	0.00162302	0.0505132						Putative uncharacterized protein;VIT_07s0031g01640;ortholog	ABCF2	ABC,transporter,F,member,8
VIT_13s0019g01850	-0.841417	3.75782	-4.38692	0.00312194	0.0634179						Putative uncharacterized protein;VIT_13s0019g01850;ortholog	NA	Transposon,protein,,putative,,CACTA
VIT_14s0066g00550	-0.84048	4.51547	-5.35631	0.00101885	0.0424835						Putative uncharacterized protein;VIT_14s0066g00550;ortholog	NA	ABC,transporter,B,member,5
VIT_00s0181g00150	-0.836096	3.20461	-4.30775	0.0034415	0.0654752						Putative uncharacterized protein;VIT_00s0181g00150;ortholog	NA	F-box,domain,containing,protein
VIT_00s0662g00010	-0.835635	5.80514	-4.21434	0.00386547	0.0689157						Acyl-coenzyme A oxidase;VIT_00s0662g00010;ortholog	ACX2	Acyl-CoA,oxidase,(ACX2)
VIT_12s0034g02190	-0.834499	1.75386	-3.60261	0.00854477	0.092539						Putative uncharacterized protein;VIT_12s0034g02190;ortholog	NA	DnaJ,homolog,,subfamily,B,,member,13
VIT_19s0015g00870	-0.834123	2.19703	-3.58345	0.00876756	0.0931716						Putative uncharacterized protein;VIT_19s0015g00870;ortholog	OPT1	Oligopeptide,transporter,1
VIT_00s0144g00120	-0.82977	4.16007	-4.15379	0.00417076	0.0712548						Putative uncharacterized protein;VIT_00s0144g00120;ortholog	NA	R,protein,MLA10
VIT_03s0091g00620	-0.825685	3.82036	-4.51569	0.0026696	0.0599942						Putative uncharacterized protein;VIT_03s0091g00620;ortholog	NA	Histone,deacetylase,HDA6
VIT_00s0582g00030	-0.825176	1.97299	-4.04673	0.00477718	0.0743903						NA	SYP51	Syntaxin-51
VIT_14s0060g02070	-0.824301	5.22172	-3.73012	0.00720929	0.0867265						Putative uncharacterized protein;VIT_14s0060g02070;ortholog	PPC6-7	Protein,phosphatase,2C
VIT_02s0025g01610	-0.824263	4.67896	-3.53123	0.00940748	0.0953989						Putative uncharacterized protein;VIT_02s0025g01610;ortholog	NA	Phosphatidylinositol,4-kinase,type-II
VIT_01s0011g01440	-0.823684	1.71449	-4.61856	0.00235998	0.0581293						Putative uncharacterized protein;VIT_01s0011g01440;ortholog	URED	Urease,accessory,protein,D
VIT_10s0003g00060	-0.822171	4.33396	-3.52246	0.00951974	0.0957569						Putative uncharacterized protein;VIT_10s0003g00060;ortholog	BAC1	L-histidine,transmembrane,transporter
VIT_08s0007g01250	-0.821897	4.41174	-4.83418	0.00183169	0.0525337						Putative uncharacterized protein;VIT_08s0007g01250;ortholog	RE	Lumen,common,protein,family,,chloroplast
VIT_05s0077g01080	-0.821043	3.23602	-3.50815	0.00970609	0.0966299						Putative uncharacterized protein;VIT_05s0077g01080;ortholog	NA	PAPA-1-like,family,protein
VIT_19s0014g04580	-0.820466	4.38537	-3.48431	0.0100254	0.0978041						Putative uncharacterized protein;VIT_19s0014g04580;ortholog	NA	S-locus,protein,kinase
VIT_13s0106g00380	-0.820032	3.27555	-4.67126	0.00221685	0.0567095						Phosphoacetylglucosamine mutase;VIT_13s0106g00380;ortholog	DRT101	Phosphoacetylglucosamine,mutase
VIT_06s0004g03430	-0.819845	4.41568	-3.68001	0.00770504	0.0893441						Arogenate dehydratase;VIT_06s0004g03430;ortholog	ADT2	Prephenate,dehydratase
VIT_08s0007g01860	-0.8197	0.743467	-3.96557	0.00530103	0.0763226						Putative uncharacterized protein;VIT_08s0007g01860;ortholog	NA	No,hit
VIT_02s0025g04090	-0.817485	4.62105	-4.29162	0.00351089	0.0661498						Putative uncharacterized protein;VIT_02s0025g04090;ortholog	HAP2	GCS1/HAP2,(generative,cell-specific,1)
VIT_13s0074g00040	-0.816707	3.815	-4.90162	0.00169443	0.0512798						Putative uncharacterized protein;VIT_13s0074g00040;ortholog	VTE5	Phytol,kinase,2,,chloroplast,precursor
VIT_17s0000g00590	-0.815992	4.69233	-4.48557	0.00276853	0.0609362						Putative uncharacterized protein;VIT_17s0000g00590;ortholog	NA	No,hit
VIT_19s0014g00100	-0.815848	4.99424	-3.99809	0.00508397	0.0756572						Chalcone-flavonone isomerase family protein;VIT_19s0014g00100;ortholog	FAP3	Chalcone,isomerase,3
VIT_18s0001g10620	-0.811841	6.51976	-4.85753	0.00178282	0.052224						Putative uncharacterized protein;VIT_18s0001g10620;ortholog	NA	No,hit
VIT_01s0010g02870	-0.808386	3.51253	-5.44812	0.000922527	0.0403333						Putative uncharacterized protein;VIT_01s0010g02870;ortholog	NA	AAA-type,ATPase
VIT_04s0008g02000	-0.807731	6.14669	-3.65643	0.007951	0.0904965						Putative uncharacterized protein;VIT_04s0008g02000;ortholog	NA	Unknown,protein
VIT_01s0010g03890	-0.806694	5.86114	-3.53932	0.00930508	0.094752						Putative uncharacterized protein;VIT_01s0010g03890;ortholog	NA	Unknown
VIT_03s0017g01970	-0.806045	2.43012	-3.99232	0.00512178	0.0757124						Putative uncharacterized protein;VIT_03s0017g01970;ortholog	NA	Unknown,protein
VIT_14s0030g01760	-0.802203	4.19048	-4.54973	0.00256246	0.0593903						Putative uncharacterized protein;VIT_14s0030g01760;ortholog	NA	Unknown,protein
VIT_05s0020g03870	-0.800619	4.16696	-4.74966	0.00202136	0.0544606						Putative uncharacterized protein;VIT_05s0020g03870;ortholog	NA	MLK/Raf-related,protein,kinase,1
VIT_14s0066g00740	-0.799945	4.40875	-4.50214	0.00271361	0.0602973						Putative uncharacterized protein;VIT_14s0066g00740;ortholog	RST1	RST1,(resurrection1)
VIT_08s0007g03160	-0.798721	7.83643	-3.88998	0.00584569	0.0791153						Putative uncharacterized protein;VIT_08s0007g03160;ortholog	FFC	Signal,recognition,particle,subunit,54,SRP54
VIT_10s0003g04990	-0.796997	4.31676	-5.08667	0.00137287	0.047882						Putative uncharacterized protein;VIT_10s0003g04990;ortholog	NA	feronia,receptor-like,kinase
VIT_12s0034g02310	-0.79574	2.4981	-5.9879	0.000525826	0.0331637						Putative uncharacterized protein;VIT_12s0034g02310;ortholog	NA	R,protein,MLA10
VIT_07s0005g02470	-0.795432	6.04559	-4.25554	0.00367181	0.0671126						Putative uncharacterized protein;VIT_07s0005g02470;ortholog	NA	Cellulose,synthase,CESA3
VIT_16s0098g01050	-0.795153	2.43982	-4.95681	0.00159055	0.0499957						Putative uncharacterized protein;VIT_16s0098g01050;ortholog	NA	RNA,binding,/,nucleic,acid,binding,/,nucleotide,binding,[Arabidopsis,thaliana]
VIT_05s0062g01040	-0.794875	2.81706	-3.82183	0.00638927	0.0819949						Putative uncharacterized protein;VIT_05s0062g01040;ortholog	NA	Unknown,protein
VIT_04s0008g02640	-0.794097	4.32714	-3.9288	0.00555877	0.0772645						Putative uncharacterized protein;VIT_04s0008g02640;ortholog	PAP8	PAP/fibrillin,family
VIT_11s0016g05460	-0.793923	4.84446	-3.85921	0.00608462	0.0805142						Putative uncharacterized protein;VIT_11s0016g05460;ortholog	NA	BRI1-KD,interacting,protein
VIT_14s0006g01720	-0.792012	2.91827	-4.47552	0.00280247	0.0610545						Putative uncharacterized protein;VIT_14s0006g01720;ortholog	NA	No,hit
VIT_07s0141g01000	-0.791852	5.8811	-4.98673	0.0015372	0.0497792						Putative uncharacterized protein;VIT_07s0141g01000;ortholog	NA	No,hit
VIT_13s0019g00260	-0.791702	6.86017	-3.55126	0.0091563	0.0943734						Putative uncharacterized protein;VIT_13s0019g00260;ortholog	PPL1	Photosystem,II,reaction,center,PsbP
VIT_04s0008g02830	-0.790795	6.93284	-3.52936	0.00943126	0.0954789						Putative uncharacterized protein;VIT_04s0008g02830;ortholog	NA	Galactokinase,like,protein
VIT_06s0004g05080	-0.789323	2.89016	-3.50453	0.0097539	0.0967195						Putative uncharacterized protein;VIT_06s0004g05080;ortholog	SDIR1	Zinc,finger,(C3HC4-type,ring,finger)
VIT_18s0122g00490	-0.789256	2.24717	-3.84961	0.00616134	0.0808317						Putative uncharacterized protein;VIT_18s0122g00490;ortholog	NA	No,hit
VIT_04s0008g04390	-0.789059	3.37832	-3.54206	0.00927069	0.0947143						Putative uncharacterized protein;VIT_04s0008g04390;ortholog	NA	No,hit
VIT_02s0012g01120	-0.787646	8.56855	-3.45907	0.0103758	0.0990567						Glycine cleavage system H protein;VIT_02s0012g01120;ortholog	GDH3	Glycine,cleavage,system,H,protein,,mitochondrial
VIT_12s0034g01750	-0.786379	5.37713	-5.49225	0.000879869	0.0397325						Putative uncharacterized protein;VIT_12s0034g01750;ortholog	RPPL1	R,protein,MLA10
VIT_10s0003g01990	-0.784476	4.8163	-3.73475	0.00716523	0.086527						Putative uncharacterized protein;VIT_10s0003g01990;ortholog	NA	RKF1,(receptor-like,kinase,in,flowers,1)
VIT_15s0048g02740	-0.782985	6.92993	-4.97822	0.00155216	0.0498478						Non-specific serine/threonine protein kinase;CIPK12;ortholog	CIPK9	CBL-interacting,protein,kinase,9,(CIPK9)
VIT_04s0023g03440	-0.782227	3.50646	-3.88269	0.00590136	0.0791662						Putative uncharacterized protein;VIT_04s0023g03440;ortholog	APE2	AP,endonuclease,2
VIT_08s0007g00980	-0.781097	2.8653	-4.13906	0.00424897	0.0712786						CASP-like protein;VIT_08s0007g00980;ortholog	NA	Integral,membrane,family,protein,UPF0497
VIT_11s0052g01690	-0.779404	3.7902	-3.67314	0.00777581	0.0895172						Putative uncharacterized protein;VIT_11s0052g01690;ortholog	NA	No,hit
VIT_16s0100g00310	-0.779238	3.8634	-4.86296	0.00177166	0.0521123						Putative uncharacterized protein;VIT_16s0100g00310;ortholog	NA	Unknown,protein
VIT_12s0059g01260	-0.774568	5.67955	-4.65752	0.00225322	0.0569504						Putative uncharacterized protein;VIT_12s0059g01260;ortholog	NA	Plastidic,glucose,transporter,1
VIT_13s0019g03240	-0.773188	3.43656	-4.5111	0.00268442	0.0601053						Putative uncharacterized protein;VIT_13s0019g03240;ortholog	SYP81	Syntaxin,18
VIT_16s0050g02490	-0.773035	5.08641	-4.34781	0.00327553	0.0647364						Putative uncharacterized protein;VIT_16s0050g02490;ortholog	DHFS	Tetrahydrofolylpolyglutamate,synthase
VIT_08s0105g00480	-0.77294	5.28606	-4.19403	0.00396508	0.0697224						Putative uncharacterized protein;VIT_08s0105g00480;ortholog	SAC8	Phosphoinositide,5-phosphatase
VIT_02s0025g03100	-0.772733	4.60238	-5.21862	0.00118499	0.0452837						Putative uncharacterized protein;VIT_02s0025g03100;ortholog	CAD1	Cinnamyl,alcohol,dehydrogenase
VIT_11s0016g00120	-0.772215	4.49811	-3.69651	0.00753782	0.0885178						Putative uncharacterized protein;VIT_11s0016g00120;ortholog	NA	Omega-6,fatty,acid,desaturase,,chloroplast,(FAD6),(FADC)
VIT_00s0801g00010	-0.771868	4.03382	-4.79773	0.00191097	0.0534898						Putative uncharacterized protein;VIT_00s0801g00010;ortholog	NA	No,hit
VIT_00s0198g00140	-0.77108	2.72919	-4.07195	0.00462609	0.0738362						Putative uncharacterized protein;VIT_00s0198g00140;ortholog	NA	No,hit
VIT_18s0001g08110	-0.769938	6.89049	-5.69747	0.000708318	0.0368072						Glutamyl-tRNA reductase;VIT_18s0001g08110;ortholog	HEMA3	Glutamyl-tRNA,reductase,,chloroplast,precursor
VIT_00s0204g00070	-0.769271	3.35194	-4.50963	0.0026892	0.0601053						Putative uncharacterized protein;VIT_00s0204g00070;ortholog	NA	Unknown,protein
VIT_04s0008g06290	-0.768429	2.5545	-3.96067	0.00533463	0.0763226						Putative uncharacterized protein;VIT_04s0008g06290;ortholog	NA	Receptor,Like,Protein,15,RLP15
VIT_15s0046g00990	-0.767653	5.412	-4.03325	0.00486009	0.074831						Putative uncharacterized protein;VIT_15s0046g00990;ortholog	NA	Unknown,protein
VIT_13s0067g00830	-0.767317	3.90566	-4.2349	0.00376749	0.0680519						Putative uncharacterized protein;VIT_13s0067g00830;ortholog	NA	R,protein,,PRF,,disease,resistance,protein
VIT_05s0020g01880	-0.765695	5.91062	-4.6025	0.00240559	0.0585485						Putative uncharacterized protein;VIT_05s0020g01880;ortholog	NA	Unknown,protein
VIT_11s0016g01880	-0.765187	7.25511	-4.58452	0.00245783	0.058864						Putative uncharacterized protein;VIT_11s0016g01880;ortholog	LUT2	Lycopene,epsilon,cyclase,,chloroplast,precursor
VIT_18s0001g11770	-0.764608	2.7836	-3.81602	0.00643812	0.0822075						Putative uncharacterized protein;VIT_18s0001g11770;ortholog	NA	F-box,domain,containing,protein
VIT_02s0025g04180	-0.763765	4.99961	-4.68461	0.00218214	0.0561201						Putative uncharacterized protein;VIT_02s0025g04180;ortholog	NA	Unknown,protein
VIT_07s0129g00370	-0.763687	6.59538	-3.62229	0.00832229	0.0918157						Putative uncharacterized protein;VIT_07s0129g00370;ortholog	NA	Unknown,protein
VIT_10s0003g01720	-0.762919	4.48831	-4.20373	0.00391717	0.0693081						Putative uncharacterized protein;VIT_10s0003g01720;ortholog	NA	Nucleoside,triphosphatase
VIT_11s0118g00590	-0.762347	6.84613	-4.00004	0.00507125	0.0756572						Putative uncharacterized protein;VIT_11s0118g00590;ortholog	NA	Unknown,protein
VIT_00s0386g00060	-0.762089	-0.55588	-5.13333	0.00130289	0.0472008						Putative uncharacterized protein;VIT_00s0386g00060;ortholog	NA	E3,ubiquitin-protein,ligase,FANCL
VIT_08s0007g04490	-0.760452	4.11884	-5.04526	0.00143847	0.0485291						Putative uncharacterized protein;VIT_08s0007g04490;ortholog	NA	PHD,finger,transcription,factor
VIT_08s0007g00610	-0.760366	5.06638	-4.12465	0.00432701	0.0719436						Putative uncharacterized protein;VIT_08s0007g00610;ortholog	NA	Unknown
VIT_03s0038g02230	-0.760074	7.87826	-3.46131	0.0103442	0.0989513						Putative uncharacterized protein;VIT_03s0038g02230;ortholog	SBT1,6	Subtilisin-like,serine,protease,2
VIT_08s0032g00780	-0.760029	2.92815	-4.07322	0.00461863	0.0738362						Putative uncharacterized protein;VIT_08s0032g00780;ortholog	CPK20	Calcium-dependent,protein,kinase,20,CPK20
VIT_14s0030g00640	-0.759934	4.90197	-3.62134	0.0083329	0.0918624						Putative uncharacterized protein;VIT_14s0030g00640;ortholog	NA	DnaJ,homolog,,subfamily,B,,member,12
VIT_06s0061g00010	-0.759456	6.75801	-4.29936	0.0034774	0.0658412						Mg-protoporphyrin IX chelatase (Fragment);VIT_06s0061g00010;ortholog	NA	Magnesium-chelatase,subunit,chlD,,chloroplast,precursor
VIT_13s0019g04110	-0.758966	5.4817	-5.61873	0.000769295	0.0375608						Putative uncharacterized protein;VIT_13s0019g04110;ortholog	NA	Retrotransposon,protein
VIT_18s0089g00550	-0.758738	3.93646	-5.71676	0.000694216	0.0366199						Putative uncharacterized protein;VIT_18s0089g00550;ortholog	NA	TIR-NBS-TIR,type,disease,resistance,protein
VIT_11s0118g00070	-0.758718	0.829935	-3.65906	0.00792311	0.0903273						Putative uncharacterized protein;VIT_11s0118g00070;ortholog	NA	Exostosin,family,protein
VIT_10s0042g01180	-0.757844	1.66303	-3.63279	0.00820617	0.0914033						Putative uncharacterized protein;VIT_10s0042g01180;ortholog	AGO2	ARGONAUTE,2,(AGO2)
VIT_13s0064g00320	-0.757625	6.03863	-4.91683	0.00166507	0.0511392						Putative uncharacterized protein;VIT_13s0064g00320;ortholog	NA	R,protein,,PRF,,disease,resistance,protein
VIT_18s0089g00520	-0.75724	5.41335	-6.10201	0.000469048	0.0323408						Putative uncharacterized protein;VIT_18s0089g00520;ortholog	NA	R,protein,L6
VIT_01s0011g04770	-0.756211	3.36318	-3.90249	0.0057515	0.0784279						RING-type E3 ubiquitin transferase;VIT_01s0011g04770;ortholog	PUB10	Armadillo/beta-catenin,repeat,/,U-box,domain-containing,protein
VIT_07s0130g00050	-0.7544	3.70549	-4.16668	0.00410365	0.0708485						Putative uncharacterized protein;VIT_07s0130g00050;ortholog	NA	Zinc,finger,(C3HC4-type,ring,finger)
VIT_03s0063g02660	-0.75428	2.89278	-4.40438	0.00305593	0.0629757						Putative uncharacterized protein;VIT_03s0063g02660;ortholog	NA	DNA-3-methyladenine,glycosylase,II
VIT_13s0074g00430	-0.753519	5.72077	-4.17944	0.00403835	0.070493						Putative uncharacterized protein;VIT_13s0074g00430;ortholog	NA	CTR1,kinase
VIT_00s1287g00010	-0.752379	4.22033	-4.1871	0.0039997	0.0701388						Putative uncharacterized protein;VIT_00s1287g00010;ortholog	NA	Nuclear,transcription,factor,Y,subunit,B-3
VIT_18s0089g01190	-0.749809	3.35717	-3.96066	0.00533472	0.0763226						Putative uncharacterized protein;VIT_18s0089g01190;ortholog	NA	Stage,III,sporulation,protein,AA
VIT_02s0154g00250	-0.74947	3.70015	-4.24198	0.00373436	0.0677625						Putative uncharacterized protein;VIT_02s0154g00250;ortholog	ORP2A	Oxysterol,binding,protein
VIT_01s0137g00740	-0.749319	6.07796	-4.39553	0.0030892	0.0630991						Putative uncharacterized protein;VIT_01s0137g00740;ortholog	NA	Unknown,protein
VIT_18s0001g10270	-0.742183	3.20792	-3.56348	0.00900652	0.093976						Putative uncharacterized protein;VIT_18s0001g10270;ortholog	ALC	Basic,helix-loop-helix,protein,SPATULA
VIT_04s0008g00200	-0.741394	4.53653	-3.85381	0.00612767	0.0805178						Putative uncharacterized protein;VIT_04s0008g00200;ortholog	OVA4	Tryptophan-tRNA,ligase
VIT_08s0007g08230	-0.740046	4.59151	-3.70376	0.00746558	0.0879458						Putative uncharacterized protein;VIT_08s0007g08230;ortholog	SD31	Curculin,(mannose-binding),lectin
VIT_05s0020g02870	-0.739937	4.21244	-4.45926	0.00285829	0.0614357						Putative uncharacterized protein;VIT_05s0020g02870;ortholog	RH58	DEAD/DEAH,box,helicase
VIT_00s0194g00140	-0.739631	3.66167	-4.07864	0.00458694	0.073575						Putative uncharacterized protein;VIT_00s0194g00140;ortholog	NA	Agenet,domain-containing,protein
VIT_19s0015g00300	-0.739622	3.34311	-5.38284	0.00098992	0.0420018						Putative uncharacterized protein;VIT_19s0015g00300;ortholog	TPK1	KCO1,(two,pore,K,channel)
VIT_08s0007g02210	-0.739348	5.82276	-4.52371	0.00264392	0.0598365						Putative uncharacterized protein;VIT_08s0007g02210;ortholog	NA	Zinc,finger,(C3HC4-type,ring,finger)
VIT_15s0048g01040	-0.739319	3.93673	-5.17314	0.00124632	0.0460664						Putative uncharacterized protein;VIT_15s0048g01040;ortholog	GEN1	DNA,repair,protein
VIT_01s0150g00130	-0.738562	7.44843	-5.11018	0.0013371	0.0475401						Putative uncharacterized protein;VIT_01s0150g00130;ortholog	NA	Unknown,protein
VIT_08s0007g04390	-0.738325	5.21148	-4.8868	0.00172359	0.0515095						Putative uncharacterized protein;VIT_08s0007g04390;ortholog	NA	Aspartyl,protease
VIT_11s0149g00120	-0.73524	5.39239	-5.68975	0.000714055	0.0368072						Putative uncharacterized protein;VIT_11s0149g00120;ortholog	NA	DICER-like,4
VIT_08s0007g05870	-0.735208	4.43874	-4.02404	0.00491768	0.0749616						Putative uncharacterized protein;VIT_08s0007g05870;ortholog	NA	N-acetylglucosaminyl,transferase
VIT_07s0151g00350	-0.734728	6.08362	-6.0701	0.000484199	0.0324907						Putative uncharacterized protein (Fragment);VIT_07s0151g00350;ortholog	MHK	MHK;,kinase
VIT_08s0058g00610	-0.733297	3.4973	-3.61487	0.00840544	0.09208						Putative uncharacterized protein;VIT_08s0058g00610;ortholog	SIEL	Binding
VIT_17s0053g00630	-0.732313	3.3658	-3.95726	0.00535814	0.0763226						Putative uncharacterized protein;VIT_17s0053g00630;ortholog	STR8	Rhodanese,domain,containing,protein
VIT_15s0046g01430	-0.73129	5.57367	-4.66263	0.00223963	0.0569033						Putative uncharacterized protein;VIT_15s0046g01430;ortholog	NA	Aldose,1-epimerase
VIT_11s0052g01710	-0.730804	8.58501	-3.50364	0.0097657	0.0967314						Xylose isomerase;VIT_11s0052g01710;ortholog	XYLA	Xylose,isomerase
VIT_10s0003g04940	-0.730508	4.74585	-4.72123	0.00208995	0.05536						Putative uncharacterized protein;VIT_10s0003g04940;ortholog	AAE14	Acyl-CoA,synthetases,(Acyl-activating,enzyme,14)
VIT_12s0028g01100	-0.730485	6.34762	-3.54561	0.00922633	0.0945247						Putative uncharacterized protein;VIT_12s0028g01100;ortholog	NA	Aldo/keto,reductase
VIT_16s0098g01350	-0.728896	2.43714	-4.65963	0.0022476	0.0569504						Putative uncharacterized protein;VIT_16s0098g01350;ortholog	OPT9	Oligopeptide,transporter,6
VIT_12s0057g00740	-0.726158	2.53343	-3.56297	0.00901275	0.093976						Putative uncharacterized protein;VIT_12s0057g00740;ortholog	NA	Pentatricopeptide,(PPR),repeat-containing,protein
VIT_00s0475g00050	-0.72325	3.57775	-3.88549	0.00587997	0.0791153						Putative uncharacterized protein (Fragment);VIT_00s0475g00050;ortholog	NA	Alpha/beta,hydrolase,fold-1,domain
VIT_09s0002g02360	-0.719839	1.52957	-3.52685	0.00946328	0.0956187						Putative uncharacterized protein;VIT_09s0002g02360;ortholog	NA	Unknown
VIT_04s0043g00380	-0.716018	4.59692	-3.64493	0.00807403	0.0908429						Putative uncharacterized protein;VIT_04s0043g00380;ortholog	NA	Unknown,protein
VIT_02s0025g03670	-0.715361	3.18531	-4.27765	0.00357226	0.06646						Putative uncharacterized protein;VIT_02s0025g03670;ortholog	SR	Serine,racemase
VIT_18s0117g00170	-0.714904	0.930479	-3.83487	0.00628118	0.0813677						Putative uncharacterized protein;VIT_18s0117g00170;ortholog	NA	No,hit
VIT_13s0067g03390	-0.713938	7.94772	-5.19527	0.00121604	0.0456668						Putative uncharacterized protein;VIT_13s0067g03390;ortholog	NA	Pseudo-response,regulator,7,(APRR7)
VIT_19s0014g04270	-0.708506	1.66407	-3.46008	0.0103615	0.0990365						Putative uncharacterized protein;VIT_19s0014g04270;ortholog	NA	S-locus,protein,kinase
VIT_14s0081g00480	-0.707979	7.04293	-5.67605	0.000724357	0.0368447						Putative uncharacterized protein;VIT_14s0081g00480;ortholog	WVD2	WDL1,(WVD2-like,1)
VIT_06s0004g05470	-0.707512	2.59815	-4.11011	0.00440735	0.0723338						Putative uncharacterized protein;VIT_06s0004g05470;ortholog	NA	Sterol,4-alpha-methyl-oxidase,2,(SMO2)
VIT_02s0154g00540	-0.706802	3.28261	-3.57856	0.00882546	0.0932968						Putative uncharacterized protein;VIT_02s0154g00540;ortholog	PRMT16	Protein,arginine,N-methyltransferase
VIT_01s0011g02510	-0.706385	3.42491	-3.58179	0.00878726	0.0931804						Putative uncharacterized protein;VIT_01s0011g02510;ortholog	NA	Zinc,finger,(DNL,type)
VIT_12s0035g01250	-0.704951	4.44321	-4.2836	0.00354601	0.0663933						Putative uncharacterized protein;VIT_12s0035g01250;ortholog	NA	Disease,resistance,protein,(NBS-LRR,class)
VIT_00s0323g00020	-0.704611	4.91159	-4.05254	0.00474188	0.0743903						Putative uncharacterized protein;VIT_00s0323g00020;ortholog	NA	HSP,associated,protein
VIT_13s0019g05150	-0.704432	4.49692	-4.35313	0.00325414	0.0646693						Putative uncharacterized protein;VIT_13s0019g05150;ortholog	NA	Unknown,protein
VIT_08s0007g06780	-0.703191	5.53535	-4.53625	0.00260431	0.0596419						Putative uncharacterized protein;VIT_08s0007g06780;ortholog	NA	Unknown,protein
VIT_08s0007g08860	-0.702803	5.54026	-5.12894	0.0013093	0.0473441						Putative uncharacterized protein;VIT_08s0007g08860;ortholog	TFIIB2	Transcription,initiation,factor,TFIIB
VIT_00s0225g00130	-0.702403	9.99122	-3.96052	0.00533565	0.0763226						Putative uncharacterized protein;VIT_00s0225g00130;ortholog	GGAT2	Alanine,transaminase,
VIT_15s0048g02200	-0.702138	4.23669	-4.33022	0.00334727	0.0649243						Putative uncharacterized protein;VIT_15s0048g02200;ortholog	NA	Caffeoyl-CoA,O-methyltransferase
VIT_02s0234g00020	-0.701967	2.54586	-3.95932	0.00534391	0.0763226						Putative uncharacterized protein;VIT_02s0234g00020;ortholog	NA	Embryonic,flower,2,(EMF2)
VIT_00s0160g00210	-0.701168	2.83783	-4.51944	0.00265758	0.0599125						Putative uncharacterized protein;VIT_00s0160g00210;ortholog	NA	Myosin,heavy,chain
VIT_01s0011g05880	-0.70081	6.51682	-3.7636	0.00689739	0.0853829						RNA-dependent RNA polymerase;VIT_01s0011g05880;ortholog	RDR1	RDR1,(RNA-dependent,RNA,polymerase,1)
VIT_18s0001g12120	-0.700798	4.66086	-4.03342	0.00485909	0.074831						Putative uncharacterized protein;VIT_18s0001g12120;ortholog	GBF1	G-box,binding,factor,1,(GBF1)
VIT_15s0046g01740	-0.700592	3.16952	-4.36353	0.00321282	0.0643132						Putative uncharacterized protein;VIT_15s0046g01740;ortholog	SNRNP59	Unknown,protein
VIT_10s0003g04970	-0.70052	2.93366	-4.58669	0.00245145	0.058864						Putative uncharacterized protein;VIT_10s0003g04970;ortholog	NA	ATPase,,BadF/BadG/BcrA/BcrD-type
VIT_09s0070g00850	-0.699238	1.35122	-5.19602	0.00121504	0.0456668						Putative uncharacterized protein;VIT_09s0070g00850;ortholog	NA	ATP,binding
VIT_10s0071g00940	-0.698703	6.93243	-5.12077	0.00132133	0.0474225						Putative uncharacterized protein;VIT_10s0071g00940;ortholog	NA	Oligopeptidase,B
VIT_18s0001g03730	-0.695174	3.97775	-3.68345	0.00766987	0.0891802						Putative uncharacterized protein;VIT_18s0001g03730;ortholog	NA	SET,Domain,group,37
VIT_01s0026g00090	-0.693763	3.49529	-3.82268	0.00638222	0.0819949						Putative uncharacterized protein;VIT_01s0026g00090;ortholog	ULP1C	Ulp1,protease,family
VIT_11s0016g04820	-0.691844	4.00572	-4.10932	0.00441177	0.0723338						Putative uncharacterized protein;VIT_11s0016g04820;ortholog	NA	Agenet,domain-containing,protein
VIT_14s0219g00120	-0.691571	4.24432	-3.53877	0.00931202	0.094752						Putative uncharacterized protein;VIT_14s0219g00120;ortholog	NA	PQ-loop,repeat,/,transmembrane
VIT_18s0001g01670	-0.690478	7.19266	-5.22479	0.00117694	0.0451558						Putative uncharacterized protein;VIT_18s0001g01670;ortholog	NA	Zinc,finger,(CCCH-type),family,protein
VIT_16s0098g01380	-0.689408	3.44434	-3.55171	0.00915071	0.0943734						Protein yippee-like;VIT_16s0098g01380;ortholog	NA	Yippee
VIT_06s0009g02660	-0.688605	2.69285	-3.48833	0.00997079	0.0976619						Putative uncharacterized protein;VIT_06s0009g02660;ortholog	NA	Unknown,protein
VIT_00s0642g00010	-0.687648	3.01511	-4.40181	0.00306556	0.0629884						NA	CHIP	E3,ubiquitin-protein,ligase,CHIP
VIT_18s0122g01210	-0.686813	3.38673	-4.85994	0.00177785	0.0522146						Putative uncharacterized protein;VIT_18s0122g01210;ortholog	NA	Cuticular,water,permeability
VIT_03s0038g02100	-0.685695	5.68285	-4.43402	0.0029474	0.0617439						Methyltransferase-like protein;VIT_03s0038g02100;ortholog	NA	SAM-dependent,methyltransferase
VIT_11s0118g00480	-0.684498	6.65985	-5.08641	0.00137327	0.047882						Putative uncharacterized protein;VIT_11s0118g00480;ortholog	NA	Leucine-rich,repeat
VIT_11s0118g00570	-0.683923	7.31387	-3.50248	0.00978109	0.0967314						Putative uncharacterized protein;VIT_11s0118g00570;ortholog	NA	Tristeza,Virus,Resistance,Gene,(Ctv)
VIT_02s0154g00530	-0.683336	3.783	-3.5566	0.0090905	0.0941195						Putative uncharacterized protein;VIT_02s0154g00530;ortholog	HINT4	Histidine,triad,nucleotide,binding,protein,3
VIT_19s0014g03330	-0.682394	4.6237	-3.91655	0.00564759	0.0779062						Putative uncharacterized protein;VIT_19s0014g03330;ortholog	CYP37	Peptidyl-prolyl,cis-trans,isomerase,TLP38,,chloroplast
VIT_15s0021g02240	-0.682132	4.41112	-5.0614	0.00141249	0.0484721						Putative uncharacterized protein;VIT_15s0021g02240;ortholog	NA	3-hydroxyisobutyryl-CoA,hydrolase
VIT_08s0040g00510	-0.681459	1.73352	-3.5734	0.00888701	0.0935739						Putative uncharacterized protein;VIT_08s0040g00510;ortholog	NA	ZIFL2,(zinc,induced,facilitator-like,2)
VIT_11s0016g02260	-0.680469	6.2935	-3.75783	0.00695012	0.0855403						Putative uncharacterized protein;VIT_11s0016g02260;ortholog	NA	Unknown
VIT_04s0023g02130	-0.678988	4.23593	-3.96922	0.00527616	0.0763226						Putative uncharacterized protein;VIT_04s0023g02130;ortholog	MAN3	1,4-beta-mannan,endohydrolase
VIT_02s0154g00050	-0.677799	5.4029	-5.18791	0.00122602	0.0457732						Putative uncharacterized protein;VIT_02s0154g00050;ortholog	NA	Glycosyl,hydrolase,family,5
VIT_09s0002g01550	-0.677197	6.8989	-4.74433	0.00203404	0.0546492						Putative uncharacterized protein;VIT_09s0002g01550;ortholog	PDAT1	Lecithine,cholesterol,acyltransferase
VIT_17s0000g10070	-0.67473	4.048	-3.57829	0.00882871	0.0932968						Putative uncharacterized protein;VIT_17s0000g10070;ortholog	NA	Zinc,finger,(C3HC4-type,ring,finger)
VIT_09s0018g01270	-0.672244	5.01045	-3.99904	0.00507774	0.0756572						Putative uncharacterized protein;VIT_09s0018g01270;ortholog	NA	Ribulose,bisphosphate,carboxylase/oxygenase,activase,2
VIT_04s0023g01360	-0.672036	5.78961	-5.11068	0.00133636	0.0475401						Putative uncharacterized protein;VIT_04s0023g01360;ortholog	NA	G-box,binding,factor,1,(GBF1)
VIT_05s0020g03070	-0.670233	6.89004	-4.00259	0.00505471	0.0756572						Putative uncharacterized protein;VIT_05s0020g03070;ortholog	NA	Cyclin-T1-4
VIT_00s0558g00010	-0.669866	5.57737	-3.90593	0.00572589	0.0782864						Putative uncharacterized protein (Fragment);VIT_00s0558g00010;ortholog	BCAT3	Branched-chain-amino-acid,aminotransferase,3,,chloroplastic
VIT_15s0046g03340	-0.669572	7.86804	-4.32329	0.00337603	0.0652055						Putative uncharacterized protein;VIT_15s0046g03340;ortholog	NA	Acetyl,co-enzyme,A,carboxylase,carboxyltransferase,alpha,subunit
VIT_06s0009g02480	-0.668233	2.88713	-4.01449	0.00497817	0.0753955						Putative uncharacterized protein;VIT_06s0009g02480;ortholog	NA	Myb,domain,protein,65
VIT_12s0059g01400	-0.668067	5.57642	-4.15493	0.00416477	0.0712548						Putative uncharacterized protein;VIT_12s0059g01400;ortholog	NA	Tyrosine,specific,protein,phosphatase
VIT_01s0026g01040	-0.667295	4.3742	-3.81806	0.00642095	0.082073						Putative uncharacterized protein;VIT_01s0026g01040;ortholog	CCB4	Unknown,protein
VIT_13s0067g02060	-0.667072	5.2989	-3.97515	0.00523604	0.0763226						Putative uncharacterized protein;VIT_13s0067g02060;ortholog	NA	Biotin/lipoyl,attachment,domain-containing,protein
VIT_12s0028g01320	-0.666787	5.36657	-3.75938	0.00693591	0.0854456						Putative uncharacterized protein;VIT_12s0028g01320;ortholog	NA	Unknown,protein
VIT_04s0008g02650	-0.66569	3.2969	-3.85527	0.006116	0.0805142						Putative uncharacterized protein;VIT_04s0008g02650;ortholog	NA	Unknown,protein
VIT_11s0016g02370	-0.665606	1.95864	-3.6453	0.00806999	0.0908429						Putative uncharacterized protein;VIT_11s0016g02370;ortholog	NA	Unknown,protein
VIT_04s0008g04930	-0.664497	3.69206	-4.49908	0.00272368	0.0602973						Putative uncharacterized protein;VIT_04s0008g04930;ortholog	NA	Paramyosin
VIT_11s0103g00530	-0.663462	5.7138	-4.19143	0.00397801	0.0698322						Putative uncharacterized protein;VIT_11s0103g00530;ortholog	ORP4C	Oxysterol,binding,protein
VIT_19s0085g01110	-0.663035	6.52455	-3.51338	0.00963755	0.0963442						Putative uncharacterized protein;VIT_19s0085g01110;ortholog	NA	Aspartyl,protease
VIT_07s0104g00580	-0.657521	2.57462	-4.16552	0.00410964	0.0708485						Putative uncharacterized protein;VIT_07s0104g00580;ortholog	NA	DNA-directed,RNA,polymerase,III,subunit,C25
VIT_13s0067g02550	-0.657127	2.11585	-3.66754	0.00783405	0.0898053						Putative uncharacterized protein;VIT_13s0067g02550;ortholog	NA	Transcription,factor,related
VIT_06s0009g00820	-0.657031	1.73651	-3.95547	0.00537055	0.0763226						Putative uncharacterized protein;VIT_06s0009g00820;ortholog	KIN12E	Kinesin,motor,protein
VIT_02s0025g04900	-0.656552	5.33883	-4.68468	0.00218196	0.0561201						Putative uncharacterized protein;VIT_02s0025g04900;ortholog	NA	Phosphoglycerate,mutase
VIT_11s0052g01700	-0.654516	8.09875	-3.90173	0.00575723	0.0784279						Non-specific serine/threonine protein kinase;CIPK14;ortholog	CIPK21	CBL-interacting,protein,kinase,21,(CIPK21)
VIT_07s0005g01910	-0.65162	3.6816	-3.67495	0.00775707	0.0894092						Putative uncharacterized protein;VIT_07s0005g01910;ortholog	SWC4	Myb,family,transcription,factor,DNA,methyltransferase,1,associated
VIT_14s0006g02810	-0.650975	3.21901	-4.10885	0.0044144	0.0723338						Putative uncharacterized protein;VIT_14s0006g02810;ortholog	ELP5	Unknown,protein
VIT_18s0001g07290	-0.650411	5.55165	-3.47928	0.0100942	0.0980764						Putative uncharacterized protein;VIT_18s0001g07290;ortholog	NA	Unknown,protein
VIT_16s0100g01260	-0.650333	5.6922	-3.63743	0.00815538	0.0911184						Putative uncharacterized protein;VIT_16s0100g01260;ortholog	NA	Methyl-CpG-binding,domain,13,MBD13
VIT_18s0001g02490	-0.648475	2.55935	-3.79833	0.00658928	0.0832292						Polyadenylate-binding protein;VIT_18s0001g02490;ortholog	PAB3	PAB3,(poly(A),binding,protein,3)
VIT_10s0003g01710	-0.647851	4.31473	-4.96283	0.00157964	0.0499508						Putative uncharacterized protein;VIT_10s0003g01710;ortholog	NA	Ubiquitin,domain,containing,2
VIT_17s0000g08000	-0.647545	4.67112	-4.87779	0.00174158	0.0517018						Putative uncharacterized protein;VIT_17s0000g08000;ortholog	NFD2	Ribonuclease,III
VIT_00s0338g00020	-0.641599	5.51985	-4.08509	0.00454949	0.0732986						Putative uncharacterized protein;VIT_00s0338g00020;ortholog	NA	Unknown,protein
VIT_13s0064g00050	-0.640471	6.65919	-4.11533	0.00437832	0.0721868						Putative uncharacterized protein;VIT_13s0064g00050;ortholog	NA	Glutamine-fructose-6-phosphate,transaminase,2
VIT_19s0177g00220	-0.640408	5.658	-4.39135	0.00310503	0.0632079						Putative uncharacterized protein;VIT_19s0177g00220;ortholog	ETFA	Electron,transfer,flavoprotein,alpha,subunit
VIT_10s0092g00060	-0.639697	1.12088	-3.63288	0.00820512	0.0914033						Putative uncharacterized protein;VIT_10s0092g00060;ortholog	NA	Group,II,intron,splicing,factor,CRS1-related
VIT_01s0011g02300	-0.638808	4.23427	-4.79842	0.00190943	0.0534898						Putative uncharacterized protein;VIT_01s0011g02300;ortholog	NA	Unknown,protein
VIT_08s0007g08930	-0.638172	4.85429	-3.74284	0.00708901	0.0861473						Putative uncharacterized protein;VIT_08s0007g08930;ortholog	NA	Unknown,protein
VIT_17s0000g09410	-0.635658	2.86284	-3.67675	0.00773852	0.0893522						Putative uncharacterized protein;VIT_17s0000g09410;ortholog	NA	No,hit
VIT_16s0013g00860	-0.634401	6.50749	-4.64018	0.00230006	0.0573462						Putative uncharacterized protein;VIT_16s0013g00860;ortholog	EMF2	Embryonic,flower,2,(EMF2)
VIT_14s0068g01090	-0.632456	4.73312	-4.26167	0.00364391	0.0670152						Putative uncharacterized protein;VIT_14s0068g01090;ortholog	SUVH4	SUVH4,(SU(VAR)3-9,homolog,4)
VIT_17s0053g00780	-0.631024	2.62823	-3.46597	0.0102787	0.0988163						Putative uncharacterized protein;VIT_17s0053g00780;ortholog	HDG11	Homeodomain,GLABROUS11
VIT_01s0011g00480	-0.630816	4.36517	-4.83961	0.0018202	0.0524965						Putative uncharacterized protein;VIT_01s0011g00480;ortholog	NA	Aspartate/glutamate/uridylate,kinase
VIT_03s0017g01930	-0.630264	5.9754	-3.85548	0.0061143	0.0805142						Putative uncharacterized protein;VIT_03s0017g01930;ortholog	CYP97B3	CYP97B2
VIT_04s0023g01280	-0.629274	5.68827	-4.23185	0.00378186	0.0682473						Putative uncharacterized protein;VIT_04s0023g01280;ortholog	RCE1	RUB1,conjugating,enzyme,(RCE1)
VIT_02s0025g01400	-0.628838	3.86159	-4.62828	0.00233284	0.0578945						Putative uncharacterized protein;VIT_02s0025g01400;ortholog	NA	Leucine-rich,repeat,family,protein,stress
VIT_02s0025g03700	-0.628799	6.49162	-3.96179	0.00532694	0.0763226						Putative uncharacterized protein;VIT_02s0025g03700;ortholog	NA	ATP,binding,protein
VIT_12s0059g01290	-0.626927	3.07525	-3.47743	0.0101196	0.0981097						Putative uncharacterized protein;VIT_12s0059g01290;ortholog	2002-08-01	Unknown,protein
VIT_02s0025g04840	-0.625444	5.24455	-3.66391	0.00787205	0.0900324						Putative uncharacterized protein;VIT_02s0025g04840;ortholog	NUDT14	Nudix,hydrolase,14
VIT_01s0011g04180	-0.624813	4.19573	-3.58901	0.00870229	0.0928383						Putative uncharacterized protein;VIT_01s0011g04180;ortholog	LPP2	Phosphatidic,acid,phosphatase,/,PAP2
VIT_11s0016g03860	-0.623769	5.07328	-3.97524	0.00523543	0.0763226						Putative uncharacterized protein;VIT_11s0016g03860;ortholog	NA	Raspberry3
VIT_01s0010g00580	-0.622357	3.72097	-4.31034	0.00343047	0.0654752						Putative uncharacterized protein;VIT_01s0010g00580;ortholog	NA	Translin-associated,factor,X
VIT_13s0019g04630	-0.621307	2.35005	-4.30499	0.00345325	0.0655777						Putative uncharacterized protein;VIT_13s0019g04630;ortholog	NA	Unknown,protein
VIT_15s0021g01350	-0.620878	4.56524	-4.24277	0.00373068	0.0677625						Putative uncharacterized protein;VIT_15s0021g01350;ortholog	RBL	Transducin,family,protein,/,WD-40,repeat
VIT_12s0178g00020	-0.619614	6.36446	-4.88505	0.00172707	0.0515095						Putative uncharacterized protein;VIT_12s0178g00020;ortholog	NA	ERGIC,and,golgi,3
VIT_04s0079g00680	-0.618302	6.69573	-4.00512	0.00503831	0.0756022						Putative uncharacterized protein;VIT_04s0079g00680;ortholog	PSY1	Phytoene,synthase,,chloroplast,precursor
VIT_08s0007g05980	-0.617517	5.21327	-4.34228	0.0032979	0.0647364						Putative uncharacterized protein;VIT_08s0007g05980;ortholog	NA	Calmodulin,binding,protein
VIT_09s0002g03740	-0.613096	6.73109	-3.91222	0.00567941	0.0780392						Putative uncharacterized protein;VIT_09s0002g03740;ortholog	ATHB-15	Homeobox,gene,8
VIT_05s0124g00270	-0.609771	4.16927	-4.56472	0.00251677	0.0590238						Putative uncharacterized protein;VIT_05s0124g00270;ortholog	NA	Unknown,protein
VIT_13s0019g05400	-0.609675	5.21335	-4.34594	0.00328308	0.0647364						Putative uncharacterized protein;VIT_13s0019g05400;ortholog	NA	RPG,related,protein,1,RR1
VIT_07s0141g00610	-0.607841	5.91102	-4.8331	0.00183398	0.0525337						Putative uncharacterized protein;VIT_07s0141g00610;ortholog	DRIP1	Zinc,finger,(C3HC4-type,ring,finger)
VIT_03s0088g01250	-0.605618	6.68303	-3.59453	0.00863796	0.0925997						Putative uncharacterized protein;VIT_03s0088g01250;ortholog	LGALDH	D-threo-aldose,1-dehydrogenase
VIT_02s0087g00410	-0.603408	2.53449	-3.64912	0.00802895	0.0907523						Putative uncharacterized protein;VIT_02s0087g00410;ortholog	NA	Unknown,protein
VIT_14s0108g00940	-0.603374	7.11205	-3.98149	0.00519357	0.0762662						Starch synthase, chloroplastic/amyloplastic;VIT_14s0108g00940;ortholog	SS2	Glycogen,synthase
VIT_06s0009g01940	-0.601775	5.40283	-4.14687	0.0042073	0.0712786						Putative uncharacterized protein;VIT_06s0009g01940;ortholog	NA	GCN5,N-acetyltransferase,(GNAT)
VIT_06s0004g06920	-0.601579	6.81627	-4.34319	0.00329419	0.0647364						Putative uncharacterized protein;VIT_06s0004g06920;ortholog	FKFBP	fructose-6-phosphate-2-kinase
VIT_05s0062g01050	-0.601222	4.78298	-4.0556	0.00472347	0.0743903						Putative uncharacterized protein;VIT_05s0062g01050;ortholog	NA	Unknown,protein
VIT_01s0026g00130	-0.600489	2.49894	-3.46514	0.0102903	0.0988217						Putative uncharacterized protein;VIT_01s0026g00130;ortholog	NA	Ulp1,protease,family
VIT_15s0046g00340	-0.600243	3.78351	-3.86722	0.00602144	0.080058						Putative uncharacterized protein;VIT_15s0046g00340;ortholog	NA	Transcription,factor,jumonji,(jmjC),domain-containing,protein
VIT_13s0067g01230	-0.59983	3.88016	-3.47951	0.0100911	0.0980764						Putative uncharacterized protein;VIT_13s0067g01230;ortholog	NA	AP2-associated,kinase
VIT_19s0015g01250	-0.599389	5.68869	-3.61635	0.00838872	0.0920557						Putative uncharacterized protein;VIT_19s0015g01250;ortholog	NA	No,hit
VIT_00s0207g00070	-0.597874	6.92024	-3.85475	0.00612014	0.0805142						NA	NA	HAD-superfamily,hydrolase,,subfamily,IIA
VIT_03s0038g04710	-0.594821	3.87119	-4.17221	0.00407521	0.0707413						Putative uncharacterized protein;VIT_03s0038g04710;ortholog	PLR3	Isoflavone,reductase
VIT_07s0005g00050	-0.594244	2.8209	-4.47772	0.002795	0.0610545						Putative uncharacterized protein;VIT_07s0005g00050;ortholog	NA	Heavy-metal-associated,domain-containing,protein
VIT_12s0057g00020	-0.593706	8.49423	-3.96695	0.00529162	0.0763226						Putative uncharacterized protein;VIT_12s0057g00020;ortholog	THF1	Protein,thylakoid,formation1
VIT_18s0041g00050	-0.593237	3.09412	-4.00693	0.00502667	0.0756022						Putative uncharacterized protein;VIT_18s0041g00050;ortholog	NA	No,hit
VIT_01s0011g02270	-0.589526	6.16902	-3.6298	0.00823904	0.0915206						Putative uncharacterized protein;VIT_01s0011g02270;ortholog	NA	MAP3K,epsilon,protein,kinase
VIT_01s0011g02050	-0.58929	5.5842	-4.13957	0.00424626	0.0712786						Putative uncharacterized protein;VIT_01s0011g02050;ortholog	NA	No,hit
VIT_17s0000g07980	-0.58894	4.04424	-3.86858	0.00601082	0.080058						RNA-dependent RNA polymerase;VIT_17s0000g07980;ortholog	RDR2	RDR2,(RNA-dependent,RNA,polymerase,2)
VIT_18s0001g05530	-0.588179	5.68243	-3.91926	0.00562783	0.0778308						Annexin;VIT_18s0001g05530;ortholog	ANN1	Annexin,1,(ANN1)
VIT_12s0059g00520	-0.587342	5.72859	-4.14024	0.00424267	0.0712786						Putative uncharacterized protein;VIT_12s0059g00520;ortholog	NA	RabGAP/TBC,domain-containing,protein
VIT_05s0020g02620	-0.587084	3.14734	-3.50242	0.00978184	0.0967314						Putative uncharacterized protein;VIT_05s0020g02620;ortholog	NA	RNA,recognition,motif,(RRM)-containing
VIT_00s0187g00210	-0.586739	4.91851	-3.68507	0.00765333	0.0891802						Putative uncharacterized protein;VIT_00s0187g00210;ortholog	NA	Rho,GDP-dissociation,inhibitor,2
VIT_17s0000g03270	-0.586665	3.79268	-3.58096	0.00879705	0.0931804						Putative uncharacterized protein;VIT_17s0000g03270;ortholog	NA	CYP77A5P
VIT_17s0053g01010	-0.58277	5.33454	-4.04569	0.00478353	0.0743903						Putative uncharacterized protein;VIT_17s0053g01010;ortholog	TFIIB2	Transcription,initiation,factor,TFIIB
VIT_04s0008g03610	-0.582139	3.76999	-4.44682	0.0029018	0.0616299						Glycosyltransferases;VIT_04s0008g03610;ortholog	NA	Xylan,synthase
VIT_00s2871g00010	-0.581784	3.41895	-3.47705	0.0101249	0.0981097						Protein yippee-like (Fragment);VIT_00s2871g00010;ortholog	NA	Yippee
VIT_16s0050g02460	-0.579888	4.44405	-3.94686	0.00543051	0.0764695						Hexosyltransferase;VIT_16s0050g02460;ortholog	HPTG1	Beta-1,3-galactosyltransferase,sqv-2
VIT_19s0014g03350	-0.579366	4.65366	-3.95732	0.00535769	0.0763226						Putative uncharacterized protein;VIT_19s0014g03350;ortholog	CYP37	Peptidyl-prolyl,cis-trans,isomerase,TLP38,,chloroplast
VIT_09s0002g03970	-0.578455	3.1357	-4.39632	0.00308622	0.0630991						Putative uncharacterized protein;VIT_09s0002g03970;ortholog	NA	Unknown,protein
VIT_08s0007g02220	-0.577529	3.8079	-4.1613	0.00413154	0.0709013						Putative uncharacterized protein;VIT_08s0007g02220;ortholog	RUS5	Unknown,protein
VIT_06s0004g02370	-0.576627	4.50394	-4.10336	0.00444523	0.0724685						Putative uncharacterized protein;VIT_06s0004g02370;ortholog	NA	Cinnamyl,alcohol,dehydrogenase
VIT_15s0046g01400	-0.575922	6.94164	-3.83367	0.00629101	0.0814335						NA	NA	Ubiquitin-conjugating,enzyme,E2,D/E
VIT_07s0005g03710	-0.575916	5.26269	-4.59916	0.00241519	0.0585485						Putative uncharacterized protein;VIT_07s0005g03710;ortholog	CKL8	Casein,Kinase,I-like,10
VIT_07s0129g00380	-0.573576	7.1876	-4.30903	0.00343604	0.0654752						Putative uncharacterized protein;VIT_07s0129g00380;ortholog	NA	Phototropic-responsive,NPH3
VIT_13s0156g00540	-0.571993	4.79253	-4.41136	0.00302997	0.0626748						Putative uncharacterized protein;VIT_13s0156g00540;ortholog	NA	Disease,resistance,protein,(CC-NBS-LRR,class)
VIT_04s0008g06980	-0.571449	2.10354	-3.51377	0.00963251	0.0963442						Putative uncharacterized protein;VIT_04s0008g06980;ortholog	NA	Unknown,protein
VIT_14s0128g00100	-0.569074	5.63484	-3.68296	0.00767486	0.0891802						Putative uncharacterized protein;VIT_14s0128g00100;ortholog	NA	Aminotransferase,class,IV
VIT_17s0000g02570	-0.566993	5.07349	-3.59688	0.00861074	0.0925997						Mitogen-activated protein kinase;VIT_17s0000g02570;ortholog	MPK15	MAPK,(MPK8)
VIT_13s0158g00420	-0.566927	4.68991	-3.56848	0.00894606	0.093827						Putative uncharacterized protein;VIT_13s0158g00420;ortholog	NA	No,hit
VIT_06s0061g01510	-0.566719	5.29464	-4.37917	0.00315174	0.0636332						Histone deacetylase;VIT_06s0061g01510;ortholog	HDA17	Histone,deacetylase,9
VIT_18s0001g10590	-0.56648	6.20119	-3.58297	0.00877327	0.0931716						Putative uncharacterized protein;VIT_18s0001g10590;ortholog	TIC22	Inner,membrane,import,protein,Tic22,,Chloroplast
VIT_08s0056g00980	-0.565698	3.65852	-4.32159	0.00338312	0.0652769						Putative uncharacterized protein;VIT_08s0056g00980;ortholog	SKIP24	F-box,domain,containing,protein
VIT_18s0001g06260	-0.56393	4.45126	-3.5138	0.00963206	0.0963442						Putative uncharacterized protein;VIT_18s0001g06260;ortholog	NA	R,protein,L6
VIT_10s0092g00040	-0.563625	5.91454	-3.45952	0.0103694	0.0990446						Putative uncharacterized protein;VIT_10s0092g00040;ortholog	NA	Toprim,domain-containing,protein
VIT_17s0000g00030	-0.561673	3.58652	-3.84451	0.00620252	0.0811475						Putative uncharacterized protein;VIT_17s0000g00030;ortholog	NA	Substrate,carrier,family,mitochondrial
VIT_06s0004g00460	-0.561439	3.41987	-3.45155	0.0104828	0.0995839						Putative uncharacterized protein;VIT_06s0004g00460;ortholog	NA	Elongation,factor,P,(EF-P)
VIT_08s0007g07200	-0.561133	5.83873	-4.1746	0.00406295	0.0706682						Putative uncharacterized protein;VIT_08s0007g07200;ortholog	HST	Tocotrienol/plastoquinone,prenyltransferase
VIT_13s0067g00610	-0.560878	5.30194	-3.5386	0.00931414	0.094752						Protein yippee-like;VIT_13s0067g00610;ortholog	NA	Yippee
VIT_12s0142g00090	-0.559245	4.67023	-3.54157	0.00927683	0.0947143						Putative uncharacterized protein;VIT_12s0142g00090;ortholog	PRS4	Ribose-phosphate,pyrophosphokinase,4
VIT_00s0670g00020	-0.558873	2.62027	-4.4397	0.00292707	0.0616409						Putative uncharacterized protein (Fragment);VIT_00s0670g00020;ortholog	NAGS1	GCN5,N-acetyltransferase,(GNAT)
VIT_18s0001g05270	-0.558784	5.72521	-4.56845	0.00250554	0.0589829						Putative uncharacterized protein;VIT_18s0001g05270;ortholog	NA	ERGIC,and,golgi,3
VIT_01s0011g04340	-0.557762	4.42291	-3.53966	0.00930082	0.094752						Putative uncharacterized protein;VIT_01s0011g04340;ortholog	NA	2OG-Fe(II),oxygenase
VIT_13s0158g00350	-0.556455	3.77477	-3.67687	0.00773729	0.0893522						Putative uncharacterized protein;VIT_13s0158g00350;ortholog	NA	Unknown
VIT_18s0001g04760	-0.553657	3.43038	-3.69987	0.00750429	0.0883476						Putative uncharacterized protein;VIT_18s0001g04760;ortholog	RPL30C	Ribosomal,protein,L30,(RPL30B),60S
VIT_10s0003g03950	-0.553365	4.3111	-3.91686	0.00564537	0.0779062						Putative uncharacterized protein;VIT_10s0003g03950;ortholog	NA	AERO1,(arabidopsis,endoplasmic,reticulum,oxidoreductins,1)
VIT_05s0020g00940	-0.552552	4.17206	-3.50475	0.00975099	0.0967195						Putative uncharacterized protein;VIT_05s0020g00940;ortholog	NA	DNA,helicase,SNF2,domain-containing,protein
VIT_07s0095g00750	-0.552467	2.75324	-3.47603	0.0101389	0.0981097						Putative uncharacterized protein;VIT_07s0095g00750;ortholog	NA	Auxin-independent,growth,promoter,(axi,1)
VIT_12s0059g00450	-0.551809	5.598	-3.59426	0.00864118	0.0925997						Putative uncharacterized protein;VIT_12s0059g00450;ortholog	NA	DNA,topoisomerase,I
VIT_14s0219g00190	-0.548469	4.53035	-3.71511	0.00735402	0.0871653						Putative uncharacterized protein;VIT_14s0219g00190;ortholog	NA	Steroid,nuclear,receptor,,ligand-binding
VIT_19s0090g00440	-0.548353	4.42699	-4.35569	0.00324391	0.0645326						Putative uncharacterized protein;VIT_19s0090g00440;ortholog	2004-08-01	Unknown,protein
VIT_08s0007g02540	-0.548253	4.99529	-4.58738	0.00244942	0.058864						Putative uncharacterized protein;VIT_08s0007g02540;ortholog	NA	Unknown,protein
VIT_08s0040g02290	-0.546385	4.77606	-4.64464	0.00228792	0.0572336						Importin subunit alpha;VIT_08s0040g02290;ortholog	IMPA9	Armadillo/beta-catenin,repeat
VIT_14s0108g01490	-0.545114	5.19902	-4.03181	0.0048691	0.074831						Putative uncharacterized protein;VIT_14s0108g01490;ortholog	EMB2076	Pentatricopeptide,(PPR),repeat-containing,protein
VIT_18s0001g06110	-0.543861	6.00518	-3.64954	0.0080244	0.0907523						Putative uncharacterized protein;VIT_18s0001g06110;ortholog	NA	R,protein,L6
VIT_09s0070g00250	-0.542596	0.456492	-3.5141	0.00962816	0.0963442						NA	NA	No,hit
VIT_04s0023g01990	-0.542582	6.01777	-3.79248	0.00664015	0.0836519						Putative uncharacterized protein;VIT_04s0023g01990;ortholog	COAD	Nucleotidyltransferase
VIT_01s0127g00370	-0.541835	4.41071	-3.9411	0.00547103	0.076702						Putative uncharacterized protein;VIT_01s0127g00370;ortholog	NA	Pentatricopeptide,(PPR),repeat
VIT_03s0038g01760	-0.540751	5.77336	-3.50595	0.00973506	0.0967195						Putative uncharacterized protein;VIT_03s0038g01760;ortholog	NA	Disease,resistance,protein,(CC-NBS,class)
VIT_06s0004g06160	-0.540544	3.59724	-3.82088	0.00639729	0.082008						Putative uncharacterized protein;VIT_06s0004g06160;ortholog	NA	Josephin,family,protein
VIT_16s0050g00170	-0.540375	3.04304	-3.65881	0.00792576	0.0903273						Putative uncharacterized protein;VIT_16s0050g00170;ortholog	NA	HcrVf3,protein
VIT_03s0063g00890	-0.540339	4.84628	-3.46295	0.0103211	0.0989275						Putative uncharacterized protein;VIT_03s0063g00890;ortholog	ZOP1	formin-binding,protein
VIT_01s0010g02620	-0.540317	3.96963	-4.34386	0.0032915	0.0647364						Putative uncharacterized protein;VIT_01s0010g02620;ortholog	NA	Unknown,protein
VIT_13s0064g00370	-0.53701	6.7591	-3.54672	0.00921253	0.0945182						Putative uncharacterized protein;VIT_13s0064g00370;ortholog	NAGLU	Alpha-N-acetylglucosaminidase
VIT_19s0014g03930	-0.536076	4.45261	-3.71583	0.00734701	0.087136						tRNA (guanine(37)-N1)-methyltransferase 1;VIT_19s0014g03930;ortholog	NA	TRM5,tRNA,methyltransferase,5
VIT_06s0004g00190	-0.535573	5.17024	-4.02829	0.00489101	0.074831						Putative uncharacterized protein;VIT_06s0004g00190;ortholog	BCDH BETA1	3-methyl-2-oxobutanoate,dehydrogenase
VIT_09s0002g07820	-0.533593	3.15211	-3.48427	0.010026	0.0978041						Putative uncharacterized protein;VIT_09s0002g07820;ortholog	NA	Quinone,oxidoreductase
VIT_01s0010g01830	-0.533036	2.97246	-3.67777	0.00772802	0.0893522						Putative uncharacterized protein;VIT_01s0010g01830;ortholog	NA	Regulator,of,nonsense,transcripts,1
VIT_16s0039g02190	-0.53287	3.52734	-3.60209	0.00855072	0.092539						Putative uncharacterized protein;VIT_16s0039g02190;ortholog	NA	Pentatricopeptide,(PPR),repeat-containing
VIT_16s0039g02500	-0.53246	4.41802	-3.79165	0.00664738	0.0836883						Gluconokinase;VIT_16s0039g02500;ortholog	NA	Shikimate,kinase
VIT_04s0044g00530	-0.531788	3.55838	-3.88878	0.00585483	0.0791153						Putative uncharacterized protein;VIT_04s0044g00530;ortholog	PAP7	PAP/fibrillin,family
VIT_12s0059g02260	-0.530395	6.35382	-3.84185	0.00622415	0.0811756						Glutamate receptor;VIT_12s0059g02260;ortholog	GLR3,7	Glutamate,receptor,GLR5
VIT_03s0063g02190	-0.527374	5.42834	-3.58061	0.00880121	0.0931804						HVA22-like protein;VIT_03s0063g02190;ortholog	NA	HVA22K,(HVA22-like,protein,K)
VIT_13s0067g00080	-0.527342	6.3069	-3.55279	0.00913738	0.0943509						Putative uncharacterized protein;VIT_13s0067g00080;ortholog	NA	COP1-interacting,protein,7
VIT_07s0005g05990	-0.527078	2.98687	-3.52355	0.00950565	0.0957438						Putative uncharacterized protein;VIT_07s0005g05990;ortholog	NA	N-acetylglucosaminyl-phosphatidylinositol,de-N-acetylase
VIT_18s0041g01870	-0.526441	2.82193	-4.00782	0.00502093	0.0755771						Putative uncharacterized protein;VIT_18s0041g01870;ortholog	COAD	4-Phosphopantetheine,adenylyltransferase
VIT_04s0008g06540	-0.522688	8.43611	-3.62834	0.00825516	0.0916356						Eukaryotic translation initiation factor 5A;VIT_04s0008g06540;ortholog	NA	Translation,initiation,factor,eIF-5A
VIT_01s0127g00380	-0.519388	5.54314	-3.95456	0.00537682	0.0763226						Putative uncharacterized protein;VIT_01s0127g00380;ortholog	NA	Pyrrolidone-carboxylate,peptidase
VIT_16s0022g00910	-0.518652	3.4764	-3.72605	0.00724821	0.0867265						NA	NA	No,hit
VIT_11s0016g00260	-0.517275	4.5694	-3.83531	0.00627754	0.0813677						Putative uncharacterized protein;VIT_11s0016g00260;ortholog	NA	Tac7077
VIT_15s0021g02610	-0.51717	6.23975	-3.93987	0.00547979	0.076702						Putative uncharacterized protein;VIT_15s0021g02610;ortholog	NA	CCR4-NOT,transcription,complex,,subunit,1
VIT_14s0083g00230	-0.516515	2.00842	-3.50029	0.00981015	0.0967784						Putative uncharacterized protein;VIT_14s0083g00230;ortholog	NA	Unknown
VIT_06s0004g06660	-0.515627	4.68392	-3.54367	0.00925053	0.0946196						Phosphoinositide phospholipase C;VIT_06s0004g06660;ortholog	NA	Phosphoinositide-specific,phospholipase,C
VIT_15s0048g02090	-0.514475	3.19483	-3.55918	0.00905899	0.0940955						Putative uncharacterized protein;VIT_15s0048g02090;ortholog	NA	Thioesterase,family
VIT_16s0098g01850	-0.514275	4.18203	-3.51959	0.0095568	0.095852						E3 ubiquitin-protein ligase;VIT_16s0098g01850;ortholog	NA	Seven,in,absentia,SINA1
VIT_13s0156g00060	-0.51125	6.6221	-3.92943	0.00555421	0.077257						Serine/threonine-protein phosphatase;VIT_13s0156g00060;ortholog	NA	Serine/threonine-protein,phosphatase,PP2A,catalytic,subunit
VIT_01s0244g00140	-0.511107	5.0197	-3.60568	0.00850967	0.0924822						Putative uncharacterized protein;VIT_01s0244g00140;ortholog	AK1	Aspartate,kinase
VIT_02s0025g04530	-0.50873	4.50684	-3.4507	0.010495	0.0996013						DNA-directed RNA polymerase subunit;VIT_02s0025g04530;ortholog	NRPD1	DNA-directed,RNA,polymerase,II,subunit,A
VIT_08s0058g00750	-0.50716	4.99757	-3.6994	0.00750898	0.0883488						Putative uncharacterized protein;VIT_08s0058g00750;ortholog	NA	Binding
VIT_18s0001g02630	-0.507019	5.44828	-3.76183	0.0069135	0.0854246						Putative uncharacterized protein;VIT_18s0001g02630;ortholog	SKIP32	F-box,only,protein,9
VIT_07s0141g00140	-0.506108	4.82238	-4.27427	0.00358728	0.0665464						Putative uncharacterized protein;VIT_07s0141g00140;ortholog	HAG1	Histone,acetyltransferase,GCN5
VIT_00s0301g00110	-0.50463	5.73758	-4.0642	0.00467199	0.0741266						Putative uncharacterized protein;VIT_00s0301g00110;ortholog	ENDO5	Bifunctional,nuclease
VIT_19s0090g00940	-0.504422	2.64723	-3.66966	0.00781198	0.0896901						Putative uncharacterized protein;VIT_19s0090g00940;ortholog	RTL3	RNASE,THREE-like,protein,2,(RTL2)
VIT_18s0089g00870	-0.50296	5.02375	-4.06725	0.00465383	0.0740494						Putative uncharacterized protein;VIT_18s0089g00870;ortholog	PHYL1,1	VAMP72A1
VIT_08s0105g00220	-0.499061	3.42058	-3.53025	0.00941997	0.0954752						Putative uncharacterized protein;VIT_08s0105g00220;ortholog	NA	PRLI-interacting,factor,G-like,protein
VIT_18s0001g07790	-0.496195	4.53637	-4.22698	0.00380492	0.0684492						Putative uncharacterized protein;VIT_18s0001g07790;ortholog	NA	Unknown
VIT_16s0098g01680	-0.494213	3.9704	-3.60996	0.00846093	0.0923334						Putative uncharacterized protein;VIT_16s0098g01680;ortholog	NA	Kinesin,light,chain
VIT_10s0003g04070	-0.494005	4.13046	-3.6472	0.00804959	0.0907679						Putative uncharacterized protein;VIT_10s0003g04070;ortholog	NA	Metallo-beta-lactamase
VIT_00s0323g00030	-0.49345	6.77186	-3.73889	0.00712617	0.0862719						Putative uncharacterized protein;VIT_00s0323g00030;ortholog	NA	HSP,associated,protein
VIT_13s0067g02900	-0.491445	3.25518	-3.56195	0.00902514	0.093976						Putative uncharacterized protein;VIT_13s0067g02900;ortholog	NA	BZIP,transcription,factor
VIT_11s0016g02990	-0.490764	6.84283	-3.94742	0.00542656	0.0764695						Putative uncharacterized protein;VIT_11s0016g02990;ortholog	EMB1027	Arginyl-tRNA,synthetase
VIT_15s0024g00860	-0.490445	6.45085	-3.62444	0.00829833	0.0918157						Putative uncharacterized protein;VIT_15s0024g00860;ortholog	NA	Unknown
VIT_07s0005g04630	-0.486663	5.97648	-4.03959	0.00482091	0.0746096						Putative uncharacterized protein;VIT_07s0005g04630;ortholog	NA	Transducin,family,protein,/,WD-40,repeat
VIT_03s0017g00680	-0.485347	6.06036	-3.83961	0.00624234	0.0811926						Putative uncharacterized protein;VIT_03s0017g00680;ortholog	AXS1	UDP-d-apiose/udp-d-xylose,synthase,1,AXS1
VIT_19s0014g00320	-0.484967	6.34979	-3.44693	0.010549	0.0999509						Putative uncharacterized protein;VIT_19s0014g00320;ortholog	NA	Transposon,protein
VIT_04s0008g04320	-0.484164	6.49172	-3.53131	0.00940641	0.0953989						Putative uncharacterized protein;VIT_04s0008g04320;ortholog	NA	EMB2410
VIT_14s0081g00630	-0.478462	7.09495	-4.06361	0.00467545	0.0741266						Putative uncharacterized protein;VIT_14s0081g00630;ortholog	EIN4	Ethylene,receptor,(EIN4)
VIT_04s0044g00320	-0.47245	6.54518	-3.67726	0.00773331	0.0893522						Putative uncharacterized protein;VIT_04s0044g00320;ortholog	NA	Unknown,protein
VIT_02s0025g03370	-0.471798	6.91242	-3.86619	0.00602953	0.0801037						Putative uncharacterized protein;VIT_02s0025g03370;ortholog	YDA	YDA,(YODA)
VIT_03s0063g02590	-0.471061	5.55396	-3.56506	0.00898739	0.0939622						Putative uncharacterized protein;VIT_03s0063g02590;ortholog	MTERF2	EMB2219,(embryo,defective,2219)
VIT_17s0119g00350	-0.470351	5.155	-3.75996	0.00693061	0.0854456						Putative uncharacterized protein;VIT_17s0119g00350;ortholog	NA	3,4-dihydroxy-2-butanone,kinase
VIT_14s0068g01430	-0.468553	5.94008	-3.61051	0.0084547	0.0923334						Putative uncharacterized protein;VIT_14s0068g01430;ortholog	NA	Beta-ketoacyl-CoA,synthase
VIT_04s0044g00160	-0.465472	4.85261	-3.88626	0.00587403	0.0791153						Putative uncharacterized protein;VIT_04s0044g00160;ortholog	WOX13	Wuschel-related,homeobox,13
VIT_18s0001g07100	-0.464305	4.98943	-3.50162	0.00979253	0.0967314						NAD(P)H-hydrate epimerase;VIT_18s0001g07100;ortholog	PPOX1	Pyridoxamine,5'-phosphate,oxidase
VIT_08s0040g00170	-0.461805	3.24632	-3.55894	0.00906189	0.0940955						Putative uncharacterized protein;VIT_08s0040g00170;ortholog	NA	No,hit
VIT_17s0000g05760	-0.459263	6.18914	-3.64761	0.00804515	0.0907679						Putative uncharacterized protein;VIT_17s0000g05760;ortholog	NA	Nuclear,protein,ZAP
VIT_15s0048g02730	-0.457999	5.7757	-3.97844	0.00521397	0.0763226						Putative uncharacterized protein;VIT_15s0048g02730;ortholog	NA	Ribosome,biogenesis,regulatory,protein,(RRS1)
VIT_08s0007g07540	-0.457745	6.01389	-3.56282	0.00901458	0.093976						Putative uncharacterized protein;VIT_08s0007g07540;ortholog	NA	HNH,endonuclease,domain-containing,protein
VIT_14s0030g01740	-0.451808	6.87273	-3.73109	0.00720007	0.0867265						Zeta-carotene desaturase;VIT_14s0030g01740;ortholog	ZDS1	Zeta-carotene,desaturase,ZDS1
VIT_11s0016g02100	-0.449337	6.18894	-3.63869	0.00814162	0.0911184						Putative uncharacterized protein;VIT_11s0016g02100;ortholog	NA	CRS1
VIT_08s0040g00890	-0.443282	8.82098	-3.53197	0.00939807	0.0953989						Putative uncharacterized protein;VIT_08s0040g00890;ortholog	NA	Single-stranded,nucleic,acid,binding,R3H
VIT_12s0028g03420	-0.436572	3.95526	-3.46174	0.0103382	0.098943						Putative uncharacterized protein;VIT_12s0028g03420;ortholog	NA	Ribonuclease,P/MRP,protein,subunit,POP1
VIT_07s0031g03190	-0.429994	4.63209	-3.62007	0.00834707	0.0919616						Putative uncharacterized protein;VIT_07s0031g03190;ortholog	NA	VHS,and,GAT,domain,protein
VIT_10s0003g00120	-0.426398	5.88575	-3.63569	0.0081744	0.0912657						Putative uncharacterized protein;VIT_10s0003g00120;ortholog	NA	Leucine-rich,repeat,family,protein
VIT_18s0001g13010	-0.41524	5.20895	-3.56183	0.00902661	0.093976						Mitogen-activated protein kinase;VIT_18s0001g13010;ortholog	MPK2	Mitogen-activated,protein,kinase,1
VIT_06s0009g02360	-0.404937	4.64889	-3.51217	0.00965337	0.0963719						Putative uncharacterized protein;VIT_06s0009g02360;ortholog	THO7A	THO,complex,subunit,7
VIT_07s0031g02500	0.422795	5.18969	3.6178	0.00837242	0.0919819						Putative uncharacterized protein;VIT_07s0031g02500;ortholog	NA	RNA,polymerase,II,transcriptional,coactivator,KIWI
VIT_06s0004g01820	0.428345	7.45899	3.5499	0.0091731	0.0944662						Putative uncharacterized protein;VIT_06s0004g01820;ortholog	SAP2	Zf,A20,and,AN1,domain-containing,stress-associated,protein,2
VIT_07s0005g03660	0.431475	5.27316	3.52111	0.0095371	0.0957641						Putative uncharacterized protein;VIT_07s0005g03660;ortholog	NA	Non-intrinsic,ABC,protein,4
VIT_06s0004g04340	0.434824	7.15867	3.50184	0.00978949	0.0967314						Putative uncharacterized protein;VIT_06s0004g04340;ortholog	ALY1	ALY,protein
VIT_06s0004g08300	0.436693	5.22308	3.65135	0.00800511	0.0907523						Putative uncharacterized protein;VIT_06s0004g08300;ortholog	NA	Zinc,finger,(C3HC4-type,ring,finger)
VIT_05s0020g00490	0.438068	7.63143	3.60243	0.00854682	0.092539						Putative uncharacterized protein;VIT_05s0020g00490;ortholog	NA	ADP-ribosylation,factor,A1E
VIT_16s0050g01460	0.44376	6.3161	3.48648	0.00999588	0.0977673						Putative uncharacterized protein;VIT_16s0050g01460;ortholog	ERDJ2A	Translocation,protein,SEC63
VIT_14s0066g01340	0.443922	6.15174	3.52225	0.00952243	0.0957569						Putative uncharacterized protein;VIT_14s0066g01340;ortholog	NA	DNA-binding,protein
VIT_18s0001g02970	0.446487	5.97013	3.45436	0.0104427	0.0992517						Putative uncharacterized protein;VIT_18s0001g02970;ortholog	UDP-GALT1	Glucose-6-phosphate/phosphate,translocator,related
VIT_11s0149g00030	0.447761	6.79856	3.52282	0.00951513	0.0957569						Transmembrane 9 superfamily member;VIT_11s0149g00030;ortholog	TMN11	Endomembrane,protein,70
VIT_01s0150g00160	0.456013	6.65729	3.50529	0.00974386	0.0967195						Cytochrome b-c1 complex subunit Rieske, mitochondrial;VIT_01s0150g00160;ortholog	NA	Ubiquinol-cytochrome,C,reductase,iron-sulfur,subunit,,mitochondrial
VIT_13s0019g05240	0.457829	7.75278	3.59971	0.00857808	0.0925997						Putative uncharacterized protein;VIT_13s0019g05240;ortholog	NAC078	NAC,domain-containing,protein,78
VIT_08s0007g05880	0.461019	7.41411	3.59135	0.00867503	0.092712						Putative uncharacterized protein;VIT_08s0007g05880;ortholog	ERD15	Dehydration-induced,protein,(ERD15)
VIT_19s0090g01660	0.461969	5.63928	3.62403	0.00830293	0.0918157						Putative uncharacterized protein;VIT_19s0090g01660;ortholog	NA	RNA-binding,protein,Musashi
VIT_05s0094g01630	0.462193	5.24223	3.60851	0.00847737	0.0923438						Putative uncharacterized protein;VIT_05s0094g01630;ortholog	APY1	Apyrase,(APY1)
VIT_06s0061g01560	0.465999	4.96834	3.4586	0.0103824	0.0990708						Putative uncharacterized protein;VIT_06s0061g01560;ortholog	NA	PINOID
VIT_04s0008g05770	0.470294	6.58932	3.45521	0.0104305	0.0992345						Non-specific serine/threonine protein kinase;VIT_04s0008g05770;ortholog	CIPK25	CBL-interacting,protein,kinase,25,(CIPK25)
VIT_03s0132g00150	0.471555	4.68217	3.96227	0.00532362	0.0763226						Putative uncharacterized protein;VIT_03s0132g00150;ortholog	GCH1	GTP,cyclohydrolase,I
VIT_00s0203g00200	0.473073	5.96611	3.52375	0.00950309	0.0957438						Putative uncharacterized protein;VIT_00s0203g00200;ortholog	NA	Universal,stress,protein,(USP),family,protein
VIT_06s0004g08180	0.473401	6.68121	3.84263	0.00621778	0.0811475						Putative uncharacterized protein;VIT_06s0004g08180;ortholog	NA	Translation,initiation,factor,eIF-2,beta,subunit
VIT_02s0025g00640	0.474455	6.64746	3.91759	0.00564004	0.0779062						Reticulon-like protein;VIT_02s0025g00640;ortholog	RTNLB1	BTI2,(VIRB2-,interacting,,protein,2)
VIT_01s0026g00750	0.475152	4.79174	3.98183	0.00519125	0.0762662						Putative uncharacterized protein;VIT_01s0026g00750;ortholog	NA	Unknown,protein
VIT_04s0008g05850	0.477433	7.50045	3.48445	0.0100235	0.0978041						Putative uncharacterized protein;VIT_04s0008g05850;ortholog	CAF1-10	CCR4-NOT,transcription,complex,subunit,7/8
VIT_06s0004g05480	0.483904	5.57552	3.56173	0.0090278	0.093976						Eukaryotic translation initiation factor 3 subunit G;VIT_06s0004g05480;ortholog	NA	Translation,initiation,factor,eIF-3,subunit,3
VIT_11s0016g03240	0.484108	6.71267	3.50186	0.0097893	0.0967314						Putative uncharacterized protein;VIT_11s0016g03240;ortholog	NA	Avr9/Cf-9,rapidly,elicited,protein,146
VIT_06s0004g01790	0.486802	4.97629	3.65013	0.00801814	0.0907523						Putative uncharacterized protein;VIT_06s0004g01790;ortholog	NA	Zf,A20,and,AN1,domain-containing,stress-associated,protein,5
VIT_04s0044g00070	0.487544	4.93748	4.18363	0.00401713	0.0703163						Putative uncharacterized protein;VIT_04s0044g00070;ortholog	REP	RAB,GDP,dissociation,inhibitor,1,ATGD1
VIT_18s0001g10560	0.49095	6.60647	3.53774	0.00932494	0.0948118						Putative uncharacterized protein;VIT_18s0001g10560;ortholog	WEL3	Myosin,heavy,chain
VIT_14s0060g01510	0.493499	6.28046	3.79538	0.00661484	0.0834971						Importin subunit alpha;VIT_14s0060g01510;ortholog	NA	Importin,alpha
VIT_05s0051g00870	0.498909	7.76335	3.6495	0.00802483	0.0907523						Putative uncharacterized protein;VIT_05s0051g00870;ortholog	NA	Glutathione,reductase
VIT_09s0002g02600	0.501131	7.72122	3.66927	0.007816	0.0896901						Putative uncharacterized protein;VIT_09s0002g02600;ortholog	CHMP1A	VPS46,2,SNF7
VIT_13s0067g03440	0.502059	5.41399	3.93712	0.00549925	0.0767593						Putative uncharacterized protein;VIT_13s0067g03440;ortholog	PGPS2	Phosphatidylglycerolphosphate,synthase,(PGS1)
VIT_05s0049g01770	0.503145	5.89142	4.11172	0.00439836	0.0722659						Putative uncharacterized protein;VIT_05s0049g01770;ortholog	EIF(ISO)4E	Translation,initiation,factor,eIF-4E
VIT_05s0062g01000	0.50504	5.82212	3.44904	0.0105188	0.0997778						Putative uncharacterized protein;VIT_05s0062g01000;ortholog	NA	Aldo/keto,reductase
VIT_17s0000g01920	0.506057	5.66201	3.47813	0.01011	0.0980764						Putative uncharacterized protein;VIT_17s0000g01920;ortholog	NFXL1	Nuclear,transcription,factor,,X-box,binding,1
VIT_08s0056g01310	0.507744	4.44174	3.59387	0.00864568	0.0925997						Membrin;VIT_08s0056g01310;ortholog	MEMB12	MEMB11,(Golgi,SNARE,protein,membrin,11)
VIT_02s0241g00080	0.507818	6.6825	3.5683	0.00894827	0.093827						Putative uncharacterized protein;VIT_02s0241g00080;ortholog	NA	Glycine-rich,protein-like
VIT_00s0992g00010	0.508221	3.80931	4.09624	0.00448553	0.0728046						Putative uncharacterized protein;VIT_00s0992g00010;ortholog	NA	Zinc,finger,(MYND,type)
VIT_05s0029g00110	0.512229	5.3861	3.6607	0.00790581	0.0903164						Putative uncharacterized protein;VIT_05s0029g00110;ortholog	NA	Unknown,protein
VIT_06s0004g05120	0.513428	6.10215	3.48523	0.0100129	0.0978041						Putative uncharacterized protein;VIT_06s0004g05120;ortholog	LUX	ARR1,typeB
VIT_00s0199g00260	0.514295	3.5829	4.01956	0.00494594	0.0751169						Putative uncharacterized protein;VIT_00s0199g00260;ortholog	NA	GLABRA2,expression,modulator
VIT_13s0156g00320	0.517175	5.45814	3.74777	0.00704302	0.0860489						Putative uncharacterized protein;VIT_13s0156g00320;ortholog	NA	KH,domain,and,CCCH,containing,protein
VIT_11s0052g00030	0.518153	7.4706	4.21595	0.0038577	0.068841						Putative uncharacterized protein;VIT_11s0052g00030;ortholog	PEP	PEP,(pepper)
VIT_11s0016g05190	0.519453	7.147	3.52157	0.00953127	0.0957641						Putative uncharacterized protein;VIT_11s0016g05190;ortholog	NA	Phosphate,translocator-related
VIT_12s0034g01440	0.521212	5.3556	3.57377	0.0088826	0.0935739						Putative uncharacterized protein;VIT_12s0034g01440;ortholog	NA	Emp24/gp25L/p24
VIT_12s0055g00830	0.521365	2.96542	3.47891	0.0100993	0.0980764						Putative uncharacterized protein;VIT_12s0055g00830;ortholog	NA	Methyltransferase
VIT_01s0011g05700	0.522109	5.98744	3.73229	0.00718863	0.0867265						Putative uncharacterized protein;VIT_01s0011g05700;ortholog	NA	Ankyrin,repeat
VIT_07s0031g01360	0.524015	4.26832	3.99655	0.005094	0.0756572						Putative uncharacterized protein;VIT_07s0031g01360;ortholog	EMB2453	EMB2453
VIT_02s0025g04150	0.527826	6.51088	4.12851	0.00430597	0.0716556						Putative uncharacterized protein;VIT_02s0025g04150;ortholog	NA	Zinc,finger,(C3HC4-type,ring,finger)
VIT_18s0122g00830	0.528204	7.61571	3.89432	0.00581287	0.0789579						Putative uncharacterized protein;VIT_18s0122g00830;ortholog	PMI1	PMI1,(plastid,movement,impaired1)
VIT_18s0001g08010	0.528832	6.35889	3.86492	0.00603954	0.0801523						Putative uncharacterized protein;VIT_18s0001g08010;ortholog	NA	Octicosapeptide/Phox/Bem1p,(PB1),domain-containing,protein
VIT_01s0010g02370	0.530552	5.98042	3.96928	0.00527575	0.0763226						Signal recognition particle subunit SRP72;VIT_01s0010g02370;ortholog	NA	Signal,recognition,particle,subunit,72,SRP72
VIT_18s0001g07410	0.530782	3.73746	3.64905	0.00802967	0.0907523						Putative uncharacterized protein;VIT_18s0001g07410;ortholog	NA	Basic,helix-loop-helix,(bHLH),family
VIT_07s0031g01280	0.530872	4.81509	3.46644	0.0102722	0.0988032						Putative uncharacterized protein;VIT_07s0031g01280;ortholog	NA	Zinc,finger,(C3HC4-type,ring,finger)
VIT_18s0001g03200	0.531884	3.06218	4.27445	0.00358651	0.0665464						Putative uncharacterized protein;VIT_18s0001g03200;ortholog	NA	Emp24/gp25L/p24
VIT_01s0150g00580	0.533277	5.52043	3.98623	0.00516201	0.0760932						Putative uncharacterized protein;VIT_01s0150g00580;ortholog	NA	Ribosomal,protein,L10,(RPL10B),60S
VIT_04s0008g06730	0.536164	3.36024	3.47214	0.0101927	0.0984815						Putative uncharacterized protein;VIT_04s0008g06730;ortholog	TIM23-3	Import,inner,membrane,translocase,subunit,Tim17/Tim22/Tim23
VIT_14s0128g00700	0.53835	0.954	3.59169	0.00867107	0.092712						Putative uncharacterized protein;VIT_14s0128g00700;ortholog	PCMP-E83	EMB2261,(embryo,defective,2261)
VIT_05s0136g00290	0.540928	6.36787	4.572	0.00249491	0.0589829						Putative uncharacterized protein;VIT_05s0136g00290;ortholog	VAMP721	VAMP726,(VESICLE-associated,membrane,protein)
VIT_05s0020g03850	0.542054	2.17356	4.26681	0.0036207	0.0666521						Putative uncharacterized protein;VIT_05s0020g03850;ortholog	PCMP-H56	Pentatricopeptide,(PPR),repeat-containing,protein
VIT_12s0057g01220	0.542506	4.11728	3.54125	0.00928089	0.0947143						Putative uncharacterized protein;VIT_12s0057g01220;ortholog	NA	Emp24/gp25L/p24,family,protein
VIT_05s0020g01430	0.542895	4.83786	3.93746	0.00549689	0.0767593						Putative uncharacterized protein;VIT_05s0020g01430;ortholog	NA	Vesicle-associated,membrane,protein,72
VIT_12s0057g00880	0.543765	6.55929	4.26716	0.00361912	0.0666521						Putative uncharacterized protein;VIT_12s0057g00880;ortholog	TAF15B	TAF15b,(TBP-associated,factor,15b),zf-ranBP
VIT_00s0868g00010	0.54496	6.82838	3.96492	0.00530549	0.0763226						Putative uncharacterized protein;VIT_00s0868g00010;ortholog	NA	DNA-binding,storekeeper,protein
VIT_14s0066g01350	0.545376	5.37235	3.87836	0.00593473	0.0793925						Putative uncharacterized protein;VIT_14s0066g01350;ortholog	NA	No,hit
VIT_12s0059g01860	0.546943	3.18614	3.60546	0.00851212	0.0924822						Putative uncharacterized protein;VIT_12s0059g01860;ortholog	NA	Pentatricopeptide,(PPR),repeat-containing,protein
VIT_18s0001g10720	0.5534	4.93809	3.63208	0.00821396	0.0914033						Putative uncharacterized protein;VIT_18s0001g10720;ortholog	NA	Dihydroflavonal-4-reductase
VIT_07s0005g04240	0.554565	5.13015	3.4692	0.0102336	0.0985801						Putative uncharacterized protein;VIT_07s0005g04240;ortholog	NA	Import,receptor,subunit,TOM22,homolog,2,,Mitochondrial
VIT_04s0008g01200	0.557063	5.2578	3.86716	0.00602193	0.080058						Translation machinery-associated protein 22;VIT_04s0008g01200;ortholog	NA	Eukaryotic,translation,initiation,factor,SUI1
VIT_12s0134g00060	0.557206	7.27933	3.82004	0.00640431	0.082008						Putative uncharacterized protein;VIT_12s0134g00060;ortholog	NA	Ribosomal,protein,L2
VIT_11s0016g04130	0.558186	5.99158	3.71152	0.00738914	0.0874437						Putative uncharacterized protein;VIT_11s0016g04130;ortholog	NA	Transcription,factor
VIT_13s0067g00710	0.561143	7.39248	4.18175	0.00402664	0.0703546						Putative uncharacterized protein;VIT_13s0067g00710;ortholog	NA	Nascent,polypeptide,associated,complex,alpha,chain
VIT_06s0004g01420	0.563438	5.50416	3.64076	0.00811917	0.0911075						Putative uncharacterized protein;VIT_06s0004g01420;ortholog	TGG5	Glycosyl,hydrolase,family,1,protein
VIT_00s1232g00020	0.567974	3.65637	3.68978	0.00760557	0.0889954						Putative uncharacterized protein;VIT_00s1232g00020;ortholog	NA	Ribosomal,protein,L12
VIT_16s0100g01280	0.568346	7.38845	4.09091	0.00451595	0.0730028						Putative uncharacterized protein;VIT_16s0100g01280;ortholog	MSBP2	Cytochrome,b5,domain-containing,protein
VIT_12s0178g00200	0.568891	6.79959	4.57675	0.00248078	0.0589829						Putative uncharacterized protein;VIT_12s0178g00200;ortholog	NA	Actin,beta/gamma,1
VIT_19s0085g00020	0.56923	5.16086	3.46804	0.0102498	0.0986866						Putative uncharacterized protein;VIT_19s0085g00020;ortholog	NA	Nucleolar,complex,protein,3,homolog,(Protein,NOC3,homolog)
VIT_04s0044g01610	0.569388	3.89629	3.75643	0.00696292	0.0856378						Putative uncharacterized protein;VIT_04s0044g01610;ortholog	NA	CYP82C1p
VIT_02s0025g02260	0.569649	4.3468	3.57084	0.00891765	0.0936933						Putative uncharacterized protein;VIT_02s0025g02260;ortholog	NA	ORMDL,protein
VIT_05s0102g00560	0.570583	2.58194	3.9023	0.00575297	0.0784279						Putative uncharacterized protein;VIT_05s0102g00560;ortholog	NA	Peptidyl-prolyl,cis-trans,isomerase,E
VIT_12s0034g02030	0.571528	0.869405	3.9844	0.00517414	0.0762136						Putative uncharacterized protein;VIT_12s0034g02030;ortholog	NA	No,hit
VIT_15s0024g00070	0.572135	7.01262	3.72876	0.00722232	0.0867265						Methylenetetrahydrofolate reductase;VIT_15s0024g00070;ortholog	NA	Methylenetetrahydrofolate,reductase,1,(AtMTHFR1)
VIT_11s0016g03630	0.572218	7.19301	3.5004	0.00980874	0.0967784						Peroxiredoxin;Prx;ortholog	PRXIID	Peroxiredoxin-5
VIT_14s0108g01360	0.573523	3.48981	3.69551	0.00754787	0.0885178						Putative uncharacterized protein;VIT_14s0108g01360;ortholog	NA	Unknown,protein
VIT_10s0003g01000	0.573575	7.44413	3.82967	0.00632407	0.0816475						Malate dehydrogenase;VIT_10s0003g01000;ortholog	NA	Malate,dehydrogenase
VIT_07s0005g00670	0.575521	5.75936	4.25854	0.00365811	0.067084						Putative uncharacterized protein;VIT_07s0005g00670;ortholog	NA	Unknown,protein
VIT_19s0014g01570	0.576395	6.77385	3.47497	0.0101536	0.0982024						Putative uncharacterized protein;VIT_19s0014g01570;ortholog	UBA2C	RNA-binding,protein,AKIP1
VIT_14s0006g02470	0.576416	7.41572	3.59949	0.00858061	0.0925997						Putative uncharacterized protein;VIT_14s0006g02470;ortholog	NA	Ribosomal,protein,L26,(RPL26A),60S
VIT_08s0007g06790	0.578051	4.53738	3.59387	0.00864562	0.0925997						Calcium load-activated calcium channel;VIT_08s0007g06790;ortholog	NA	fb27
VIT_04s0023g01470	0.579653	4.53555	3.56577	0.00897876	0.093923						Putative uncharacterized protein;VIT_04s0023g01470;ortholog	NA	Splicing,factor,3B,subunit,4
VIT_01s0011g05650	0.580016	6.9903	3.76771	0.00686009	0.0851404						Putative uncharacterized protein;VIT_01s0011g05650;ortholog	NA	1-aminocyclopropane-1-carboxylate,oxidase
VIT_13s0067g03360	0.580384	5.79755	3.54885	0.00918607	0.0945182						Putative uncharacterized protein;VIT_13s0067g03360;ortholog	NA	Adenylate,kinase
VIT_01s0026g00250	0.580686	6.11979	4.44309	0.00291501	0.0616299						Putative uncharacterized protein;VIT_01s0026g00250;ortholog	RSZ21	Splicing,factor
VIT_10s0003g00880	0.580945	4.52407	3.68369	0.00766738	0.0891802						Putative uncharacterized protein;VIT_10s0003g00880;ortholog	NUDT15	Nudix,hydrolase,15
VIT_09s0002g04880	0.58145	4.90524	4.07147	0.00462892	0.0738362						Putative uncharacterized protein;VIT_09s0002g04880;ortholog	NA	Glycosyl,transferase,family,1,protein
VIT_08s0007g03830	0.582571	7.84851	3.96165	0.00532788	0.0763226						Fructose-bisphosphate aldolase;VIT_08s0007g03830;ortholog	FBA4	fructose-bisphosphate,aldolase,cytoplasmic,isozyme
VIT_08s0007g00490	0.585034	4.77388	3.96404	0.00531148	0.0763226						Putative uncharacterized protein;VIT_08s0007g00490;ortholog	NA	Transducin,protein
VIT_18s0122g00850	0.58649	6.32949	4.08059	0.00457559	0.073561						Putative hexose transporter;HT6;ortholog	MSSP1	Tonoplast,monosaccharide,transporter2
VIT_12s0057g00530	0.589771	5.88194	5.02403	0.00147344	0.0489834						Putative uncharacterized protein;VIT_12s0057g00530;ortholog	NA	DGCR14
VIT_00s0194g00260	0.590268	5.59231	4.34484	0.00328752	0.0647364						Putative uncharacterized protein;VIT_00s0194g00260;ortholog	MAP70,5	Microtubule,associated,protein,(MAP70-5)
VIT_09s0002g03360	0.591078	4.95228	3.49212	0.00991958	0.0973587						Putative uncharacterized protein;VIT_09s0002g03360;ortholog	NA	Calmodulin,binding,protein
VIT_05s0094g00450	0.591197	3.94893	3.7685	0.00685296	0.0851068						Putative uncharacterized protein;VIT_05s0094g00450;ortholog	NA	Ribosomal,protein,L51/S25/CI-B8
VIT_14s0171g00460	0.59144	4.66982	4.73797	0.00204926	0.0549814						Cytosolic Fe-S cluster assembly factor NBP35;NBP35;ortholog	NBP35	Nucleotide,binding,nubp1
VIT_14s0171g00530	0.591809	5.91968	4.54018	0.00259202	0.0595937						Putative uncharacterized protein (Fragment);VIT_14s0171g00530;ortholog	NA	Protein,phosphatase,2,(formerly,2A),,regulatory,subunit,B'
VIT_01s0137g00660	0.591861	2.90973	3.67633	0.0077429	0.0893522						Ubiquinone biosynthesis protein COQ4 homolog, mitochondrial;VIT_01s0137g00660;ortholog	NA	Coenzyme,Q,biosynthesis,Coq4,protein
VIT_12s0142g00180	0.59216	6.2172	4.79107	0.00192586	0.0535261						Putative uncharacterized protein;VIT_12s0142g00180;ortholog	PMD1	Myosin,heavy,chain-like,protein
VIT_04s0008g01740	0.593124	3.92497	3.98842	0.00514747	0.075937						Putative uncharacterized protein;VIT_04s0008g01740;ortholog	ACL5	Spermine,synthase,ACAULIS5
VIT_15s0046g02370	0.594297	6.81711	3.59874	0.0085893	0.0925997						Putative uncharacterized protein;VIT_15s0046g02370;ortholog	ATI1	Unknown,protein
VIT_10s0116g00420	0.597146	3.77775	4.89157	0.00171414	0.0515095						Putative uncharacterized protein;VIT_10s0116g00420;ortholog	C50	DnaJ,(Hsp40),homolog,,subfamily,C,,member,25
VIT_12s0059g01310	0.598027	7.3948	4.38167	0.00314209	0.0635588						Small ubiquitin-related modifier;VIT_12s0059g01310;ortholog	SUMO1	SUM2,(small,ubiquitin-like,modifier,2)
VIT_03s0180g00010	0.598098	7.38337	4.22292	0.00382424	0.0685637						Putative uncharacterized protein (Fragment);VIT_03s0180g00010;ortholog	NA	Cysteine,proteinase
VIT_18s0076g00380	0.598213	6.40728	3.96416	0.00531066	0.0763226						Putative uncharacterized protein;VIT_18s0076g00380;ortholog	ABCF4	ABC,transporter,F,member,6
VIT_14s0068g01370	0.599023	6.87232	3.72646	0.00724433	0.0867265						Putative uncharacterized protein;VIT_14s0068g01370;ortholog	NA	Translocon-associated,protein,beta,TRAP,complex
VIT_19s0015g01340	0.599617	3.95549	3.63015	0.00823511	0.0915206						Putative uncharacterized protein;VIT_19s0015g01340;ortholog	COX15	Cytochrome,oxidase,assembly
VIT_07s0005g02230	0.600455	6.53901	4.00117	0.00506391	0.0756572						S-adenosylmethionine synthase;VIT_07s0005g02230;ortholog	METK4	S-adenosylmethionine,synthetase,1,(SAM1)
VIT_07s0005g00490	0.600816	5.68449	4.13026	0.00429646	0.0716212						Putative uncharacterized protein;VIT_07s0005g00490;ortholog	NA	UDP-glucuronic,acid,decarboxylase,1
VIT_12s0028g03170	0.600948	3.5833	4.52382	0.00264357	0.0598365						Putative uncharacterized protein;VIT_12s0028g03170;ortholog	NFD6	No,hit
VIT_02s0012g00630	0.601079	3.906	3.52447	0.00949386	0.0957438						Putative uncharacterized protein;VIT_02s0012g00630;ortholog	NA	Myb,family
VIT_15s0048g02030	0.601787	5.10086	3.61446	0.00841007	0.09208						Putative uncharacterized protein;VIT_15s0048g02030;ortholog	NA	Zinc,finger,(C3HC4-type,ring,finger)
VIT_16s0098g01840	0.603453	5.90696	3.55934	0.00905696	0.0940955						Putative uncharacterized protein;VIT_16s0098g01840;ortholog	EMB1796	EMB1796,(embryo,defective,1796)
VIT_04s0008g06130	0.604375	8.43123	3.92239	0.00560503	0.0776829						Putative uncharacterized protein;VIT_04s0008g06130;ortholog	KNAT4	KNAT2,(knotted1-like,homeobox,gene,3)
VIT_07s0005g01410	0.604473	4.66162	4.16632	0.0041055	0.0708485						rRNA adenine N(6)-methyltransferase;VIT_07s0005g01410;ortholog	DIM1A	Dimethyladenosine,transferase
VIT_12s0057g01300	0.605423	2.87836	4.33693	0.00331972	0.0649243						Putative uncharacterized protein;VIT_12s0057g01300;ortholog	NA	Armadillo/beta-catenin,repeat,family,protein
VIT_04s0008g04300	0.607875	5.0082	4.41186	0.00302813	0.0626748						Putative uncharacterized protein;VIT_04s0008g04300;ortholog	NA	DnaJ,homolog,,subfamily,B,,member,4
VIT_15s0021g01330	0.608285	8.07404	4.78713	0.00193473	0.0535261						Nucleoside diphosphate kinase;VIT_15s0021g01330;ortholog	NA	Nucleoside,diphosphate,kinase,1,(NDK1)
VIT_12s0035g01190	0.608472	5.99986	3.7787	0.00676157	0.0843488						Putative uncharacterized protein;VIT_12s0035g01190;ortholog	NA	AMP-dependent,synthetase,and,ligase
VIT_16s0098g01240	0.608882	3.16635	3.83808	0.00625484	0.0812083						Putative uncharacterized protein;VIT_16s0098g01240;ortholog	NA	Unknown,protein
VIT_05s0124g00030	0.609353	6.17829	3.51075	0.00967194	0.0964591						Putative uncharacterized protein;VIT_05s0124g00030;ortholog	NA	Epsin,protein
VIT_03s0097g00560	0.609611	4.79785	3.89876	0.00577942	0.0785929						Putative uncharacterized protein;VIT_03s0097g00560;ortholog	NA	No,hit
VIT_19s0027g00740	0.610387	6.09684	3.60492	0.00851839	0.0924822						Putative uncharacterized protein;VIT_19s0027g00740;ortholog	BRG3	Inhibitor,of,apoptosis
VIT_14s0066g01080	0.612388	7.98456	3.68459	0.00765818	0.0891802						Putative uncharacterized protein;VIT_14s0066g01080;ortholog	NA	ADP-ribosylation,factor,A1B
VIT_07s0095g00670	0.614017	4.5596	3.73986	0.00711696	0.0862719						Putative uncharacterized protein;VIT_07s0095g00670;ortholog	NA	Curculin,(mannose-binding),lectin
VIT_14s0060g02280	0.614186	7.09469	3.59355	0.0086494	0.0925997						Putative uncharacterized protein;VIT_14s0060g02280;ortholog	NA	Zinc,finger,(C3HC4-type,ring,finger)
VIT_12s0059g00810	0.61426	5.34903	4.14605	0.00421166	0.0712786						Putative uncharacterized protein;VIT_12s0059g00810;ortholog	NA	B-cell,receptor-associated,protein,31
VIT_16s0022g01760	0.614318	5.48518	3.64579	0.00806473	0.0908429						Peptidylprolyl isomerase;VIT_16s0022g01760;ortholog	FKBP15-3	Peptidyl-prolyl,cis-trans,isomerase,,FKBP-type
VIT_18s0001g07450	0.619028	3.15355	3.60487	0.00851892	0.0924822						Putative uncharacterized protein;VIT_18s0001g07450;ortholog	NA	DnaJ,homolog,,subfamily,B,,member,12
VIT_08s0040g03330	0.619636	3.13973	3.58917	0.00870047	0.0928383						Putative uncharacterized protein;VIT_08s0040g03330;ortholog	NA	RNA-binding,protein
VIT_08s0040g02360	0.619944	5.76116	3.68819	0.00762159	0.0891286						Putative uncharacterized protein;VIT_08s0040g02360;ortholog	IQD1	Calmodulin,binding,protein
VIT_05s0049g02360	0.621664	5.18875	3.58868	0.00870615	0.0928383						Putative uncharacterized protein;VIT_05s0049g02360;ortholog	RH13	DEAD/DEAH,box,helicase,(RH10)
VIT_06s0004g02670	0.622515	5.40657	3.88736	0.00586566	0.0791153						Putative uncharacterized protein;VIT_06s0004g02670;ortholog	CNGC15	Cyclic,nucleotide-gated,ion,channel,15
VIT_14s0108g01590	0.623078	5.35212	4.5658	0.00251351	0.0590238						Putative uncharacterized protein;VIT_14s0108g01590;ortholog	NA	UDP-glucose,6-dehydrogenase
VIT_09s0002g04340	0.62517	7.29076	4.28552	0.00353756	0.0663933						Putative uncharacterized protein;VIT_09s0002g04340;ortholog	GL2	Glabra2
VIT_03s0097g00570	0.626714	7.71019	4.8653	0.00176687	0.0520509						Putative uncharacterized protein;VIT_03s0097g00570;ortholog	GTE2	Bromodomain,containing,protein
VIT_04s0023g03120	0.62848	4.14204	3.75321	0.00699256	0.0857485						NA	NA	Histone,H3
VIT_19s0085g00370	0.628812	7.31411	3.95426	0.00537888	0.0763226						Phosphoglycerate kinase;VIT_19s0085g00370;ortholog	NA	Phosphoglycerate,kinase,,cytosolic
VIT_07s0191g00180	0.62966	9.41034	4.22954	0.00379275	0.0683156						Homodomain-leucine zipper protein ATHB-6-like protein;VIT_07s0191g00180;ortholog	NA	Homeobox-leucine,zipper,protein,ATHB-6
VIT_12s0142g00190	0.629699	6.51494	4.5555	0.00254477	0.0591943						Putative uncharacterized protein;VIT_12s0142g00190;ortholog	NA	No,hit
VIT_14s0081g00440	0.630457	7.26808	4.25514	0.00367363	0.0671126						Putative uncharacterized protein;VIT_14s0081g00440;ortholog	FLK	FLK,(flowering,locus,KH,domain)
VIT_17s0000g09110	0.630643	6.37616	4.15022	0.00418959	0.0712786						Putative uncharacterized protein;VIT_17s0000g09110;ortholog	RPL27AA	Ribosomal,protein,L27A,(RPL27aC),60S
VIT_14s0219g00010	0.630669	5.17799	4.55813	0.00253676	0.0591943						Putative uncharacterized protein;VIT_14s0219g00010;ortholog	NA	Protein,phosphatase,2,(formerly,2A),,regulatory,subunit,B'
VIT_18s0001g12240	0.633268	7.05874	3.58629	0.00873422	0.092983						Putative uncharacterized protein;VIT_18s0001g12240;ortholog	ERF1-1	Peptide,chain,release,factor,eRF,subunit,1
VIT_00s0220g00020	0.636099	3.64786	3.61662	0.00838575	0.0920557						Putative uncharacterized protein;VIT_00s0220g00020;ortholog	NA	Pentatricopeptide,(PPR),repeat-containing,protein
VIT_03s0038g04750	0.637218	6.73491	4.31971	0.00339098	0.0652991						Putative uncharacterized protein;VIT_03s0038g04750;ortholog	NA	Universal,stress,protein,(USP),family,protein
VIT_00s0865g00030	0.637698	3.79614	4.07818	0.00458959	0.073575						Histone H2A;VIT_00s0865g00030;ortholog	RAT5	Histone,H2A,6,HTA1
VIT_05s0020g02990	0.64089	6.53092	4.38198	0.00314089	0.0635588						Putative uncharacterized protein;VIT_05s0020g02990;ortholog	NA	Ribosomal,protein,S16,(RPS16C),40S
VIT_12s0028g00960	0.641209	6.54685	4.44284	0.00291592	0.0616299						Putative uncharacterized protein;VIT_12s0028g00960;ortholog	NA	Phytoene,synthase,,chloroplast,precursor
VIT_13s0019g00300	0.642506	4.42153	3.82604	0.00635415	0.081872						Putative uncharacterized protein;VIT_13s0019g00300;ortholog	NA	Sensitivity,to,red,light,reduced,protein,(SRR1)
VIT_07s0031g02300	0.643499	6.44655	4.17192	0.00407669	0.0707413						Eukaryotic translation initiation factor 6;EIF6;ortholog	NA	Translation,initiation,factor,eIF-6
VIT_09s0002g01810	0.644115	4.78912	3.95814	0.00535207	0.0763226						Putative uncharacterized protein;VIT_09s0002g01810;ortholog	TIM23-2	Import,inner,membrane,translocase,subunit,Tim17/Tim22/Tim23
VIT_01s0010g02090	0.648892	6.44719	4.3488	0.00327154	0.0647364						Putative uncharacterized protein;VIT_01s0010g02090;ortholog	NA	Indeterminate(ID)-domain,5
VIT_11s0016g04770	0.648965	4.28986	3.9395	0.00548236	0.076702						Putative uncharacterized protein;VIT_11s0016g04770;ortholog	NA	Unknown
VIT_11s0037g00820	0.649913	3.50175	3.6555	0.00796083	0.0905098						Putative uncharacterized protein;VIT_11s0037g00820;ortholog	NUP43	WD-40,repeat,protein,family
VIT_18s0001g13680	0.649916	8.31797	5.28192	0.00110514	0.0433129						NA	NA	Histone,H3
VIT_05s0020g04500	0.65182	6.47599	3.74162	0.00710046	0.0862321						Putative uncharacterized protein;VIT_05s0020g04500;ortholog	NA	Unknown,protein
VIT_10s0116g00550	0.655328	5.75687	4.59976	0.00241346	0.0585485						Putative uncharacterized protein;VIT_10s0116g00550;ortholog	OST3B	Oligosaccharide,transporter,OST3/OST6
VIT_19s0085g01030	0.655551	6.98549	3.91053	0.00569186	0.0781068						Metacaspase-5;VIT_19s0085g01030;ortholog	AMC4	Metacaspase,TYPE-II
VIT_13s0139g00340	0.656418	2.57562	4.24575	0.00371684	0.067645						Putative uncharacterized protein;VIT_13s0139g00340;ortholog	NA	R,protein,MLA10
VIT_00s0233g00180	0.656548	3.42851	5.05382	0.00142463	0.0485291						Flavin-containing monooxygenase;VIT_00s0233g00180;ortholog	NA	flavin-containing,monooxygenase,3
VIT_13s0067g00810	0.656756	4.10736	4.16542	0.00411015	0.0708485						Putative uncharacterized protein;VIT_13s0067g00810;ortholog	NA	R,protein,,PRF,,disease,resistance,protein
VIT_00s1927g00010	0.657168	1.99696	3.91629	0.00564955	0.0779062						Putative uncharacterized protein (Fragment);VIT_00s1927g00010;ortholog	NA	Unknown
VIT_00s0181g00010	0.657181	8.27247	4.03229	0.00486607	0.074831						Putative hexose transporter;HT8;ortholog	NA	Sugar,transporter,1
VIT_12s0035g02180	0.659859	8.63171	3.58298	0.00877319	0.0931716						Endoglucanase;VIT_12s0035g02180;ortholog	KOR	Endo-1,4-beta-glucanase
VIT_16s0039g02780	0.661186	5.01307	4.60762	0.00239096	0.0585485						Putative uncharacterized protein;VIT_16s0039g02780;ortholog	PABN3	Poly(A),binding,protein
VIT_11s0016g02690	0.664686	6.25246	4.062	0.00468507	0.0741783						40S ribosomal protein S30;VIT_11s0016g02690;ortholog	RPS30C	Ribosomal,protein,S30,(RPS30C),40S
VIT_06s0080g00880	0.665689	5.97691	3.60936	0.00846772	0.0923433						Nicalin;VIT_06s0080g00880;ortholog	NA	Nicalin,precursor
VIT_18s0001g03220	0.666688	7.32318	4.75167	0.00201661	0.0544606						NA	NA	Translation,initiation,factor,eIF-1A
VIT_05s0020g01720	0.667849	2.48995	3.44668	0.0105526	0.0999509						Putative uncharacterized protein;VIT_05s0020g01720;ortholog	NA	Zinc,finger,(C3HC4-type,ring,finger)
VIT_18s0001g09670	0.669726	5.45358	4.22466	0.00381597	0.0685413						Putative uncharacterized protein;VIT_18s0001g09670;ortholog	WPP3	WPP2
VIT_04s0023g03820	0.670363	7.00233	4.33005	0.00334797	0.0649243						Putative uncharacterized protein;VIT_04s0023g03820;ortholog	DHQS	3-dehydroquinate,synthase
VIT_03s0038g03610	0.670963	5.81187	3.9053	0.00573059	0.078295						Putative uncharacterized protein;VIT_03s0038g03610;ortholog	NA	Unknown,protein
VIT_07s0031g00660	0.671121	6.18932	4.43658	0.00293822	0.0617145						Putative uncharacterized protein;VIT_07s0031g00660;ortholog	NA	Unknown,protein
VIT_14s0006g01620	0.671497	4.20833	3.94402	0.00545049	0.0765174						Putative uncharacterized protein;MYBC2-L3;ortholog	NA	Myb,domain,protein,4
VIT_17s0000g00160	0.671558	8.8072	3.81025	0.00648701	0.0825881						Putative uncharacterized protein;VIT_17s0000g00160;ortholog	NA	Glycyl-tRNA,synthetase,1
VIT_00s0324g00030	0.673628	3.30992	3.78712	0.00668706	0.083968						Putative uncharacterized protein;VIT_00s0324g00030;ortholog	NA	Unknown
VIT_02s0025g05050	0.673933	4.49522	4.85093	0.00179647	0.052224						Putative uncharacterized protein;VIT_02s0025g05050;ortholog	SAP9	Zf,A20,and,AN1,domain-containing,stress-associated,protein,1
VIT_02s0025g02070	0.676149	5.29595	3.7636	0.00689737	0.0853829						Putative uncharacterized protein;VIT_02s0025g02070;ortholog	NLP6	RWP-RK,domain-containing,protein
VIT_13s0019g03220	0.676379	5.43096	4.20003	0.00393536	0.0694531						Putative uncharacterized protein;VIT_13s0019g03220;ortholog	PROT1	Proline,transporter,1,(ProT1)
VIT_10s0116g00360	0.677054	7.38796	4.59903	0.00241556	0.0585485						Pyrophosphate--fructose 6-phosphate 1-phosphotransferase subunit beta;PFP-BETA;ortholog	PFP-BETA1	Pyrophosphate-dependent,phosphofructokinase,beta,subunit
VIT_02s0012g01640	0.678859	4.41148	3.85494	0.00611862	0.0805142						Inositol-tetrakisphosphate 1-kinase;VIT_02s0012g01640;ortholog	NA	Inositol,1,3,4-trisphosphate,5/6-kinase,
VIT_00s0220g00130	0.68107	4.59735	3.95456	0.0053768	0.0763226						Putative uncharacterized protein;VIT_00s0220g00130;ortholog	NA	Allyl,alcohol,dehydrogenase
VIT_01s0026g00990	0.681129	6.30536	4.45681	0.0028668	0.0614813						Pyruvate dehydrogenase E1 component subunit alpha;VIT_01s0026g00990;ortholog	IAR4	Pyruvate,dehydrogenase,E1,component,alpha,subunit
VIT_06s0009g02770	0.682048	5.41732	4.71013	0.00211744	0.05536						Putative uncharacterized protein;VIT_06s0009g02770;ortholog	NA	Pre-mRNA,branch,site,protein,p14
VIT_02s0033g00320	0.683214	3.16508	4.35736	0.00323724	0.0644667						Putative uncharacterized protein;VIT_02s0033g00320;ortholog	NA	PRLI-interacting,factor,L
VIT_14s0006g01400	0.685607	4.32275	3.6791	0.00771432	0.0893522						Putative uncharacterized protein;VIT_14s0006g01400;ortholog	CML24	Calmodulin
VIT_08s0040g00470	0.687049	8.02921	4.47674	0.00279831	0.0610545						Putative uncharacterized protein;VIT_08s0040g00470;ortholog	NA	Calmodulin-7,(CAM7)
VIT_02s0025g04630	0.691992	6.89477	3.70518	0.00745156	0.0878882						Putative uncharacterized protein;VIT_02s0025g04630;ortholog	KNAT7	Homeodomain,transcription,factor,(KNAT7)
VIT_08s0007g08410	0.694483	5.93372	4.10589	0.00443101	0.0724209						Putative uncharacterized protein;VIT_08s0007g08410;ortholog	LIGB	4,5-DOPA,dioxygenase,extradiol
VIT_04s0008g01410	0.697055	6.3981	4.71382	0.00210827	0.05536						Putative uncharacterized protein;VIT_04s0008g01410;ortholog	RANBP1A	Ran-binding,protein,1,RanBP1
VIT_13s0175g00080	0.697337	6.4259	4.52945	0.0026257	0.0598365						Putative uncharacterized protein;VIT_13s0175g00080;ortholog	CPK1	Calcium,dependent,protein,kinase,1
VIT_18s0041g00730	0.698363	6.9539	4.96331	0.00157879	0.0499508						Putative uncharacterized protein;VIT_18s0041g00730;ortholog	ERF1-1	Peptide,chain,release,factor,eRF,subunit,1
VIT_06s0004g00570	0.69859	6.035	4.99989	0.00151436	0.0494598						Putative uncharacterized protein;VIT_06s0004g00570;ortholog	MYB5	Myb,domain,protein,5
VIT_19s0090g01190	0.699072	4.82088	3.96883	0.00527884	0.0763226						Putative uncharacterized protein;VIT_19s0090g01190;ortholog	NA	Chaperone,GrpE,type,2
VIT_08s0040g02280	0.699774	4.02138	4.37187	0.00318009	0.0639911						Putative uncharacterized protein;VIT_08s0040g02280;ortholog	LPPG	Phosphatidic,acid,phosphatase,/,PAP2
VIT_14s0060g01490	0.700007	7.54809	3.65131	0.00800554	0.0907523						Putative uncharacterized protein;VIT_14s0060g01490;ortholog	NA	DnaJ,homolog,,subfamily,A,,member,5
VIT_16s0022g01800	0.702611	4.76428	3.64864	0.00803406	0.0907523						Putative uncharacterized protein;VIT_16s0022g01800;ortholog	EBP2	RRNA-processing,protein,EBP2
VIT_18s0001g07960	0.703804	5.92561	4.5207	0.00265354	0.0599125						Serine hydroxymethyltransferase;VIT_18s0001g07960;ortholog	SHM2	Serine,hydroxymethyltransferase
VIT_08s0007g00250	0.704015	3.22009	4.1705	0.00408398	0.0707779						Putative uncharacterized protein;VIT_08s0007g00250;ortholog	NA	WD-40,repeat,protein
VIT_01s0146g00290	0.705126	3.86841	3.94428	0.00544864	0.0765174						Putative uncharacterized protein;VIT_01s0146g00290;ortholog	NA	Unknown,protein
VIT_01s0137g00370	0.705443	3.09044	3.63959	0.00813181	0.0911075						Putative uncharacterized protein;VIT_01s0137g00370;ortholog	NA	No,hit
VIT_04s0008g00520	0.706671	4.81129	3.83188	0.00630578	0.0814669						ATP-dependent 6-phosphofructokinase;PFK;ortholog	NA	6-phosphofructokinase
VIT_14s0108g01600	0.707856	3.38975	4.16174	0.00412923	0.0709013						Putative uncharacterized protein;VIT_14s0108g01600;ortholog	NA	UDP-glucose,6-dehydrogenase
VIT_05s0020g01410	0.707987	2.49233	3.98212	0.0051893	0.0762662						60S ribosome subunit biogenesis protein NIP7 homolog;VIT_05s0020g01410;ortholog	NA	Ribosome,60S,subunit,biogenesis,protein
VIT_06s0004g02630	0.708673	7.91062	5.33088	0.00104748	0.0427823						Putative uncharacterized protein;VIT_06s0004g02630;ortholog	NA	Zinc,finger,(C3HC4-type,ring,finger)
VIT_17s0000g07330	0.709247	7.85966	3.6401	0.00812625	0.0911075						Putative uncharacterized protein;VIT_17s0000g07330;ortholog	RBG3	GR-RBP3,(glycine-rich,RNA-binding,protein,3)
VIT_12s0035g00240	0.709619	5.08862	4.24747	0.00370891	0.0675647						Putative uncharacterized protein;VIT_12s0035g00240;ortholog	MORF1	DAG,protein,,chloroplast,precursor
VIT_03s0038g02420	0.710303	5.53345	5.31773	0.00106263	0.0430012						Putative uncharacterized protein;VIT_03s0038g02420;ortholog	BZIP19	BZIP,transcription,factor
VIT_07s0031g00670	0.711326	6.00455	4.2558	0.00367061	0.0671126						Putative uncharacterized protein;VIT_07s0031g00670;ortholog	HSFB1	Heat,shock,transcription,factor,4
VIT_12s0059g00250	0.71188	4.53694	3.57785	0.00883387	0.0932968						Putative polyol/monosaccharide transporter;PMT4;ortholog	PLT4	Polyol,transporter,5
VIT_06s0004g03340	0.713205	0.526418	3.68672	0.0076366	0.0891802						Putative uncharacterized protein;VIT_06s0004g03340;ortholog	RPI1	Ribose-5-phosphate,isomerase
VIT_15s0046g01190	0.713255	7.48003	4.12168	0.0043433	0.0720277						Glycosyltransferase;VIT_15s0046g01190;ortholog	UGT72B1	Hydroquinone,glucosyltransferase
VIT_10s0003g04280	0.713356	1.37894	3.69723	0.00753061	0.088495						Putative uncharacterized protein;VIT_10s0003g04280;ortholog	PCMP-H28	Breast,cancer,susceptibility1
VIT_18s0001g13560	0.714527	4.86164	3.64184	0.00810743	0.0910997						Putative uncharacterized protein;VIT_18s0001g13560;ortholog	NA	Unknown,protein
VIT_01s0026g00980	0.714727	5.98334	3.59553	0.00862646	0.0925997						Hexosyltransferase;VIT_01s0026g00980;ortholog	GATL9	Glycosyl,transferase,family,8,protein
VIT_07s0031g01300	0.715339	7.66675	3.95411	0.00537992	0.0763226						Putative uncharacterized protein;VIT_07s0031g01300;ortholog	NA	No,hit
VIT_03s0063g01470	0.716476	1.70434	4.1607	0.00413463	0.0709013						Putative uncharacterized protein;VIT_03s0063g01470;ortholog	NA	Steroid,nuclear,receptor,,ligand-binding
VIT_06s0004g06080	0.718063	7.2433	5.20754	0.00119962	0.0456067						Putative uncharacterized protein;VIT_06s0004g06080;ortholog	NA	Proton-dependent,oligopeptide,transport,(POT),family,protein
VIT_04s0008g04550	0.718329	3.33524	4.17874	0.00404189	0.070493						Putative uncharacterized protein;VIT_04s0008g04550;ortholog	NA	Unknown
VIT_00s0394g00010	0.719855	2.53585	3.85855	0.00608992	0.0805142						Putative uncharacterized protein;VIT_00s0394g00010;ortholog	NA	Carboxyl-terminal,proteinase
VIT_13s0067g00960	0.720057	5.42662	3.9923	0.00512188	0.0757124						Putative uncharacterized protein;VIT_13s0067g00960;ortholog	NA	Ser/Thr,protein,kinase
VIT_07s0130g00400	0.721391	6.90458	4.57137	0.0024968	0.0589829						Chloride channel protein;VIT_07s0130g00400;ortholog	CLC-C	Chloride,channel,protein,(CLC-c)
VIT_18s0001g07240	0.725681	9.70293	4.22648	0.00380728	0.0684492						Putative uncharacterized protein;VIT_18s0001g07240;ortholog	GRF8	14-3-3,protein,GF14,kappa,(GRF8)
VIT_14s0108g00970	0.726084	5.06748	4.21889	0.00384355	0.0687266						Putative uncharacterized protein;VIT_14s0108g00970;ortholog	NA	Pentatricopeptide,(PPR),repeat
VIT_03s0063g00330	0.726638	1.38559	3.61059	0.00845383	0.0923334						Putative uncharacterized protein;VIT_03s0063g00330;ortholog	EMB2758	EMB2758,(embryo,defective,2758)
VIT_18s0089g00400	0.727896	3.66735	4.40602	0.00304981	0.0629757						Putative uncharacterized protein;VIT_18s0089g00400;ortholog	NA	Carboxyesterase18,CXE18
VIT_06s0080g00310	0.729016	5.92258	3.61882	0.00836102	0.0919616						Putative uncharacterized protein;VIT_06s0080g00310;ortholog	NA	Esterase/lipase/thioesterase,family,protein
VIT_12s0057g01430	0.730361	5.5072	4.37223	0.00317865	0.0639911						Putative uncharacterized protein;VIT_12s0057g01430;ortholog	NA	Heavy-metal-associated,domain-containing,protein
VIT_07s0005g06360	0.730515	7.15532	4.84359	0.00181182	0.0524119						Putative uncharacterized protein;VIT_07s0005g06360;ortholog	PRT1	E3,ubiquitin-protein,ligase,PRT1
VIT_01s0011g06060	0.731698	0.255193	4.08631	0.00454246	0.0732986						Putative uncharacterized protein;VIT_01s0011g06060;ortholog	NA	PLATZ,transcription,factor
VIT_03s0038g03710	0.735594	5.93564	3.72148	0.0072922	0.0867799						Putative uncharacterized protein;VIT_03s0038g03710;ortholog	NLP1	RWP-RK,domain-containing,protein
VIT_03s0017g00670	0.737425	5.00769	3.9031	0.00574695	0.0784279						Putative uncharacterized protein;VIT_03s0017g00670;ortholog	NA	Zinc,finger,(C3HC4-type,ring,finger)
VIT_15s0048g00360	0.737642	5.0733	3.93187	0.00553675	0.0771102						3-phosphoshikimate 1-carboxyvinyltransferase;VIT_15s0048g00360;ortholog	NA	5-enolpyruvylshikimate,3-phosphate,synthase
VIT_01s0010g01810	0.74228	4.66732	3.66994	0.00780909	0.0896901						Putative uncharacterized protein;VIT_01s0010g01810;ortholog	SG1	Tetratricopeptide,repeat,(TPR)-containing
VIT_17s0000g01410	0.742545	4.0288	4.79588	0.00191507	0.0534898						Purple acid phosphatase;VIT_17s0000g01410;ortholog	NA	Nucleotide,pyrophosphatase
VIT_13s0175g00090	0.742954	2.74493	3.74711	0.00704918	0.0860489						Putative uncharacterized protein;VIT_13s0175g00090;ortholog	NA	No,hit
VIT_11s0016g05480	0.743555	4.44011	3.80593	0.00652387	0.0828219						Putative uncharacterized protein;VIT_11s0016g05480;ortholog	NA	Clathrin,assembly,protein,2
VIT_13s0019g04190	0.743861	6.9537	3.75551	0.0069714	0.0856378						Chorismate synthase;VIT_13s0019g04190;ortholog	EMB1144	Chorismate,synthase,1,,chloroplast,precursor
VIT_05s0124g00040	0.743948	5.29957	3.45527	0.0104297	0.0992345						Putative uncharacterized protein;VIT_05s0124g00040;ortholog	EPSIN3	Epsin,protein
VIT_07s0129g00960	0.744617	5.4723	3.65855	0.00792852	0.0903273						Putative uncharacterized protein;VIT_07s0129g00960;ortholog	NA	Protein,kinase,pto
VIT_06s0004g07870	0.74668	7.4564	6.30995	0.000382365	0.0295404						Non-specific serine/threonine protein kinase;CIPK10;ortholog	CIPK11	CBL-interacting,protein,kinase,16
VIT_02s0025g00200	0.746866	7.10411	3.48641	0.0099968	0.0977673						Putative uncharacterized protein;VIT_02s0025g00200;ortholog	BEL1	BEL1,(BELL,1)
VIT_17s0000g07870	0.748749	3.7471	5.77388	0.000654262	0.036291						Putative uncharacterized protein;VIT_17s0000g07870;ortholog	NA	Ribosomal,protein,L29
VIT_14s0060g00090	0.749475	2.23139	3.74578	0.00706155	0.0860489						Putative uncharacterized protein;VIT_14s0060g00090;ortholog	NA	SNARE,YKT6,1
VIT_12s0028g03210	0.749971	3.01165	3.47607	0.0101383	0.0981097						Putative uncharacterized protein;VIT_12s0028g03210;ortholog	NA	Tyrosine,aminotransferase
VIT_04s0008g01060	0.751852	5.30028	5.10813	0.00134018	0.0475401						Putative uncharacterized protein;VIT_04s0008g01060;ortholog	NA	Substrate,carrier,,Mitochondrial
VIT_12s0059g01980	0.752915	5.36109	4.38373	0.00313417	0.0635321						Putative uncharacterized protein;VIT_12s0059g01980;ortholog	ULT1	Ultrapetala1
VIT_14s0068g01270	0.753542	2.24028	5.18325	0.00123239	0.0458558						Putative uncharacterized protein;VIT_14s0068g01270;ortholog	NA	No,hit
VIT_07s0151g00830	0.755312	3.44284	3.91456	0.00566222	0.0779701						Putative uncharacterized protein;VIT_07s0151g00830;ortholog	NA	HSP20,chaperone
VIT_02s0025g02200	0.757397	2.94695	3.54568	0.0092255	0.0945247						Putative uncharacterized protein;VIT_02s0025g02200;ortholog	NA	Methyltransferase,type,11
VIT_11s0016g00820	0.757772	5.85816	3.51843	0.0095718	0.0959428						Putative uncharacterized protein;VIT_11s0016g00820;ortholog	TBL16	Unknown
VIT_14s0068g01260	0.758176	5.26227	4.14022	0.00424278	0.0712786						Putative uncharacterized protein;VIT_14s0068g01260;ortholog	MPT3	Phosphate,carrier,protein
VIT_02s0012g00750	0.758286	3.78774	3.998	0.00508454	0.0756572						Putative uncharacterized protein;VIT_02s0012g00750;ortholog	SGPP	Haloacid,dehalogenase,hydrolase
VIT_01s0011g01040	0.758331	3.92641	4.96387	0.00157778	0.0499508						Putative uncharacterized protein;VIT_01s0011g01040;ortholog	NA	RPM1,(resistance,to,p,,syringae,pv,maculicola,1)
VIT_08s0056g00200	0.758823	8.14306	4.7465	0.00202886	0.0545862						Putative 2,3-bisphosphoglycerate-independent phosphoglycerate mutase;VIT_08s0056g00200;ortholog	NA	2,3-bisphosphoglycerate-independent,phosphoglycerate,mutase
VIT_07s0104g00590	0.759355	8.34399	3.59977	0.00857737	0.0925997						Putative uncharacterized protein;VIT_07s0104g00590;ortholog	NA	Unknown,protein
VIT_10s0003g02840	0.759396	5.07749	3.48848	0.00996876	0.0976619						Putative uncharacterized protein;VIT_10s0003g02840;ortholog	PUP10	Purine,permease,10,PUP10
VIT_18s0001g10230	0.761557	1.02489	3.93854	0.00548916	0.0767405						Putative uncharacterized protein;VIT_18s0001g10230;ortholog	NA	N-hydroxycinnamoyl/benzoyltransferase,3
VIT_18s0001g09420	0.766074	7.06448	4.32798	0.00335656	0.06496						Putative uncharacterized protein;VIT_18s0001g09420;ortholog	VEP1	Progesterone,5-beta-reductase
VIT_18s0001g10530	0.767592	2.3217	4.30715	0.00344405	0.0654752						Putative uncharacterized protein;VIT_18s0001g10530;ortholog	PCMP-E74	Pentatricopeptide,(PPR),repeat-containing,protein
VIT_14s0066g02400	0.768027	3.84778	5.10698	0.00134191	0.0475401						Putative uncharacterized protein;VIT_14s0066g02400;ortholog	NA	Mannose-1-phosphate,guanyltransferase
VIT_18s0122g01290	0.768946	5.18919	4.75889	0.00199963	0.0543319						Putative uncharacterized protein;VIT_18s0122g01290;ortholog	NLP4	RWP-RK,domain-containing,protein
VIT_18s0122g00700	0.771751	5.41812	4.7558	0.00200688	0.0544518						Putative uncharacterized protein;VIT_18s0122g00700;ortholog	AHL10	AT-hook,protein,1
VIT_14s0066g01300	0.771836	4.99914	5.6949	0.000710225	0.0368072						CASP-like protein;VIT_14s0066g01300;ortholog	NA	Unknown,protein
VIT_01s0127g00840	0.773313	4.66561	6.02211	0.000508033	0.033017						Putative uncharacterized protein;VIT_01s0127g00840;ortholog	NA	DNA-binding,protein
VIT_05s0020g03170	0.773535	6.90945	3.99636	0.00509529	0.0756572						Lipoxygenase;VIT_05s0020g03170;ortholog	LOX5	Lipoxygenase
VIT_12s0035g00840	0.773885	6.31883	5.94746	0.000547757	0.0338093						Putative uncharacterized protein;VIT_12s0035g00840;ortholog	NA	Unknown,protein
VIT_04s0008g06930	0.77404	3.37321	4.62508	0.00234174	0.0579024						Putative uncharacterized protein;VIT_04s0008g06930;ortholog	NA	Transposase,,IS4
VIT_06s0004g06020	0.776456	8.95996	3.5963	0.00861751	0.0925997						Alpha-1,4 glucan phosphorylase;VIT_06s0004g06020;ortholog	PHS2	Alpha-glucan,phosphorylase,,H,isozyme
VIT_18s0072g00370	0.777878	5.50288	3.96595	0.00529845	0.0763226						Cellulose synthase;VIT_18s0072g00370;ortholog	NA	Cellulose,synthase,CESA2
VIT_02s0025g04590	0.778343	4.54581	3.52104	0.00953808	0.0957641						Putative uncharacterized protein;VIT_02s0025g04590;ortholog	TCP19	TCP,family,transcription,factor,TCP9
VIT_01s0026g01450	0.778696	4.41199	3.92705	0.00557139	0.077384						Putative uncharacterized protein;VIT_01s0026g01450;ortholog	NA	DnaJ,homolog,,subfamily,B,,member,4
VIT_15s0021g02450	0.779449	5.19195	4.52476	0.00264059	0.0598365						Elongation factor G, mitochondrial;VIT_15s0021g02450;ortholog	MEFG2	Elongation,factor,G
VIT_04s0044g00510	0.780968	7.38619	3.80736	0.00651167	0.0827378						Putative uncharacterized protein;VIT_04s0044g00510;ortholog	NA	GT2-like,trihelix,DNA-binding,protein
VIT_12s0142g00340	0.781594	5.53439	4.14195	0.00423348	0.0712786						Hexosyltransferase;VIT_12s0142g00340;ortholog	GAUT15	Galacturonosyltransferase,15
VIT_17s0000g09330	0.783524	2.83365	3.77258	0.00681624	0.0848151						Putative uncharacterized protein;VIT_17s0000g09330;ortholog	NA	Pentatricopeptide,(PPR),repeat-containing,protein
VIT_11s0016g03110	0.783586	5.23786	4.0803	0.00457725	0.073561						Putative uncharacterized protein;VIT_11s0016g03110;ortholog	TIM17-1	Import,inner,membrane,translocase,subunit,Tim17,,Mitochondrial
VIT_14s0171g00110	0.784107	-0.101726	3.62224	0.00832285	0.0918157						Lipase;VIT_14s0171g00110;ortholog	LIP2	Lipase,family
VIT_03s0038g04190	0.786045	3.62572	3.55141	0.00915433	0.0943734						Putative uncharacterized protein;VIT_03s0038g04190;ortholog	NA	Pentatricopeptide,(PPR),repeat-containing,protein
VIT_17s0000g08620	0.786461	4.52686	4.57058	0.00249918	0.0589829						U3 small nucleolar ribonucleoprotein protein MPP10;VIT_17s0000g08620;ortholog	NA	U3,small,nucleolar,RNA-associated,protein,MPP10
VIT_09s0070g00520	0.786697	1.6948	3.69537	0.00754921	0.0885178						Putative uncharacterized protein;VIT_09s0070g00520;ortholog	NA	Ubiquitin-specific,protease,3,(UBP3)
VIT_03s0038g00050	0.786851	5.77799	5.44835	0.000922302	0.0403333						Putative uncharacterized protein;VIT_03s0038g00050;ortholog	BLH7	BLH6,(BELL1-like,homeodomain,5)
VIT_01s0011g05930	0.787497	4.6222	4.72659	0.00207684	0.05536						Putative uncharacterized protein;VIT_01s0011g05930;ortholog	NA	S-adenosyl-L-methionine:carboxyl,methyltransferase
VIT_12s0055g00160	0.7878	3.69756	3.56125	0.00903367	0.0939863						Glycosyltransferase;VIT_12s0055g00160;ortholog	UGT71B7	UDP-glycosyltransferase,71E1
VIT_15s0021g00640	0.788157	3.54757	5.32679	0.00105216	0.0427917						Putative uncharacterized protein;VIT_15s0021g00640;ortholog	RABH1B	RAB,GTPase,RAB6
VIT_06s0004g07440	0.78896	6.39536	5.54633	0.000830556	0.0388745						Putative uncharacterized protein;VIT_06s0004g07440;ortholog	EXO70B1	Exocyst,subunit,EXO70,family,protein,B1
VIT_13s0067g01760	0.790169	4.76482	3.80507	0.00653121	0.0828219						Putative uncharacterized protein;VIT_13s0067g01760;ortholog	APY7	Nucleoside,phosphatase,GDA1/CD39
VIT_06s0080g00020	0.790663	3.64708	4.24133	0.00373738	0.0677625						Putative uncharacterized protein;VIT_06s0080g00020;ortholog	NA	Pentatricopeptide,(PPR),repeat-containing,protein
VIT_02s0025g01580	0.794159	5.99369	5.51428	0.000859398	0.039269						Putative uncharacterized protein;VIT_02s0025g01580;ortholog	UGE4	UDP-glucose,4-epimerase,GEPI48
VIT_04s0023g03130	0.794962	7.79946	3.46473	0.0102961	0.0988217						Putative uncharacterized protein;VIT_04s0023g03130;ortholog	NA	Histone,H1
VIT_03s0038g02430	0.797022	4.53949	3.88059	0.00591753	0.0792174						Putative uncharacterized protein;VIT_03s0038g02430;ortholog	MSI2	WD-40,repeat,protein,(MSI3)
VIT_07s0104g00660	0.798472	3.69416	4.43993	0.00292625	0.0616409						Putative uncharacterized protein;VIT_07s0104g00660;ortholog	NA	2OG-Fe(II),oxygenase
VIT_17s0000g00720	0.798935	4.31308	3.75939	0.00693579	0.0854456						Putative uncharacterized protein;VIT_17s0000g00720;ortholog	NA	DNA-binding,protein
VIT_01s0011g01900	0.800569	4.08942	3.55342	0.00912955	0.0943509						Putative uncharacterized protein;VIT_01s0011g01900;ortholog	NA	Glutathione,S-transferase,,C-terminal
VIT_13s0019g01490	0.80117	3.3669	4.13049	0.00429519	0.0716212						Putative uncharacterized protein;VIT_13s0019g01490;ortholog	NA	C2,domain-containing,protein
VIT_07s0005g01470	0.80148	4.23953	3.66029	0.00791018	0.0903164						Putative uncharacterized protein;VIT_07s0005g01470;ortholog	NA	Unknown,protein
VIT_17s0000g06310	0.802859	5.76666	3.62227	0.0083225	0.0918157						Putative uncharacterized protein;VIT_17s0000g06310;ortholog	CDF1	Cycling,DOF,factor,2
VIT_16s0098g01290	0.803613	5.61208	3.85455	0.00612176	0.0805142						Putative uncharacterized protein;VIT_16s0098g01290;ortholog	NA	Major,Facilitator,Superfamily,protein
VIT_13s0064g00160	0.803926	7.73093	3.95703	0.00535973	0.0763226						Putative uncharacterized protein;VIT_13s0064g00160;ortholog	NA	Unknown,protein
VIT_08s0040g02820	0.804376	3.93335	3.51214	0.00965372	0.0963719						NA	NA	Unknown,protein
VIT_04s0008g00480	0.804429	2.922	4.34144	0.00330132	0.0647375						Putative uncharacterized protein;VIT_04s0008g00480;ortholog	NA	Pentatricopeptide,(PPR),repeat-containing
VIT_08s0032g00900	0.805723	6.20795	4.56296	0.0025221	0.0590238						Putative uncharacterized protein;VIT_08s0032g00900;ortholog	NA	UBQ5,(ubiquitin,5)
VIT_18s0001g01730	0.810575	0.685191	3.62417	0.00830134	0.0918157						Putative uncharacterized protein;VIT_18s0001g01730;ortholog	NA	Shikimate,kinase
VIT_02s0012g01770	0.812076	0.351491	3.94362	0.00545331	0.0765174						Putative uncharacterized protein;VIT_02s0012g01770;ortholog	NA	Rad1
VIT_00s0415g00050	0.812293	7.0831	5.47804	0.000893357	0.0399699						Putative uncharacterized protein;VIT_00s0415g00050;ortholog	NA	Bromodomain,protein
VIT_08s0056g00560	0.812391	4.13893	4.33451	0.00332963	0.0649243						Putative uncharacterized protein;VIT_08s0056g00560;ortholog	RER3	Alphavirus,core,protein
VIT_17s0000g01790	0.812504	5.69232	4.03298	0.00486181	0.074831						Putative uncharacterized protein;VIT_17s0000g01790;ortholog	4CLL9	4-coumarate-CoA,ligase,2
VIT_02s0025g03020	0.812955	5.81869	5.79705	0.000638788	0.036291						Putative uncharacterized protein;VIT_02s0025g03020;ortholog	NTL9	NAC,domain-containing,protein,14
VIT_18s0072g00990	0.815805	4.74856	4.30786	0.00344101	0.0654752						Putative uncharacterized protein;VIT_18s0072g00990;ortholog	NA	Leucine-rich,repeat,protein,kinase
VIT_09s0002g08420	0.81617	4.62632	3.54509	0.00923283	0.0945247						Putative uncharacterized protein;VIT_09s0002g08420;ortholog	NA	Unknown
VIT_06s0009g01450	0.816194	2.60046	4.08562	0.00454639	0.0732986						Putative uncharacterized protein;VIT_06s0009g01450;ortholog	NA	Salutaridine,reductase
VIT_06s0004g04230	0.817343	5.48057	5.47044	0.000900676	0.0399699						Histone H2B;VIT_06s0004g04230;ortholog	NA	Histone,H2B1
VIT_03s0038g01070	0.818031	0.876582	3.71635	0.00734193	0.0871294						Putative uncharacterized protein;VIT_03s0038g01070;ortholog	NA	Pentatricopeptide,(PPR),repeat-containing,protein
VIT_16s0098g01410	0.818044	3.44541	5.05123	0.0014288	0.0485291						Putative uncharacterized protein;VIT_16s0098g01410;ortholog	NA	Pentatricopeptide,(PPR),repeat-containing
VIT_12s0134g00210	0.818718	2.1174	3.56665	0.00896818	0.0939055						Putative uncharacterized protein;VIT_12s0134g00210;ortholog	PCMP-H43	Pentatricopeptide,(PPR),repeat-containing
VIT_14s0068g01180	0.821573	4.7346	5.68047	0.000721015	0.0368447						Putative uncharacterized protein;VIT_14s0068g01180;ortholog	NA	Unknown,protein
VIT_04s0008g03210	0.822908	4.83529	3.86467	0.00604153	0.0801523						Putative uncharacterized protein;VIT_04s0008g03210;ortholog	NA	Lachrymatory,factor,synthase
VIT_06s0009g00410	0.824716	7.13147	3.68692	0.00763453	0.0891802						Putative uncharacterized protein;VIT_06s0009g00410;ortholog	BLH5	BLH1,(embryo,sac,development,arrest,29)
VIT_18s0001g05810	0.825512	4.56486	3.85615	0.00610897	0.0805142						Mitochondrial cytochrome c;VIT_18s0001g05810;ortholog	NA	Cytochrome,c
VIT_14s0030g02020	0.826003	3.97985	3.49753	0.00984691	0.0969918						Putative uncharacterized protein;VIT_14s0030g02020;ortholog	NA	Aldo/keto,reductase
VIT_03s0038g02440	0.826809	6.97728	3.97181	0.00525861	0.0763226						Putative uncharacterized protein;VIT_03s0038g02440;ortholog	HIPP25	Heavy-metal-associated,domain-containing,protein
VIT_18s0072g00710	0.828375	4.02396	4.38947	0.0031122	0.0632869						Putative uncharacterized protein;VIT_18s0072g00710;ortholog	LSM3A	U6,snRNA-associated,Sm-like,protein,LSm3
VIT_14s0060g02440	0.828735	4.94654	3.61897	0.00835935	0.0919616						Putative uncharacterized protein;VIT_14s0060g02440;ortholog	NA	Indeterminate(ID)-domain,2
VIT_00s2269g00010	0.829096	6.01693	4.90249	0.00169273	0.0512798						Putative uncharacterized protein;VIT_00s2269g00010;ortholog	NA	Armadillo/beta-catenin,repeat
VIT_12s0034g00030	0.829591	2.87297	4.03974	0.00482	0.0746096						Glycosyltransferase;VIT_12s0034g00030;ortholog	UGT71B6	Anthocyanidin,3-O-glucosyltransferase
VIT_12s0134g00200	0.832927	1.3146	3.59449	0.00863848	0.0925997						Putative uncharacterized protein;VIT_12s0134g00200;ortholog	NA	Methyltransferase
VIT_08s0007g04380	0.83356	1.52551	3.56908	0.00893886	0.093827						Polyadenylate-binding protein;VIT_08s0007g04380;ortholog	PAB7	PAB7,(poly(A),binding,protein,7)
VIT_01s0011g00690	0.833634	6.41563	3.57083	0.00891784	0.0936933						UDP-glucose 6-dehydrogenase;VIT_01s0011g00690;ortholog	NA	UDP-glucose,6-dehydrogenase
VIT_08s0040g00780	0.834258	4.52006	5.00597	0.00150393	0.0492944						Putative uncharacterized protein;VIT_08s0040g00780;ortholog	CYP98A3	P-coumaroyl,shikimate,3'-hydroxylase,isoform,1
VIT_18s0001g15410	0.83459	6.58171	4.58371	0.0024602	0.058864						Putative uncharacterized protein;VIT_18s0001g15410;ortholog	NA	Alcohol,dehydrogenase,1
VIT_01s0011g04310	0.835039	6.21765	5.45505	0.000915684	0.0402169						Putative uncharacterized protein;VIT_01s0011g04310;ortholog	NA	Zinc,finger,(C3HC4-type,ring,finger)
VIT_17s0000g04170	0.835713	3.02548	3.99609	0.00509704	0.0756572						Putative uncharacterized protein;VIT_17s0000g04170;ortholog	MSH2	DNA,mismatch,repair,protein,MSH2,(MSH2)
VIT_11s0016g03270	0.836412	2.34444	4.6038	0.00240187	0.0585485						Putative uncharacterized protein;VIT_11s0016g03270;ortholog	PCMP-E21	Pentatricopeptide,(PPR),repeat-containing
VIT_02s0012g01170	0.838595	5.51329	3.65238	0.00799404	0.0907523						Pyruvate kinase;VIT_02s0012g01170;ortholog	PKP3	Pyruvate,kinase
VIT_06s0004g04240	0.83903	6.22218	4.19132	0.00397859	0.0698322						Histone H2B;VIT_06s0004g04240;ortholog	NA	Histone,H2B
VIT_17s0000g09390	0.840721	4.79762	3.52677	0.0094644	0.0956187						Putative uncharacterized protein;VIT_17s0000g09390;ortholog	NA	Ribosomal,protein,L19
VIT_14s0066g01870	0.840723	4.49871	3.64426	0.00808124	0.0908584						RING-type E3 ubiquitin transferase;VIT_14s0066g01870;ortholog	PUB40	Armadillo/beta-catenin,repeat,/,U-box,domain-containing,protein
VIT_17s0053g00120	0.842459	6.03442	4.2163	0.00385601	0.068841						Succinate--CoA ligase [ADP-forming] subunit alpha, mitochondrial;VIT_17s0053g00120;ortholog	NA	Succinyl-CoA,ligase,alpha,2,subunit
VIT_00s0332g00030	0.84264	1.14054	3.99307	0.00511682	0.0757124						Putative uncharacterized protein;VIT_00s0332g00030;ortholog	NA	Maturase,matR
VIT_00s0313g00030	0.843207	8.27729	4.65322	0.00226476	0.0569504						Putative uncharacterized protein;VIT_00s0313g00030;ortholog	NA	Auxin-independent,growth,promoter
VIT_13s0067g01940	0.844969	3.92944	4.19987	0.00393616	0.0694531						Putative uncharacterized protein;VIT_13s0067g01940;ortholog	PYL6	Abscisic,acid,receptor,PYL4,,RCAR10
VIT_08s0032g00930	0.846334	6.21673	4.37536	0.00316649	0.0638508						Putative uncharacterized protein;VIT_08s0032g00930;ortholog	FLA15	Fasciclin,domain-containing,protein,FLA17
VIT_07s0005g01830	0.847518	2.75169	4.1415	0.00423589	0.0712786						Putative uncharacterized protein;VIT_07s0005g01830;ortholog	NA	Unknown,protein
VIT_15s0048g00350	0.848385	6.48125	3.62256	0.00831924	0.0918157						3-phosphoshikimate 1-carboxyvinyltransferase;VIT_15s0048g00350;ortholog	NA	3-phosphoshikimate,1-carboxyvinyltransferase,,chloroplast,precursor
VIT_09s0002g05250	0.848988	7.68201	4.73095	0.00206623	0.0552057						Putative uncharacterized protein;VIT_09s0002g05250;ortholog	NA	Aminotransferase,class,I,and,II
VIT_11s0016g00210	0.849185	4.73286	3.92248	0.00560439	0.0776829						Putative uncharacterized protein;VIT_11s0016g00210;ortholog	NA	No,hit
VIT_18s0001g12200	0.850164	3.23925	6.93253	0.000213393	0.024905						Putative uncharacterized protein;VIT_18s0001g12200;ortholog	NA	CYP721A1
VIT_00s0471g00050	0.850672	1.4661	4.26764	0.00361694	0.0666521						Putative uncharacterized protein (Fragment);VIT_00s0471g00050;ortholog	ACR1	ACT,domain,repeat,1,(ACR1),uridylyltransferase
VIT_03s0038g00220	0.851404	4.58642	5.46813	0.000902906	0.0399699						Purple acid phosphatase;VIT_03s0038g00220;ortholog	PAP10	Purple,acid,phosphatase,10,ATPAP10/PAP10
VIT_13s0084g00030	0.851617	2.80773	4.02794	0.00489322	0.074831						Putative uncharacterized protein;VIT_13s0084g00030;ortholog	NA	Transcription,termination,factor,mitochondrial,mTERF
VIT_03s0088g00620	0.851987	6.29446	4.29807	0.00348296	0.065867						Putative uncharacterized protein;VIT_03s0088g00620;ortholog	NA	Stress-induced
VIT_15s0046g01500	0.85314	7.99871	5.74934	0.000671106	0.036291						NA	NA	Translation,initiation,factor,eIF-1A
VIT_07s0197g00170	0.85355	3.02366	3.50818	0.00970569	0.0966299						Putative uncharacterized protein;VIT_07s0197g00170;ortholog	NA	R,protein,MLA10
VIT_08s0056g01170	0.854067	6.2457	3.82865	0.00633249	0.0816475						Putative uncharacterized protein;VIT_08s0056g01170;ortholog	VAR3	Zinc,finger,protein,VAR3,,chloroplastic
VIT_05s0102g00710	0.854079	6.21675	3.60609	0.00850502	0.0924822						Putative uncharacterized protein;VIT_05s0102g00710;ortholog	NA	fructokinase-1
VIT_13s0019g04200	0.856856	5.6398	4.08413	0.00455502	0.0733263						Patatin;VIT_13s0019g04200;ortholog	PLP7	Patatin
VIT_05s0077g01260	0.859019	6.03354	5.20991	0.00119647	0.0455772						NA	NA	Acyl-activating,enzyme,7
VIT_16s0050g00950	0.859365	5.40696	3.88113	0.00591335	0.0792166						Putative uncharacterized protein;VIT_16s0050g00950;ortholog	SCL8	Scarecrow-like,transcription,factor,8,(SCL8)
VIT_08s0058g00040	0.861546	3.96059	3.49639	0.00986227	0.0970437						Putative uncharacterized protein;VIT_08s0058g00040;ortholog	NA	Verticillium,wilt,disease,resistance,protein,Ve2
VIT_14s0171g00140	0.862746	2.21214	3.66514	0.00785916	0.0899921						Putative uncharacterized protein;VIT_14s0171g00140;ortholog	LYK2	Lys,Motif-Type,Receptor-Like,Kinase,LYK10
VIT_09s0002g08090	0.864824	5.23053	3.56668	0.00896777	0.0939055						Putative uncharacterized protein;VIT_09s0002g08090;ortholog	NA	Oxidoreductase,,2OG-Fe(II),oxygenase
VIT_13s0019g03420	0.865056	2.77936	3.87178	0.00598576	0.0799539						Putative uncharacterized protein;VIT_13s0019g03420;ortholog	NA	C2,domain-containing,protein
VIT_00s0780g00040	0.867062	5.19954	3.7277	0.0072324	0.0867265						Putative uncharacterized protein (Fragment);VIT_00s0780g00040;ortholog	NA	RGLG2,(ring,Domain,LIGASE2)
VIT_05s0077g01480	0.867768	6.75646	6.07207	0.000483249	0.0324907						Two-component response regulator;VIT_05s0077g01480;ortholog	ARR1	ARR1,typeB
VIT_07s0141g00730	0.867945	8.57529	4.9544	0.00159494	0.050052						Putative uncharacterized protein;VIT_07s0141g00730;ortholog	NA	Histone,H1
VIT_09s0070g00240	0.868124	5.93055	5.573	0.000807381	0.0382974						Putative uncharacterized protein;VIT_09s0070g00240;ortholog	CCR2	Cinnamoyl-CoA,reductase
VIT_07s0031g02250	0.869106	3.75915	4.97163	0.00156386	0.0498633						Putative uncharacterized protein;VIT_07s0031g02250;ortholog	NA	Zinc,finger,(C3HC4-type,ring,finger)
VIT_10s0092g00010	0.869501	2.81705	4.02547	0.00490868	0.0748837						Putative uncharacterized protein;VIT_10s0092g00010;ortholog	NA	Unknown,protein
VIT_13s0019g02310	0.869514	4.56139	6.6893	0.000266691	0.0265327						Eukaryotic translation initiation factor 3 subunit G;VIT_13s0019g02310;ortholog	NA	Translation,initiation,factor,eIF-3,subunit,4
VIT_14s0006g00780	0.87006	0.874225	4.38406	0.00313288	0.0635321						Putative uncharacterized protein;VIT_14s0006g00780;ortholog	NA	No,hit
VIT_09s0002g06030	0.872821	4.8568	5.23764	0.00116034	0.0448221						Putative uncharacterized protein;VIT_09s0002g06030;ortholog	NA	Periodic,tryptophan,protein,2
VIT_15s0048g00790	0.874449	6.52086	4.12381	0.00433159	0.0719575						Putative uncharacterized protein;VIT_15s0048g00790;ortholog	NA	TCH2,(touch,2)
VIT_17s0000g02480	0.875335	6.45113	5.63071	0.00075965	0.0375468						Putative uncharacterized protein;VIT_17s0000g02480;ortholog	NA	Calcium-binding,protein
VIT_12s0028g00930	0.878831	5.96226	4.11736	0.0043671	0.0721868						Putative uncharacterized protein;VIT_12s0028g00930;ortholog	GSTF10	Glutathione,S-transferase,9,GSTF9
VIT_04s0023g02650	0.882231	5.13653	3.71046	0.00739956	0.0874437						Putative uncharacterized protein;VIT_04s0023g02650;ortholog	ROT3	CYP90D1,ROT3,(ROTUNDIFOLIA,3),steroid,hydroxylase
VIT_10s0042g00960	0.88381	8.08721	3.81867	0.00641582	0.0820619						Putative uncharacterized protein;VIT_10s0042g00960;ortholog	NA	DNAJ,heat,shock,N-terminal,domain-containing,protein
VIT_05s0020g04610	0.884274	5.86037	3.69129	0.00759027	0.0888997						Putative uncharacterized protein;VIT_05s0020g04610;ortholog	NA	SYM10,protein
VIT_14s0083g00410	0.884472	4.79435	5.65313	0.00074196	0.0373046						Putative uncharacterized protein;VIT_14s0083g00410;ortholog	NA	Unknown
VIT_08s0032g01210	0.884657	4.00232	6.21217	0.000420663	0.0311253						Putative uncharacterized protein;VIT_08s0032g01210;ortholog	NA	Mal,d,1-associated,protein
VIT_12s0134g00280	0.884822	2.42304	4.09128	0.00451388	0.0730028						Putative uncharacterized protein;VIT_12s0134g00280;ortholog	NA	S-locus,lectin,protein,kinase
VIT_03s0063g02310	0.88486	5.72497	4.44469	0.00290936	0.0616299						Putative uncharacterized protein;VIT_03s0063g02310;ortholog	NA	Acidic,leucine-rich,nuclear,phosphoprotein,32,member,B
VIT_17s0000g06930	0.886848	5.94197	4.11998	0.00435266	0.0720586						Putative uncharacterized protein;VIT_17s0000g06930;ortholog	NA	Unfertilized,embryo,sac,10,UNE10
VIT_19s0015g00780	0.887295	4.17827	4.30705	0.00344445	0.0654752						Putative uncharacterized protein;VIT_19s0015g00780;ortholog	NA	DNA-directed,RNA,Polymerase,III,subunit,C5
VIT_15s0048g01420	0.889407	3.69857	5.75938	0.000664153	0.036291						Putative uncharacterized protein;VIT_15s0048g01420;ortholog	NA	Plastocyanin,domain-containing,protein
VIT_00s0271g00070	0.890497	1.79482	4.47605	0.00280066	0.0610545						Putative uncharacterized protein;VIT_00s0271g00070;ortholog	NA	Pentatricopeptide,(PPR),repeat-containing,protein
VIT_18s0001g05420	0.890736	3.86455	5.62107	0.000767397	0.0375608						Putative uncharacterized protein;VIT_18s0001g05420;ortholog	NA	UNE2,(unfertilized,embryo,sac,2);,carbohydrate,transporter
VIT_06s0004g04820	0.892244	1.52812	3.45784	0.0103932	0.0991241						Putative uncharacterized protein;VIT_06s0004g04820;ortholog	NA	Salt,stress-inducible,protein,kinase
VIT_03s0038g00360	0.893437	6.24782	4.12956	0.00430027	0.0716227						Putative uncharacterized protein;VIT_03s0038g00360;ortholog	NA	Isochorismatase,hydrolase
VIT_01s0011g04690	0.894339	3.16149	4.50932	0.0026902	0.0601053						Putative uncharacterized protein;VIT_01s0011g04690;ortholog	NA	Pentatricopeptide,(PPR),repeat-containing,protein
VIT_06s0080g00460	0.894864	2.30444	3.9453	0.00544143	0.0765174						Putative uncharacterized protein;VIT_06s0080g00460;ortholog	NA	Nuclear,transcription,factor,Y,subunit,B,related
VIT_19s0014g03140	0.895204	3.83113	4.44992	0.0028909	0.0616299						Putative uncharacterized protein;VIT_19s0014g03140;ortholog	NA	Lanthionine,synthetase,C
VIT_13s0064g01510	0.896767	4.22954	3.83817	0.00625415	0.0812083						Putative uncharacterized protein;VIT_13s0064g01510;ortholog	NA	Auxin-independent,growth,promoter
VIT_19s0014g04460	0.897512	-0.86407	3.45079	0.0104936	0.0996013						Putative uncharacterized protein;VIT_19s0014g04460;ortholog	NA	Curculin,(mannose-binding),lectin
VIT_13s0074g00700	0.900527	6.53536	3.9395	0.00548241	0.076702						Putative uncharacterized protein;VIT_13s0074g00700;ortholog	NA	ABC,transporter,G,member,22
VIT_05s0077g00030	0.90285	7.13955	3.60385	0.00853056	0.092539						Ammonium transporter;VIT_05s0077g00030;ortholog	AMT1-1	Ammonium,transporter,1,,member,1,(AMT1,1)
VIT_06s0004g05730	0.903592	4.15666	4.05084	0.00475217	0.0743903						Putative uncharacterized protein;VIT_06s0004g05730;ortholog	NA	Universal,stress,protein,(USP),family,protein
VIT_01s0127g00260	0.903769	6.52699	5.45955	0.000911261	0.0401142						Putative uncharacterized protein;VIT_01s0127g00260;ortholog	ACLA-2	ATP-citrate,synthase
VIT_04s0044g01000	0.910054	5.25249	5.03657	0.00145268	0.0487152						Pectinesterase;VIT_04s0044g01000;ortholog	PME64	Pectinesterase,family
VIT_14s0030g01600	0.91147	4.31086	5.58995	0.00079302	0.0378544						Putative uncharacterized protein;VIT_14s0030g01600;ortholog	NA	DNA-binding,storekeeper,protein
VIT_18s0089g00410	0.912071	3.84376	4.01933	0.0049474	0.0751169						Putative uncharacterized protein;VIT_18s0089g00410;ortholog	SPS4	Sucrose-phosphate,synthase,1
VIT_02s0025g01090	0.913211	5.80988	4.17163	0.00407819	0.0707413						Putative uncharacterized protein;VIT_02s0025g01090;ortholog	NA	Unknown,protein
VIT_00s0540g00020	0.914066	3.21554	4.329	0.00335234	0.0649437						Putative uncharacterized protein;VIT_00s0540g00020;ortholog	NA	Chitinase,,class,V
VIT_02s0025g01180	0.917988	6.30787	5.44317	0.000927461	0.0404317						Putative uncharacterized protein;VIT_02s0025g01180;ortholog	NA	Carrier,protein,,Mitochondrial
VIT_08s0056g00190	0.918025	7.40869	6.25707	0.00040257	0.0302496						Pyruvate kinase;VIT_08s0056g00190;ortholog	NA	Pyruvate,kinase
VIT_11s0016g03760	0.919439	5.82144	4.7724	0.00196829	0.0537077						Putative uncharacterized protein;VIT_11s0016g03760;ortholog	NA	Unknown,protein
VIT_00s0415g00030	0.922516	6.09498	3.52905	0.00943522	0.0954789						Putative uncharacterized protein;VIT_00s0415g00030;ortholog	HSP70-10	Molecular,chaperone,DnaK
VIT_03s0017g00560	0.925368	2.96835	3.79309	0.00663479	0.0836392						Putative uncharacterized protein;VIT_03s0017g00560;ortholog	NA	Disease,resistance,RPP13,protein,4
VIT_12s0059g02280	0.92548	3.85845	4.05154	0.00474797	0.0743903						Putative uncharacterized protein;VIT_12s0059g02280;ortholog	NA	Spg1p,(septum-promoting,GTPase)
VIT_14s0030g00190	0.925841	3.87634	3.78231	0.00672955	0.0842814						Putative uncharacterized protein;VIT_14s0030g00190;ortholog	NA	Unknown,protein
VIT_02s0025g00190	0.926375	4.10478	4.0384	0.00482825	0.0746632						Putative uncharacterized protein;VIT_02s0025g00190;ortholog	NA	No,hit
VIT_08s0007g05550	0.92693	3.94808	3.82013	0.00640351	0.082008						Mitochondrial fission 1 protein;VIT_08s0007g05550;ortholog	FIS1A	Protein,kinase
VIT_14s0030g01980	0.929492	6.82909	4.92484	0.00164983	0.0510255						Putative uncharacterized protein;VIT_14s0030g01980;ortholog	NA	Auxin-induced,protein,PCNT115
VIT_00s0218g00170	0.929999	4.05191	3.74678	0.00705222	0.0860489						Putative uncharacterized protein;VIT_00s0218g00170;ortholog	NA	UDP-rhamnose/rhamnosyltransferase
VIT_00s1372g00010	0.930369	1.47449	3.91574	0.00565353	0.0779062						Putative uncharacterized protein;VIT_00s1372g00010;ortholog	DYW10	Pentatricopeptide,(PPR),repeat-containing,protein
VIT_12s0028g00580	0.931445	4.25435	5.28162	0.00110551	0.0433129						Putative uncharacterized protein;VIT_12s0028g00580;ortholog	NA	Unknown,protein
VIT_11s0016g00200	0.93208	8.43003	5.73028	0.000684516	0.0364326						Non-specific serine/threonine protein kinase;CIPK03;ortholog	CIPK6	CBL-interacting,protein,kinase,6,(CIPK6)
VIT_13s0156g00610	0.932186	1.65026	4.10615	0.00442956	0.0724209						Putative uncharacterized protein;VIT_13s0156g00610;ortholog	NA	S-receptor,kinase
VIT_10s0003g01580	0.933439	3.8761	3.95884	0.00534726	0.0763226						Putative uncharacterized protein;VIT_10s0003g01580;ortholog	NA	Unknown,protein
VIT_11s0118g00310	0.93545	2.23883	3.77824	0.00676562	0.0843488						Putative uncharacterized protein;VIT_11s0118g00310;ortholog	MGD2	1,2-diacylglycerol,3-beta-galactosyltransferase
VIT_03s0038g02080	0.935754	2.87341	3.72516	0.00725675	0.0867454						Putative uncharacterized protein;VIT_03s0038g02080;ortholog	PCMP-E48	Pentatricopeptide,(PPR),repeat-containing,protein
VIT_13s0064g01050	0.936549	8.09914	4.82185	0.0018581	0.0528733						Putative uncharacterized protein;VIT_13s0064g01050;ortholog	NA	ADP,ATP,carrier,protein,1
VIT_04s0008g06330	0.937469	2.88804	4.48199	0.00278058	0.0610545						Putative uncharacterized protein;VIT_04s0008g06330;ortholog	NA	TPR1,(topless-related,1)
VIT_01s0011g04020	0.937869	5.78782	4.7148	0.00210583	0.05536						Putative uncharacterized protein;VIT_01s0011g04020;ortholog	NA	Unknown,protein
VIT_13s0106g00810	0.942652	-0.810816	3.74573	0.00706203	0.0860489						Putative uncharacterized protein;VIT_13s0106g00810;ortholog	NA	No,hit
VIT_17s0000g07730	0.943052	5.1987	3.74519	0.00706705	0.0860489						RING-type E3 ubiquitin transferase;VIT_17s0000g07730;ortholog	NA	Armadillo/beta-catenin,repeat,/,U-box,domain-containing,protein
VIT_05s0020g04210	0.944342	6.2297	4.29529	0.00349497	0.0659791						Putative uncharacterized protein;VIT_05s0020g04210;ortholog	APS3	Sulfate,adenylyltransferase,3
VIT_16s0022g02230	0.945378	5.13097	5.00583	0.00150418	0.0492944						Putative uncharacterized protein;VIT_16s0022g02230;ortholog	NA	Leucine-rich,repeat,receptor,protein,kinase,EXS
VIT_05s0029g00340	0.945477	1.74988	5.27432	0.00111441	0.043573						Putative uncharacterized protein;VIT_05s0029g00340;ortholog	NA	Heat,shock,transcription,factor,A5
VIT_17s0000g02740	0.945907	1.31465	3.87135	0.00598917	0.0799539						Putative uncharacterized protein;VIT_17s0000g02740;ortholog	NA	No,hit
VIT_16s0050g00040	0.946729	2.42208	3.52921	0.00943314	0.0954789						Putative uncharacterized protein;VIT_16s0050g00040;ortholog	NA	Pentatricopeptide,(PPR),repeat-containing
VIT_01s0011g02770	0.947609	3.29629	3.61378	0.00841769	0.092111						Putative uncharacterized protein;VIT_01s0011g02770;ortholog	NA	Zinc,finger,CCHC,domain-containing,protein,8
VIT_18s0001g02480	0.949384	1.91935	3.78544	0.00670183	0.0840437						Putative uncharacterized protein;VIT_18s0001g02480;ortholog	NA	Unknown,protein
VIT_04s0023g00320	0.953772	3.99416	4.5635	0.00252045	0.0590238						Auxin efflux carrier component;VIT_04s0023g00320;ortholog	PIN5	Auxin,efflux,carrier,protein,8
VIT_06s0004g02390	0.956444	4.03173	3.9526	0.00539041	0.0763787						Putative uncharacterized protein;VIT_06s0004g02390;ortholog	NA	Triacylglycerol,lipase
VIT_07s0031g02140	0.957454	6.12988	4.77633	0.00195926	0.0535396						Putative uncharacterized protein;VIT_07s0031g02140;ortholog	NA	Amino,acid,permease
VIT_05s0029g00310	0.96178	7.24638	6.10985	0.000465403	0.0322049						Serine hydroxymethyltransferase;VIT_05s0029g00310;ortholog	SHM4	Serine,hydroxymethyltransferase,1
VIT_08s0007g00040	0.96297	7.07592	4.05399	0.00473317	0.0743903						NA	NA	Histone,H4
VIT_08s0040g01810	0.966025	4.31527	4.39254	0.00310053	0.0631831						Auxin response factor;VIT_08s0040g01810;ortholog	NA	Auxin,response,factor,10
VIT_03s0063g02610	0.968376	11.6974	6.16869	0.000439059	0.0313984						Putative uncharacterized protein;VIT_03s0063g02610;ortholog	RBG7	GRP7,(cold,,circadian,rhythm,,and,RNA,binding,2)
VIT_00s0524g00030	0.968841	2.61408	3.76694	0.00686707	0.0851721						RING-type E3 ubiquitin transferase;VIT_00s0524g00030;ortholog	PUB9	Armadillo/beta-catenin,repeat,protein,/,U-box,domain-containing,protein
VIT_02s0025g02500	0.973128	8.09656	4.20317	0.00391991	0.0693081						Putative uncharacterized protein;VIT_02s0025g02500;ortholog	YSL1	Metal-nicotianamine,transporter,YSL1
VIT_08s0217g00100	0.973642	7.11404	5.18661	0.00122779	0.0457732						Putative uncharacterized protein;VIT_08s0217g00100;ortholog	NA	Pyruvate,decarboxylase,isozyme,2
VIT_19s0014g04470	0.974926	3.94334	4.04773	0.00477107	0.0743903						Putative uncharacterized protein;VIT_19s0014g04470;ortholog	NA	S-locus,protein,kinase
VIT_13s0067g01270	0.97528	5.26168	4.05831	0.00470717	0.074316						Putative uncharacterized protein;VIT_13s0067g01270;ortholog	PP2C5	Avr9/Cf-9,rapidly,elicited,protein,284
VIT_06s0080g00150	0.976578	1.59159	4.11518	0.00437916	0.0721868						Putative uncharacterized protein;VIT_06s0080g00150;ortholog	NA	Subtilisin-like,proteinase,AIR3
VIT_05s0062g00850	0.97721	6.16198	5.76154	0.00066267	0.036291						Putative uncharacterized protein;VIT_05s0062g00850;ortholog	NA	Auxin-responsive,protein
VIT_11s0103g00520	0.977509	3.32099	4.53311	0.00261416	0.0597961						Putative uncharacterized protein;VIT_11s0103g00520;ortholog	NA	Unknown
VIT_16s0115g00130	0.982471	-0.959813	3.9506	0.00540434	0.0763787						Putative uncharacterized protein;VIT_16s0115g00130;ortholog	NA	Clathrin,,heavy,polypeptide
VIT_12s0057g00100	0.983227	2.23192	3.76872	0.00685098	0.0851068						Putative uncharacterized protein;VIT_12s0057g00100;ortholog	NA	Wound-responsive
VIT_08s0007g02330	0.988064	3.21044	4.46431	0.00284083	0.0613403						Putative uncharacterized protein;VIT_08s0007g02330;ortholog	NA	Unknown
VIT_12s0035g01970	0.98847	0.744189	3.59874	0.00858928	0.0925997						Putative uncharacterized protein;VIT_12s0035g01970;ortholog	PCMP-A4	Pentatricopeptide,(PPR),repeat-containing
VIT_01s0127g00010	0.988988	3.57748	5.38975	0.000982532	0.041909						Putative uncharacterized protein (Fragment);VIT_01s0127g00010;ortholog	NA	Carboxyl-terminal,proteinase
VIT_14s0066g01500	0.990912	4.209	4.03378	0.0048568	0.074831						Putative uncharacterized protein;VIT_14s0066g01500;ortholog	NA	UDP-glucoronosyl,and,UDP-glucosyl,transferase
VIT_06s0004g04060	0.99184	4.16441	7.22914	0.000163909	0.0230154						Putative uncharacterized protein;VIT_06s0004g04060;ortholog	NA	Legumin
VIT_13s0019g00480	0.992119	1.71115	3.68638	0.00764004	0.0891802						Putative uncharacterized protein;VIT_13s0019g00480;ortholog	NA	Zinc,finger,(C2H2,type),family
VIT_13s0067g02950	0.994834	4.51225	4.1125	0.00439403	0.0722659						Putative uncharacterized protein;VIT_13s0067g02950;ortholog	NA	Appr-1-p,processing,enzyme
VIT_01s0146g00310	0.996178	7.30438	6.72037	0.000259113	0.0265327						Putative uncharacterized protein;VIT_01s0146g00310;ortholog	PDH2	Pyruvate,dehydrogenase,E1,component,subunit,beta
VIT_00s1557g00020	0.998207	2.75396	4.209	0.00389143	0.0691446						Putative uncharacterized protein;VIT_00s1557g00020;ortholog	NA	Lectin-receptor,like,protein,kinase,3
VIT_10s0003g00970	0.999521	1.30249	3.75915	0.00693799	0.0854456						Putative uncharacterized protein;VIT_10s0003g00970;ortholog	PCMP-E34	Pentatricopeptide,(PPR),repeat-containing,protein
VIT_08s0007g08840	0.999643	0.906487	3.7295	0.00721518	0.0867265						Putative uncharacterized protein;VIT_08s0007g08840;ortholog	NA	Glycosyl,transferaseHGA1
VIT_16s0050g01990	1	6.33423	4.94823	0.00160623	0.0501607						Putative uncharacterized protein;VIT_16s0050g01990;ortholog	NA	Unknown
VIT_01s0011g03050	1.00202	4.67844	4.90279	0.00169215	0.0512798						Hexosyltransferase;VIT_01s0011g03050;ortholog	GATL3	Unknown,protein
VIT_04s0008g06510	1.00203	3.44944	4.13526	0.00426941	0.071356						Putative uncharacterized protein;VIT_04s0008g06510;ortholog	NA	Unknown
VIT_06s0004g04590	1.00264	1.74581	4.1064	0.00442815	0.0724209						Putative uncharacterized protein;VIT_06s0004g04590;ortholog	NA	Epsin,N-terminal,homology,(ENTH),domain-containing
VIT_14s0060g02620	1.00424	0.758446	3.60147	0.00855783	0.092539						Putative uncharacterized protein;VIT_14s0060g02620;ortholog	NA	Unknown,protein
VIT_19s0015g00190	1.00861	3.16135	3.49801	0.00984052	0.0969785						Putative uncharacterized protein;VIT_19s0015g00190;ortholog	ZIP11	Zinc,transporter,ZIP11
VIT_00s0357g00010	1.00941	4.423	3.62457	0.00829685	0.0918157						Putative uncharacterized protein;VIT_00s0357g00010;ortholog	NA	Senescence-associated,protein
VIT_13s0019g02910	1.01108	3.86368	8.16696	7.50694e-05	0.0204574						Glycosyltransferase;VIT_13s0019g02910;ortholog	NA	Cis-zeatin,O-beta-D-glucosyltransferase
VIT_14s0060g00480	1.01286	6.84516	3.7434	0.00708378	0.0861473						S-adenosylmethionine synthase;VIT_14s0060g00480;ortholog	NA	S-adenosylmethionine,synthetase,1,(SAM1)
VIT_13s0067g01290	1.01618	8.66861	5.78309	0.000648063	0.036291						Clathrin heavy chain;VIT_13s0067g01290;ortholog	CHC1	Clathrin,heavy,chain
VIT_06s0004g00480	1.01726	8.21408	4.26865	0.00361242	0.0666521						Tubulin alpha chain;VIT_06s0004g00480;ortholog	TUBA5	Tubulin,alpha
VIT_12s0028g02810	1.0215	0.82817	3.56202	0.0090243	0.093976						Putative uncharacterized protein;VIT_12s0028g02810;ortholog	NA	Isoflavone,methyltransferase/,Orcinol,O-methyltransferase,1,oomt1
VIT_10s0003g01600	1.02231	6.94594	6.57354	0.000297191	0.0276767						Putative uncharacterized protein;VIT_10s0003g01600;ortholog	WRKY69	WRKY,DNA-binding,protein,65
VIT_18s0001g14650	1.02319	1.65067	3.96664	0.00529377	0.0763226						DNA-directed RNA polymerase subunit;VIT_18s0001g14650;ortholog	NA	DNA-directed,RNA,polymerase,I,subunit,A12
VIT_18s0001g05710	1.02385	3.99378	4.80183	0.00190185	0.053488						Putative uncharacterized protein;VIT_18s0001g05710;ortholog	NA	Hydrolase,,alpha/beta,fold
VIT_05s0102g01070	1.02454	0.88438	4.07411	0.00461343	0.0738362						Putative uncharacterized protein;VIT_05s0102g01070;ortholog	NA	No,hit
VIT_07s0130g00220	1.02457	3.51422	4.69522	0.002155	0.0555706						Peroxidase;VIT_07s0130g00220;ortholog	PER47	Peroxidase,ATP32,,class,III
VIT_08s0007g04280	1.02722	2.71347	3.77966	0.00675305	0.084303						Putative uncharacterized protein;VIT_08s0007g04280;ortholog	EMB175	Pentatricopeptide,(PPR),repeat-containing
VIT_19s0090g00280	1.02826	7.14733	6.2099	0.000421603	0.0311253						Putative uncharacterized protein;VIT_19s0090g00280;ortholog	RBP45A	RNA-binding,protein,45,(RBP45)
VIT_01s0011g00380	1.03079	3.27869	3.59343	0.0086508	0.0925997						Putative uncharacterized protein;VIT_01s0011g00380;ortholog	MES13	SP1L1,(SPIRAL1-like1)
VIT_07s0129g01050	1.03106	7.55464	7.41509	0.000139523	0.0225709						Putative uncharacterized protein;VIT_07s0129g01050;ortholog	NA	Myb,domain,protein,73
VIT_06s0004g04250	1.03465	6.87486	5.72878	0.000685586	0.0364326						Histone H2B;VIT_06s0004g04250;ortholog	NA	Histone,H2B
VIT_15s0107g00210	1.03519	2.48139	3.62214	0.00832389	0.0918157						Putative uncharacterized protein;VIT_15s0107g00210;ortholog	NA	Cinnamyl,alcohol,dehydrogenase
VIT_11s0016g01210	1.0356	1.88255	3.82234	0.00638499	0.0819949						Putative uncharacterized protein;VIT_11s0016g01210;ortholog	NA	Pentatricopeptide,(PPR),repeat-containing
VIT_19s0014g02620	1.03573	2.46833	4.01222	0.00499271	0.0754266						Putative uncharacterized protein;VIT_19s0014g02620;ortholog	NA	S-receptor,kinase
VIT_00s0125g00180	1.03736	4.45706	6.95452	0.000209197	0.024905						Putative uncharacterized protein;VIT_00s0125g00180;ortholog	NA	Zinc,finger,(C3HC4-type,ring,finger)
VIT_15s0048g02990	1.04055	5.00011	6.13599	0.000453489	0.0321062						Putative uncharacterized protein;VIT_15s0048g02990;ortholog	NA	AAA-type,ATPase
VIT_10s0003g05320	1.04089	7.13593	5.47036	0.000900752	0.0399699						Tubulin beta chain;VIT_10s0003g05320;ortholog	NA	Tubulin,beta-7,chain
VIT_14s0060g01470	1.04192	5.14209	3.6148	0.00840616	0.09208						Putative uncharacterized protein;VIT_14s0060g01470;ortholog	CBP60G	Calmodulin-binding,protein
VIT_02s0025g00980	1.04244	3.33883	3.75308	0.00699378	0.0857485						Putative uncharacterized protein;VIT_02s0025g00980;ortholog	NA	ABC,transporter,C,member,15
VIT_19s0015g01600	1.04496	0.584863	4.58878	0.00244532	0.058864						Putative uncharacterized protein;VIT_19s0015g01600;ortholog	NA	Phenylalanine-tRNA,ligase
VIT_02s0025g01450	1.04513	3.82164	4.23929	0.0037469	0.0678711						Putative uncharacterized protein;VIT_02s0025g01450;ortholog	NA	Unknown,protein
VIT_06s0004g06070	1.046	3.52342	4.24495	0.00372055	0.0676487						Putative uncharacterized protein;VIT_06s0004g06070;ortholog	NA	Unknown,protein
VIT_16s0039g00920	1.04776	7.92058	3.97204	0.00525706	0.0763226						Putative uncharacterized protein;VIT_16s0039g00920;ortholog	CYP89A9	CYP89A28
VIT_00s0347g00080	1.048	1.53317	5.77923	0.000650649	0.036291						Putative uncharacterized protein;VIT_00s0347g00080;ortholog	NA	Curculin,(mannose-binding),lectin
VIT_11s0016g00870	1.04869	5.80073	7.33381	0.000149641	0.0226272						Putative uncharacterized protein;VIT_11s0016g00870;ortholog	NA	Strictosidine,synthase,(YLS2)
VIT_13s0067g02030	1.05216	4.96751	6.43781	0.000338047	0.0287744						Putative uncharacterized protein;VIT_13s0067g02030;ortholog	NA	IMK2,(inflorescence,meristem,receptor-like,kinase,2)
VIT_14s0108g01610	1.05311	2.70015	5.06169	0.00141203	0.0484721						Putative uncharacterized protein;VIT_14s0108g01610;ortholog	NA	UDP-glucose,6-dehydrogenase
VIT_04s0008g00030	1.05913	2.97286	3.63733	0.00815646	0.0911184						Putative uncharacterized protein;VIT_04s0008g00030;ortholog	NA	Unknown
VIT_15s0046g03090	1.06848	4.73199	4.19931	0.00393894	0.0694531						Putative uncharacterized protein;VIT_15s0046g03090;ortholog	NA	DTA2,(downstream,target,of,AGL15,2)
VIT_13s0019g00710	1.06875	1.98814	3.99155	0.00512681	0.0757124						Putative uncharacterized protein;VIT_13s0019g00710;ortholog	ECI1	Carnitine,racemase
VIT_06s0004g00800	1.06938	4.63823	3.72658	0.00724318	0.0867265						Putative uncharacterized protein;VIT_06s0004g00800;ortholog	NA	Amino,acid,permease
VIT_01s0011g04700	1.07679	5.51095	4.09626	0.00448545	0.0728046						Putative uncharacterized protein;VIT_01s0011g04700;ortholog	NA	Heavy-metal-associated,domain-containing,protein
VIT_17s0000g08380	1.07683	4.99313	5.01607	0.00148679	0.0489834						Putative uncharacterized protein;VIT_17s0000g08380;ortholog	NA	Unknown,protein
VIT_06s0009g01620	1.07734	3.5757	6.13361	0.000454559	0.0321062						Putative uncharacterized protein;VIT_06s0009g01620;ortholog	NA	Harpin-induced,protein
VIT_09s0002g04500	1.07752	3.44073	5.97887	0.000530637	0.0331637						Putative uncharacterized protein;VIT_09s0002g04500;ortholog	BAC2	Carnitine/acylcarnitine,carrier,,Mitochondrial
VIT_05s0049g01290	1.07856	1.55032	4.8344	0.00183121	0.0525337						Putative uncharacterized protein;VIT_05s0049g01290;ortholog	NA	Protein,phosphatase,2C
VIT_01s0026g01730	1.07917	4.67197	4.4906	0.00275174	0.0607752						Putative uncharacterized protein;VIT_01s0026g01730;ortholog	NA	WRKY,DNA-binding,protein,72
VIT_06s0004g04770	1.08013	1.35471	3.56234	0.00902039	0.093976						Putative uncharacterized protein;VIT_06s0004g04770;ortholog	NA	Pentatricopeptide,repeat-containing,protein
VIT_05s0077g01300	1.08521	4.61995	4.04652	0.00477846	0.0743903						Putative uncharacterized protein;VIT_05s0077g01300;ortholog	NA	Aldo-keto,reductase
VIT_03s0038g03920	1.09274	6.42609	4.60553	0.00239692	0.0585485						Glutamate receptor;VIT_03s0038g03920;ortholog	NA	Glutamate,receptor,2,GLUR2
VIT_11s0016g04080	1.09349	3.37957	4.46786	0.0028286	0.0613403						Putative uncharacterized protein;VIT_11s0016g04080;ortholog	MBF1C	Multiprotein-bridging,factor,1c,MBF1C
VIT_14s0066g01190	1.0961	3.3486	6.70841	0.000262002	0.0265327						Putative uncharacterized protein;VIT_14s0066g01190;ortholog	NA	Unknown,protein
VIT_08s0056g00780	1.09716	2.86911	3.48966	0.0099528	0.0976349						Protein DETOXIFICATION;VIT_08s0056g00780;ortholog	DTX21	MATE,efflux,family,protein
VIT_11s0037g00510	1.09828	2.04659	3.67114	0.00779651	0.0896483						Putative uncharacterized protein;VIT_11s0037g00510;ortholog	HSP70-5	Heat,shock,protein,70
VIT_02s0025g04850	1.1006	4.66018	4.00998	0.00500701	0.0754266						Putative uncharacterized protein;VIT_02s0025g04850;ortholog	NA	CYP76B1
VIT_18s0001g07640	1.10065	4.77477	5.873	0.000590874	0.0354101						Putative uncharacterized protein;VIT_18s0001g07640;ortholog	NA	Eceriferum,2,(CER2)
VIT_05s0094g00920	1.10456	6.61611	5.49821	0.000874282	0.0395731						Formin-like protein;VIT_05s0094g00920;ortholog	FH2	formin,protein,AHF1
VIT_14s0068g00970	1.10987	4.30826	4.0223	0.00492866	0.0750694						Putative uncharacterized protein;VIT_14s0068g00970;ortholog	NA	RPK1,(receptor-like,protein,kinase,1)
VIT_05s0020g01560	1.11008	0.814323	5.39283	0.000979264	0.0418625						Putative uncharacterized protein;VIT_05s0020g01560;ortholog	PCMP-H1	Pentatricopeptide,(PPR),repeat-containing,protein
VIT_05s0020g02540	1.11237	7.03775	4.9602	0.0015844	0.0499508						Putative uncharacterized protein;VIT_05s0020g02540;ortholog	NA	Endo-1,3;1,4-beta-D-glucanase,precursor
VIT_00s0227g00200	1.11757	3.79647	4.62886	0.00233121	0.0578945						Putative uncharacterized protein;VIT_00s0227g00200;ortholog	NA	formin,protein,AHF1
VIT_12s0028g01380	1.11955	2.75754	4.51922	0.00265827	0.0599125						Putative uncharacterized protein;VIT_12s0028g01380;ortholog	NA	No,hit
VIT_06s0004g02060	1.12075	6.0226	4.16053	0.00413552	0.0709013						Aldehyde dehydrogenase;VIT_06s0004g02060;ortholog	NA	Aldehyde,dehydrogenase,3B1
VIT_03s0091g00250	1.12173	2.56069	5.74862	0.000671601	0.036291						Putative uncharacterized protein;VIT_03s0091g00250;ortholog	NA	Unknown
VIT_18s0001g00360	1.12181	8.89752	3.55722	0.0090829	0.0941195						Putative uncharacterized protein;VIT_18s0001g00360;ortholog	COR47	No,hit
VIT_18s0122g00630	1.12234	7.09242	4.44369	0.00291287	0.0616299						Putative uncharacterized protein;VIT_18s0122g00630;ortholog	NA	Cinnamoyl-CoA,reductase
VIT_16s0098g00720	1.12368	5.3663	5.01592	0.00148705	0.0489834						Putative uncharacterized protein;VIT_16s0098g00720;ortholog	NA	Lectin,protein,kinase
VIT_17s0000g03390	1.1245	3.09615	4.18284	0.00402116	0.0703228						Putative uncharacterized protein;VIT_17s0000g03390;ortholog	SARD1	Calmodulin,binding,protein
VIT_14s0030g00450	1.12503	3.90231	5.56699	0.000812534	0.0384047						Histone H2A;VIT_14s0030g00450;ortholog	NA	Histone,H2AXb,HTA3
VIT_13s0156g00330	1.12738	1.97691	3.8368	0.00626538	0.0812724						Putative uncharacterized protein;VIT_13s0156g00330;ortholog	NA	Unknown
VIT_18s0001g15000	1.12776	8.12322	4.02881	0.00488777	0.074831						Putative uncharacterized protein;VIT_18s0001g15000;ortholog	ACR3	ACT,domain,containing,protein,(ACR4)
VIT_02s0025g02790	1.13281	7.42054	4.96183	0.00158145	0.0499508						Starch synthase, chloroplastic/amyloplastic;VIT_02s0025g02790;ortholog	GBSS1	Starch,synthase
VIT_00s0229g00070	1.13899	0.402119	5.22369	0.00117836	0.0451558						Putative uncharacterized protein;VIT_00s0229g00070;ortholog	PCMP-E103	Pentatricopeptide,(PPR),repeat-containing
VIT_02s0025g04560	1.14301	8.24879	5.76884	0.000657684	0.036291						Amine oxidase;VIT_02s0025g04560;ortholog	NA	Copper,amine,oxidase
VIT_06s0009g00680	1.1446	3.00259	4.56832	0.00250596	0.0589829						Putative uncharacterized protein;VIT_06s0009g00680;ortholog	NA	Pyridine,nucleotide-disulphide,oxidoreductase
VIT_01s0011g00720	1.1469	3.51582	6.55986	0.000301047	0.0276767						Putative uncharacterized protein;VIT_01s0011g00720;ortholog	WRKY57	WRKY,DNA-binding,protein,57
VIT_17s0000g06770	1.14989	1.40273	4.03019	0.0048792	0.074831						Putative uncharacterized protein;VIT_17s0000g06770;ortholog	NA	Pentatricopeptide,(PPR),repeat-containing,protein
VIT_00s0271g00080	1.15158	1.41654	3.76281	0.00690457	0.0854168						Putative uncharacterized protein;VIT_00s0271g00080;ortholog	NA	Pentatricopeptide,(PPR),repeat,membrane-associated,salt-inducible,protein
VIT_07s0005g00820	1.1567	7.47719	4.52653	0.00263496	0.0598365						Putative uncharacterized protein;VIT_07s0005g00820;ortholog	NA	AP2-like,ethylene-responsive,transcription,factor
VIT_16s0050g01910	1.16136	0.694004	3.53171	0.00940138	0.0953989						Putative uncharacterized protein;VIT_16s0050g01910;ortholog	NA	Unknown
VIT_14s0066g02220	1.16571	1.60982	5.64968	0.000744657	0.0373046						Putative uncharacterized protein;VIT_14s0066g02220;ortholog	NA	Binding
VIT_18s0072g00800	1.1665	1.65653	3.45625	0.0104157	0.0992345						NA	NA	Histone,H3
VIT_01s0011g02320	1.16746	4.63474	3.51312	0.00964093	0.0963442						Putative uncharacterized protein;VIT_01s0011g02320;ortholog	NA	Unknown,protein
VIT_18s0001g10160	1.17072	0.402199	3.45449	0.0104408	0.0992517						Putative uncharacterized protein;VIT_18s0001g10160;ortholog	WOX4	Wuschel,homeobox,4
VIT_01s0011g05030	1.17148	2.8163	4.43338	0.00294966	0.0617439						Putative uncharacterized protein;VIT_01s0011g05030;ortholog	NA	Unknown,protein
VIT_04s0008g05810	1.17205	2.19808	4.79555	0.00191581	0.0534898						Putative uncharacterized protein;VIT_04s0008g05810;ortholog	NA	NADP-dependent,glyceraldehyde-3-phosphate,dehydrogenase
VIT_13s0067g00660	1.17206	6.51891	4.48922	0.00275636	0.0608075						Putative uncharacterized protein;VIT_13s0067g00660;ortholog	CYP90A1	Steroid,23-alpha-hydroxylase
VIT_05s0049g00330	1.17595	1.35893	3.88791	0.00586145	0.0791153						Putative uncharacterized protein;VIT_05s0049g00330;ortholog	NA	E8,protein
VIT_12s0134g00550	1.17626	5.42049	6.52906	0.000309934	0.0276767						Putative uncharacterized protein;VIT_12s0134g00550;ortholog	ENT2	Equilibrative,nucleoside,transporter,(ENT3)
VIT_13s0019g00690	1.17748	1.74259	4.88554	0.00172608	0.0515095						Putative uncharacterized protein;VIT_13s0019g00690;ortholog	ECI1	Carnitine,racemase
VIT_06s0004g03890	1.17784	6.34541	5.41069	0.000960519	0.0414294						NA	NA	Histone,H4
VIT_03s0097g00470	1.1797	1.68534	4.11543	0.00437776	0.0721868						HVA22-like protein;VIT_03s0097g00470;ortholog	NA	ATHVA22A,(Arabidopsis,thaliana,HVA22,homologue,A)
VIT_06s0004g03100	1.18175	4.42276	5.37776	0.000995387	0.0420451						Putative uncharacterized protein;VIT_06s0004g03100;ortholog	NA	MLO1
VIT_04s0008g06760	1.18203	1.54431	5.34702	0.00102922	0.0424835						Putative uncharacterized protein;VIT_04s0008g06760;ortholog	NA	Chlororespiratory,reduction,4,CRR4
VIT_14s0068g00070	1.1839	2.57622	6.75162	0.000251735	0.0265327						Putative uncharacterized protein;VIT_14s0068g00070;ortholog	NA	feronia,receptor-like,kinase
VIT_12s0028g03200	1.18404	6.92278	6.69915	0.000264262	0.0265327						Putative uncharacterized protein;VIT_12s0028g03200;ortholog	NA	Rooty/superroot1
VIT_06s0004g04600	1.1873	4.5069	4.66924	0.00222217	0.0567701						Putative uncharacterized protein;VIT_06s0004g04600;ortholog	PLL4	Protein,phosphatase,2C,POLTERGEIST-like,4
VIT_09s0002g02370	1.19307	0.855876	5.34636	0.00102995	0.0424835						Putative uncharacterized protein;VIT_09s0002g02370;ortholog	NA	Pentatricopeptide,(PPR),repeat-containing
VIT_01s0011g01140	1.19446	5.95624	7.08866	0.000185524	0.0238603						Putative uncharacterized protein;VIT_01s0011g01140;ortholog	CAT5	Cationic,amino,acid,transporter,5
VIT_05s0077g00660	1.19636	0.0946248	4.16189	0.00412845	0.0709013						Putative uncharacterized protein;VIT_05s0077g00660;ortholog	NA	Pectinesterase,inhibitor
VIT_10s0116g00480	1.19674	3.72215	6.13123	0.000455632	0.0321062						Putative uncharacterized protein;VIT_10s0116g00480;ortholog	NA	WNK,kinase,6
VIT_11s0016g02790	1.19786	4.90925	4.19839	0.00394346	0.0694691						Putative uncharacterized protein;VIT_11s0016g02790;ortholog	NA	Zinc,finger,(CCCH-type),family,protein
VIT_00s0438g00010	1.19805	3.59403	3.57764	0.00883645	0.0932968						Cytochrome c oxidase subunit 2;VIT_00s0438g00010;ortholog	NA	Cytochrome,c,oxidase,subunit,2
VIT_12s0055g00020	1.19817	2.54889	5.79647	0.000639172	0.036291						Glycosyltransferase;VIT_12s0055g00020;ortholog	NA	UDP-glucose,glucosyltransferase
VIT_00s0391g00070	1.19851	7.4419	4.47804	0.00279392	0.0610545						Phospho-2-dehydro-3-deoxyheptonate aldolase;VIT_00s0391g00070;ortholog	DHS1	3-deoxy-D-arabino-heptulosonate,7-phosphate,synthase
VIT_17s0000g09300	1.19869	1.9027	4.70298	0.00213537	0.0554359						Putative uncharacterized protein;VIT_17s0000g09300;ortholog	NA	Pentatricopeptide,(PPR),repeat
VIT_04s0008g00740	1.20085	1.53219	4.75302	0.00201342	0.0544606						Putative uncharacterized protein;VIT_04s0008g00740;ortholog	NA	Protein,phosphatase,2C
VIT_02s0025g01320	1.20305	7.76826	6.74766	0.000252658	0.0265327						Putative uncharacterized protein;VIT_02s0025g01320;ortholog	NA	No,hit
VIT_15s0046g02180	1.20362	2.79443	3.62971	0.00824004	0.0915206						Putative uncharacterized protein;VIT_15s0046g02180;ortholog	NA	Pentatricopeptide,(PPR),repeat-containing,protein
VIT_01s0011g03740	1.20497	6.11177	5.3548	0.00102053	0.0424835						Putative uncharacterized protein;VIT_01s0011g03740;ortholog	OVA9	Glutaminyl-tRNA,synthetase
VIT_18s0001g09890	1.20704	4.07475	4.42928	0.00296446	0.0618517						D-3-phosphoglycerate dehydrogenase;VIT_18s0001g09890;ortholog	NA	D-3-phosphoglycerate,dehydrogenase
VIT_08s0032g00740	1.2084	0.151364	4.61735	0.00236337	0.0581383						Putative uncharacterized protein;VIT_08s0032g00740;ortholog	PCMP-H88	Pentatricopeptide,(PPR),repeat-containing
VIT_08s0007g06840	1.21058	1.23002	6.56527	0.000299516	0.0276767						Putative uncharacterized protein;VIT_08s0007g06840;ortholog	NA	No,hit
VIT_00s0340g00060	1.21444	2.08793	5.50949	0.000863801	0.0393766						Putative uncharacterized protein;VIT_00s0340g00060;ortholog	NA	Endo-1,4-beta-glucanase,korrigan,(KOR)
VIT_12s0057g01440	1.21471	2.82351	4.14561	0.00421402	0.0712786						Putative uncharacterized protein;VIT_12s0057g01440;ortholog	NA	Heavy-metal-associated,domain-containing,protein
VIT_09s0002g01190	1.215	0.89741	3.44746	0.0105414	0.0999435						Putative uncharacterized protein;VIT_09s0002g01190;ortholog	SCL29	Scarecrow,transcription,factor,29,(SCL29)
VIT_13s0019g01130	1.21873	2.85651	4.69975	0.00214351	0.0554808						Putative uncharacterized protein;VIT_13s0019g01130;ortholog	NA	DC1,domain-containing,protein
VIT_08s0007g07530	1.21903	4.96978	5.53162	0.000843656	0.0390316						Putative uncharacterized protein;VIT_08s0007g07530;ortholog	NA	3-oxoacyl-[acyl-carrier-protein],reductase,,chloroplast
VIT_08s0040g00230	1.21953	3.66795	4.11428	0.00438417	0.0722074						Putative uncharacterized protein;VIT_08s0040g00230;ortholog	NA	Exportin,7
VIT_08s0007g04550	1.22195	2.82605	4.47885	0.00279118	0.0610545						Putative uncharacterized protein;VIT_08s0007g04550;ortholog	NCS1	NCS1,nucleoside,transporter,family,protein
VIT_02s0025g02020	1.22462	3.93469	3.89093	0.00583851	0.0790954						Putative uncharacterized protein;VIT_02s0025g02020;ortholog	ABIL4	Abl,interactor,3,(ABIL3)
VIT_05s0020g01490	1.22569	5.30418	4.98174	0.00154596	0.0497929						Putative uncharacterized protein;VIT_05s0020g01490;ortholog	RALFL33	Rapid,ALkalinization,Factor,RALFL33
VIT_18s0001g13940	1.22823	1.23435	5.62735	0.000762338	0.0375468						Putative uncharacterized protein;VIT_18s0001g13940;ortholog	PCMP-H74	Pentatricopeptide,(PPR),repeat-containing
VIT_02s0012g00550	1.23051	6.22711	7.581	0.000121172	0.0217849						Putative uncharacterized protein;VIT_02s0012g00550;ortholog	IP5P2	Inositol,polyphosphate,5-phosphatase,II
VIT_04s0008g00350	1.23254	-0.700509	4.21123	0.00388055	0.0691205						Putative uncharacterized protein;VIT_04s0008g00350;ortholog	NA	Clavata1,receptor,kinase,(CLV1)
VIT_07s0095g00660	1.23303	2.81492	5.79188	0.000642203	0.036291						Putative uncharacterized protein;VIT_07s0095g00660;ortholog	NA	Curculin,(mannose-binding),lectin
VIT_01s0127g00070	1.23358	5.43802	4.95147	0.00160028	0.0500563						Putative uncharacterized protein;VIT_01s0127g00070;ortholog	NRT2,5	Nitrate,transporter2,5
VIT_09s0070g00560	1.23395	-0.0291873	4.2229	0.00382434	0.0685637						Putative uncharacterized protein;VIT_09s0070g00560;ortholog	NA	EIX,receptor
VIT_02s0154g00410	1.23599	3.88842	6.46951	0.000327969	0.0284101						Putative uncharacterized protein;VIT_02s0154g00410;ortholog	NA	Unknown,protein
VIT_18s0122g01420	1.23844	0.861701	3.45995	0.0103634	0.0990365						Putative uncharacterized protein;VIT_18s0122g01420;ortholog	NA	No,hit
VIT_10s0003g04330	1.23936	0.904148	3.61133	0.00844537	0.0923334						Putative uncharacterized protein;VIT_10s0003g04330;ortholog	NA	Pentatricopeptide,repeat-containing,protein
VIT_03s0038g04450	1.24224	4.29485	3.91045	0.00569246	0.0781068						Putative uncharacterized protein;VIT_03s0038g04450;ortholog	BZIP11	Basic,leucine-zipper,11,GBF6
VIT_05s0077g01720	1.24635	2.43368	4.27466	0.00358558	0.0665464						Putative uncharacterized protein;VIT_05s0077g01720;ortholog	SAG101	SAG101,(senescence-associated,gene,101)
VIT_19s0090g00120	1.24848	2.58714	3.65605	0.00795496	0.0904965						Putative uncharacterized protein;VIT_19s0090g00120;ortholog	FAD4L2	Ubiquitin-conjugating,enzyme,E2,variant
VIT_03s0063g00120	1.25113	5.13425	4.60886	0.0023874	0.0585485						Putative uncharacterized protein;VIT_03s0063g00120;ortholog	NA	Wax,synthase
VIT_09s0002g06810	1.25686	5.46636	3.93611	0.00550647	0.0767593						Putative uncharacterized protein;VIT_09s0002g06810;ortholog	NA	Binding
VIT_19s0090g01140	1.26192	-0.313079	3.75598	0.00696706	0.0856378						Putative uncharacterized protein;VIT_19s0090g01140;ortholog	NA	CYP714A2
VIT_00s0225g00050	1.26561	4.89113	5.31087	0.00107063	0.0430845						Protein DETOXIFICATION;VIT_00s0225g00050;ortholog	DTX29	MATE,efflux,family,protein
VIT_06s0009g02220	1.26706	1.50502	4.84929	0.00179989	0.052224						Putative uncharacterized protein;VIT_06s0009g02220;ortholog	PCMP-E17	CRR2,(chlororespiratory,reduction,2)
VIT_13s0019g02990	1.26737	1.75846	5.62288	0.000765935	0.0375608						Glycosyltransferase;VIT_13s0019g02990;ortholog	NA	Cis-zeatin,O-beta-D-glucosyltransferase
VIT_00s1682g00020	1.26852	2.79963	4.93728	0.00162647	0.0505132						Putative uncharacterized protein;VIT_00s1682g00020;ortholog	NA	flavonoid,3'-hydroxylase,cytochrome,P450
VIT_02s0012g00760	1.27245	3.08351	7.41125	0.000139984	0.0225709						Putative uncharacterized protein;VIT_02s0012g00760;ortholog	SGPP	Haloacid,dehalogenase,hydrolase
VIT_15s0046g01460	1.27558	2.20709	3.55315	0.00913294	0.0943509						Putative uncharacterized protein;VIT_15s0046g01460;ortholog	NA	Unknown
VIT_17s0000g09650	1.27786	2.45636	3.96869	0.0052798	0.0763226						Putative uncharacterized protein;VIT_17s0000g09650;ortholog	NA	Glyoxal,oxidase
VIT_02s0087g00490	1.27798	4.4157	4.5806	0.00246937	0.058864						Putative uncharacterized protein;VIT_02s0087g00490;ortholog	NA	10-deacetylbaccatin,III,10-O-acetyltransferase
VIT_11s0065g01160	1.28181	-0.462978	3.67396	0.00776732	0.089473						Putative uncharacterized protein;VIT_11s0065g01160;ortholog	NA	Translation,initiation,factor,eIF-2B,epsilon,subunit
VIT_05s0020g02500	1.28392	6.39243	4.56824	0.0025062	0.0589829						Putative uncharacterized protein;VIT_05s0020g02500;ortholog	NA	Unknown,protein
VIT_06s0004g06390	1.28777	6.28725	5.6316	0.000758938	0.0375468						Glycosyltransferase;VIT_06s0004g06390;ortholog	UGT71C5	UDP-glucose,glucosyltransferase
VIT_01s0010g02480	1.28832	7.34604	4.33587	0.00332404	0.0649243						Ankyrin-like protein;VIT_01s0010g02480;ortholog	NA	Ankyrin,repeat
VIT_00s1003g00010	1.29087	4.11475	3.99443	0.00510789	0.0757015						Putative uncharacterized protein (Fragment);VIT_00s1003g00010;ortholog	NA	Senescence-associated,protein
VIT_05s0094g01210	1.29222	4.28781	5.73863	0.000678601	0.0364326						Amine oxidase;VIT_05s0094g01210;ortholog	NA	Amine,oxidase
VIT_14s0108g00400	1.29224	3.54679	5.25258	0.00114139	0.0443572						Putative uncharacterized protein;VIT_14s0108g00400;ortholog	NA	Glutaredoxin,family
VIT_06s0004g07310	1.29367	4.54092	4.3254	0.00336726	0.0651015						Putative uncharacterized protein;VIT_06s0004g07310;ortholog	UGT87A2	Indole-3-acetate,beta-glucosyltransferase
VIT_10s0116g00430	1.2987	3.90327	8.62618	5.25979e-05	0.0204574						Putative uncharacterized protein;VIT_10s0116g00430;ortholog	NA	Unknown,protein
VIT_01s0011g02200	1.3002	7.23718	3.88515	0.00588255	0.0791153						Glutamine synthetase;VIT_01s0011g02200;ortholog	GLN1-3	Glutamine,synthetase
VIT_02s0012g00170	1.30189	10.6545	4.70305	0.00213518	0.0554359						Beta-amylase;VIT_02s0012g00170;ortholog	BAM3	1,4-alpha-D-glucan,maltohydrolase
VIT_14s0030g01300	1.30535	5.12648	4.08829	0.00453102	0.073185						Putative uncharacterized protein;VIT_14s0030g01300;ortholog	NA	Unknown
VIT_01s0011g04720	1.30552	5.85388	4.0632	0.00467795	0.0741266						Putative uncharacterized protein;VIT_01s0011g04720;ortholog	LPR2	Multi,copper,oxidase,type,1
VIT_15s0046g02190	1.30808	3.98111	7.1041	0.000182999	0.0238603						Putative uncharacterized protein;VIT_15s0046g02190;ortholog	WRKY22	WRKY,DNA-binding,protein,22
VIT_17s0000g01750	1.31468	4.2834	4.41743	0.00300761	0.0624391						Putative uncharacterized protein;VIT_17s0000g01750;ortholog	NA	Auxin-independent,growth,promoter
VIT_13s0074g00690	1.31496	1.93351	3.68275	0.007677	0.0891802						Putative uncharacterized protein;VIT_13s0074g00690;ortholog	NA	ABC,transporter,G,member,22
VIT_14s0108g00600	1.31608	1.14635	4.9731	0.00156126	0.0498633						Putative uncharacterized protein;VIT_14s0108g00600;ortholog	PCMP-E44	Pentatricopeptide,(PPR),repeat-containing
VIT_13s0019g01980	1.31736	6.34565	5.92708	0.000559197	0.0341113						Putative uncharacterized protein;VIT_13s0019g01980;ortholog	NA	Aspartic,proteinase,nepenthesin-2,precursor
VIT_17s0000g07210	1.32076	4.37278	4.34272	0.00329611	0.0647364						Putative uncharacterized protein;VIT_17s0000g07210;ortholog	CYP75B1	flavonoid,3'-hydroxylase,[Vitis,vinifera]
VIT_02s0025g04610	1.32108	5.91296	7.76276	0.00010412	0.0210838						Putative uncharacterized protein;VIT_02s0025g04610;ortholog	NRS/ER	DTDP-D-glucose,4,6-dehydratase
VIT_03s0038g04030	1.32295	1.6347	5.68768	0.000715595	0.0368072						Putative uncharacterized protein;VIT_03s0038g04030;ortholog	PCMP-H44	Pentatricopeptide,(PPR),repeat-containing
VIT_19s0014g03090	1.32303	3.96433	3.6812	0.00769278	0.0892558						Putative uncharacterized protein;VIT_19s0014g03090;ortholog	CBSX5	CBS,domain-containing,protein
VIT_03s0063g00830	1.32727	3.18126	3.59313	0.00865427	0.0925997						Putative uncharacterized protein;VIT_03s0063g00830;ortholog	NA	Carboxyesterase,5,CXE5
VIT_06s0004g02120	1.32735	6.49956	7.24068	0.000162263	0.0229518						Putative uncharacterized protein;VIT_06s0004g02120;ortholog	DIT1	Oxoglutarate/malate,translocator
VIT_18s0001g00550	1.32767	1.89888	4.02704	0.00489884	0.074831						Putative uncharacterized protein;VIT_18s0001g00550;ortholog	ROPGEF1	Rho,guanyl-nucleotide,exchange,factor,ROPGEF1
VIT_00s0505g00030	1.32862	3.4218	5.12419	0.00131628	0.0474181						Putative uncharacterized protein;VIT_00s0505g00030;ortholog	NA	NADH,dehydrogenase,subunit,2
VIT_01s0011g01290	1.33043	5.97817	9.02396	3.91445e-05	0.0204574						Putative uncharacterized protein;VIT_01s0011g01290;ortholog	AAH	N-carbamyl-L-amino,acid,amidohydrolase
VIT_05s0020g02210	1.33366	5.03834	6.73825	0.000254864	0.0265327						Putative uncharacterized protein;VIT_05s0020g02210;ortholog	AHP1	Histidine-containing,phosphotransfer,protein
VIT_08s0007g02480	1.33689	1.45399	3.7993	0.00658093	0.0831833						Cytokinin riboside 5'-monophosphate phosphoribohydrolase;VIT_08s0007g02480;ortholog	LOG7	Lysine,decarboxylase-like,protein
VIT_06s0061g01210	1.33888	5.30132	5.75862	0.000664677	0.036291						Putative uncharacterized protein;VIT_06s0061g01210;ortholog	GAT1	Lysine,histidine,transporter,1
VIT_13s0084g00230	1.34022	-1.38661	4.44647	0.00290304	0.0616299						Sulfotransferase;VIT_13s0084g00230;ortholog	NA	flavonol,sulfotransferase
VIT_10s0116g01810	1.34195	2.84286	5.48487	0.000886848	0.0398605						Putative uncharacterized protein;VIT_10s0116g01810;ortholog	NA	Unknown,protein
VIT_11s0103g00370	1.34399	2.78255	6.08896	0.000475179	0.0324193						Putative uncharacterized protein;VIT_11s0103g00370;ortholog	HMA2	Cd2+-exporting,ATPase,HMA2,(Heavy,metal,ATPase,2)
VIT_11s0016g03580	1.34624	5.14609	5.60035	0.000784356	0.0377575						Putative uncharacterized protein;VIT_11s0016g03580;ortholog	NA	Catalytic
VIT_03s0088g00190	1.348	1.28346	4.69772	0.00214863	0.0554808						Putative uncharacterized protein;VIT_03s0088g00190;ortholog	NA	Brassinosteroid,insensitive,1-associated,receptor,kinase,1
VIT_05s0029g01140	1.34857	6.32735	3.49595	0.00986806	0.0970511						Putative uncharacterized protein;VIT_05s0029g01140;ortholog	SPS3	Sucrose-phosphate,synthase
VIT_07s0005g02420	1.34881	1.49241	3.58273	0.00877615	0.0931716						Putative uncharacterized protein;VIT_07s0005g02420;ortholog	NA	Haloacid,dehalogenase,hydrolase
VIT_19s0015g02780	1.35199	2.76693	3.71746	0.00733117	0.0870554						Putative uncharacterized protein;VIT_19s0015g02780;ortholog	CYP72A11	CYP72A59
VIT_00s0762g00030	1.35208	2.57142	3.54741	0.00920395	0.0945182						Putative uncharacterized protein;VIT_00s0762g00030;ortholog	NA	S-locus,lectin,protein,kinase
VIT_00s0541g00010	1.35222	1.51907	5.33295	0.00104512	0.0427823						Putative uncharacterized protein;VIT_00s0541g00010;ortholog	NA	Unknown
VIT_18s0041g00840	1.35578	4.45509	3.56632	0.0089722	0.0939055						Glycosyltransferase;VIT_18s0041g00840;ortholog	NA	UDP-glucose:,anthocyanidin,5,3-O-glucosyltransferase
VIT_06s0080g00280	1.35637	4.36414	5.05197	0.0014276	0.0485291						Putative uncharacterized protein;VIT_06s0080g00280;ortholog	NA	Bile,acid,sodium,symporter
VIT_10s0003g02910	1.35925	6.59525	6.03847	0.000499763	0.0329245						Putative uncharacterized protein;VIT_10s0003g02910;ortholog	FLS2	FLS2,(flagellin-sensitive,2)
VIT_00s0590g00010	1.35968	2.75598	4.50451	0.00270586	0.0602973						Putative uncharacterized protein;VIT_00s0590g00010;ortholog	NA	Cytochrome,c,biogenesis,protein,CcmE
VIT_17s0000g07020	1.36082	4.65621	4.74972	0.00202123	0.0544606						Putative uncharacterized protein;VIT_17s0000g07020;ortholog	NA	Cis-zeatin,O-beta-D-glucosyltransferase
VIT_01s0011g00530	1.36387	4.17551	8.99296	4.00399e-05	0.0204574						Putative uncharacterized protein;VIT_01s0011g00530;ortholog	UPS1	Ureide,permease,2,(AtUPS2)
VIT_17s0000g03190	1.36497	1.98857	5.17706	0.00124089	0.0459943						Putative uncharacterized protein;VIT_17s0000g03190;ortholog	NA	Glycosyl,transferase,family,28,protein
VIT_13s0067g02500	1.36608	6.57239	5.04267	0.00144267	0.0485291						Putative uncharacterized protein;VIT_13s0067g02500;ortholog	AZG1	Xanthine/uracil,permease
VIT_16s0148g00110	1.36953	3.4096	4.33516	0.00332697	0.0649243						Putative uncharacterized protein;VIT_16s0148g00110;ortholog	NA	Receptor,kinase,homolog,LRK10
VIT_01s0137g00550	1.37114	3.21512	3.90126	0.0057607	0.0784279						Putative uncharacterized protein;VIT_01s0137g00550;ortholog	CYP71B25	CYP71B34
VIT_12s0059g00750	1.37288	2.57161	4.67468	0.00220792	0.0565562						Arogenate dehydratase;VIT_12s0059g00750;ortholog	NA	Prephenate,dehydratase
VIT_17s0000g00710	1.37395	4.90143	5.77063	0.000656465	0.036291						Putative uncharacterized protein;VIT_17s0000g00710;ortholog	NA	DNA-binding,protein
VIT_09s0002g03670	1.3745	1.89221	5.04911	0.00143222	0.0485291						Putative uncharacterized protein;VIT_09s0002g03670;ortholog	NA	No,hit
VIT_18s0001g09990	1.37517	9.5032	7.60273	0.000118976	0.0216812						Putative uncharacterized protein;VIT_18s0001g09990;ortholog	RD21A	Cysteine,protease,CP1
VIT_18s0001g14960	1.37671	1.12807	6.89998	0.000219779	0.0254307						Putative uncharacterized protein;VIT_18s0001g14960;ortholog	PCMP-E5	Pentatricopeptide,(PPR),repeat-containing
VIT_14s0006g02610	1.37724	3.00634	3.46932	0.0102319	0.0985801						Putative uncharacterized protein;VIT_14s0006g02610;ortholog	NA	Unknown,protein
VIT_11s0037g00890	1.37912	3.89201	3.7777	0.00677042	0.084354						Putative uncharacterized protein;VIT_11s0037g00890;ortholog	GGP4	Glutamine,amidotransferase,class-I,domain-containing,protein
VIT_07s0095g00760	1.38739	3.5373	3.96863	0.00528017	0.0763226						Putative uncharacterized protein;VIT_07s0095g00760;ortholog	NA	Methionyl-tRNA,synthetase
VIT_18s0001g13790	1.38791	4.95494	5.99033	0.000524537	0.0331637						Putative uncharacterized protein;VIT_18s0001g13790;ortholog	NA	Cytochrome,P450,,family,83,,subfamily,B,,polypeptide,1
VIT_13s0156g00550	1.3906	1.18969	3.78619	0.00669529	0.0840165						Putative uncharacterized protein;VIT_13s0156g00550;ortholog	NA	S-receptor,kinase
VIT_12s0057g01130	1.39586	2.28174	4.02664	0.00490134	0.074831						Putative uncharacterized protein;VIT_12s0057g01130;ortholog	NA	R,protein,disease,resistance,protein
VIT_08s0056g00180	1.3959	5.64129	4.9515	0.00160022	0.0500563						Putative uncharacterized protein;VIT_08s0056g00180;ortholog	NA	Translation,initiation,factor,IF-2B,subunit,delta
VIT_13s0047g00070	1.39903	-0.235114	3.84118	0.00622956	0.081191						Putative uncharacterized protein;VIT_13s0047g00070;ortholog	NA	Pentatricopeptide,(PPR),repeat
VIT_00s0615g00030	1.40121	7.03929	6.12213	0.000459763	0.0321542						Putative uncharacterized protein;VIT_00s0615g00030;ortholog	CAD7	Mannitol,dehydrogenase,(ELI3-1)
VIT_17s0000g03330	1.40277	2.57864	4.43924	0.00292872	0.0616409						Putative uncharacterized protein;VIT_17s0000g03330;ortholog	NA	Receptor,serine/threonine,kinase,PR5K
VIT_15s0021g00960	1.41005	4.17086	4.7543	0.00201041	0.0544606						Putative uncharacterized protein;VIT_15s0021g00960;ortholog	NA	1-aminocyclopropane-1-carboxylate,oxidase
VIT_19s0093g00400	1.41658	2.26288	4.46268	0.00284644	0.0613589						Putative uncharacterized protein;VIT_19s0093g00400;ortholog	NA	Glutathione,S-transferase,25,GSTU25
VIT_01s0010g03560	1.41772	2.44257	5.09642	0.00135791	0.0478427						Putative uncharacterized protein;VIT_01s0010g03560;ortholog	NA	CYP78A5
VIT_13s0019g05370	1.42098	4.23048	5.46442	0.000906512	0.0399967						Histone H2B;VIT_13s0019g05370;ortholog	NA	Histone,H2B
VIT_01s0026g00220	1.42415	7.73206	4.80829	0.00188762	0.053248						Putative uncharacterized protein;VIT_01s0026g00220;ortholog	ALDH2B7	Aldehyde,dehydrogenase,1,precursor
VIT_18s0001g08200	1.42937	2.01427	4.0105	0.00500372	0.0754266						Protein DETOXIFICATION;VIT_18s0001g08200;ortholog	DTX48	MATE,efflux,family,protein,ZF14
VIT_17s0000g01760	1.43053	0.7977	4.13681	0.00426108	0.0712786						Putative uncharacterized protein;VIT_17s0000g01760;ortholog	NA	Beta-glucosidase,24
VIT_18s0072g00980	1.43362	1.44466	4.07873	0.00458641	0.073575						Putative uncharacterized protein;VIT_18s0072g00980;ortholog	NA	Leucine-rich,repeat,protein,kinase
VIT_06s0004g04450	1.43775	0.0707046	4.50837	0.00269329	0.0601053						Putative uncharacterized protein;VIT_06s0004g04450;ortholog	NA	No,hit
VIT_18s0001g15340	1.43807	-0.449733	3.71117	0.00739258	0.0874437						Putative uncharacterized protein;VIT_18s0001g15340;ortholog	NA	Pentatricopeptide,(PPR),repeat-containing,protein
VIT_14s0066g02210	1.43923	1.19961	4.97643	0.00155533	0.0498633						Putative uncharacterized protein;VIT_14s0066g02210;ortholog	NA	Binding
VIT_06s0004g07230	1.43987	2.86401	6.7669	0.000248214	0.0265327						Putative uncharacterized protein;VIT_06s0004g07230;ortholog	UGT87A2	Indole-3-acetate,beta-glucosyltransferase
VIT_00s1682g00010	1.44231	4.56338	5.4852	0.000886536	0.0398605						Amine oxidase (Fragment);VIT_00s1682g00010;ortholog	NA	Copper,amine,oxidase
VIT_16s0148g00160	1.44331	0.372799	6.98514	0.000203509	0.0247778						Putative uncharacterized protein;VIT_16s0148g00160;ortholog	NA	Receptor,serine/threonine,kinase
VIT_14s0068g00100	1.44339	1.21706	4.7763	0.00195934	0.0535396						Putative uncharacterized protein;VIT_14s0068g00100;ortholog	NA	feronia,receptor-like,kinase
VIT_04s0044g00730	1.44457	4.22834	6.36886	0.000361184	0.029176						Putative uncharacterized protein;VIT_04s0044g00730;ortholog	NA	S-receptor,kinase
VIT_09s0002g02610	1.44892	2.94605	8.06371	8.15067e-05	0.0204574						Putative uncharacterized protein;VIT_09s0002g02610;ortholog	JAL19	Lectin,jacalin
VIT_00s0304g00030	1.44911	2.74242	4.379	0.00315239	0.0636332						Putative uncharacterized protein;VIT_00s0304g00030;ortholog	NA	VQ,motif-containing,protein
VIT_13s0019g00760	1.45016	2.83795	4.9874	0.00153602	0.0497792						NA	NA	Histone,H4
VIT_02s0109g00310	1.4538	-0.346711	4.06443	0.00467063	0.0741266						Putative uncharacterized protein;VIT_02s0109g00310;ortholog	NA	flavonoid,3-monooxygenase
VIT_07s0095g00520	1.45442	1.85375	4.91437	0.00166978	0.0511489						Putative uncharacterized protein;VIT_07s0095g00520;ortholog	NA	S-receptor,kinase,1
VIT_18s0001g03430	1.4583	6.79931	5.76883	0.000657689	0.036291						Putative uncharacterized protein;VIT_18s0001g03430;ortholog	NA	Flavonol,synthase
VIT_08s0058g00760	1.4604	1.93409	9.34797	3.10242e-05	0.0204574						Putative uncharacterized protein;VIT_08s0058g00760;ortholog	NA	Pentatricopeptide,(PPR),repeat-containing,protein
VIT_07s0005g02660	1.46147	6.02191	4.0536	0.00473551	0.0743903						Putative uncharacterized protein;VIT_07s0005g02660;ortholog	ABCB4	ABC,transporter,B,member,13
VIT_00s1360g00010	1.46175	1.39776	4.40083	0.00306922	0.0629884						Putative uncharacterized protein;VIT_00s1360g00010;ortholog	NA	Pentatricopeptide,repeat
VIT_15s0048g01490	1.464	5.35666	4.04801	0.00476939	0.0743903						Putative uncharacterized protein;VIT_15s0048g01490;ortholog	CYP76C3	Geraniol,10-hydroxylase
VIT_18s0001g06880	1.46571	2.34473	6.11506	0.000463	0.0321542						Putative uncharacterized protein;VIT_18s0001g06880;ortholog	NA	Aminoacyl-tRNA,synthetase,,class,Ia
VIT_10s0116g00500	1.46748	4.2059	6.33389	0.000373596	0.0294544						Putative uncharacterized protein;VIT_10s0116g00500;ortholog	NA	Myb,caprice,CPC
VIT_05s0094g00480	1.4694	4.71263	5.38159	0.000991258	0.0420018						Putative uncharacterized protein;VIT_05s0094g00480;ortholog	NA	Ethylene-responsive,protein
VIT_16s0098g00120	1.47113	2.79645	3.6399	0.00812844	0.0911075						Putative uncharacterized protein;VIT_16s0098g00120;ortholog	NA	Polynucleotidyl,transferase,,Ribonuclease,H,fold
VIT_01s0011g04870	1.47373	1.47146	4.15986	0.00413901	0.0709013						Putative uncharacterized protein;VIT_01s0011g04870;ortholog	ATHB-17	Homeobox-leucine,zipper,protein,17,(HB-17)
VIT_08s0007g04590	1.48553	3.50084	4.39536	0.00308984	0.0630991						Putative uncharacterized protein;VIT_08s0007g04590;ortholog	NA	UGT73C2,(UDP-glucosyl,transferase,73C2)
VIT_02s0025g02970	1.48574	0.95324	4.09571	0.00448855	0.0728046						Putative uncharacterized protein;VIT_02s0025g02970;ortholog	DLO2	flavanone,3-beta-hydroxylase
VIT_00s0256g00080	1.48653	-0.29831	3.92055	0.00561842	0.0778125						Putative uncharacterized protein;VIT_00s0256g00080;ortholog	NA	Basic,helix-loop-helix,(bHLH),family
VIT_02s0012g02190	1.48658	3.57989	4.35804	0.00323458	0.0644667						Putative uncharacterized protein;VIT_02s0012g02190;ortholog	NA	Cellulose,synthase,CSLD2
VIT_04s0023g03540	1.4873	5.5715	3.71749	0.00733086	0.0870554						Putative uncharacterized protein;VIT_04s0023g03540;ortholog	NA	Thaumatin,SCUTL1
VIT_18s0001g11760	1.4895	4.92707	7.32333	0.000151005	0.0226272						Protein DETOXIFICATION;VIT_18s0001g11760;ortholog	DTX33	MATE,efflux,family,protein
VIT_19s0014g02140	1.4926	1.1291	3.83275	0.00629862	0.0814335						Putative uncharacterized protein;VIT_19s0014g02140;ortholog	EMB1444	Asp/Glu,racemase
VIT_16s0098g00100	1.49377	1.9576	4.51876	0.00265973	0.0599125						Putative uncharacterized protein;VIT_16s0098g00100;ortholog	NA	Receptor,serine/threonine,kinase
VIT_04s0008g07370	1.49523	1.24052	4.01014	0.00500603	0.0754266						Putative uncharacterized protein;VIT_04s0008g07370;ortholog	GDU1	Glutamine,dumper,,2
VIT_14s0060g02470	1.49546	1.02582	6.89061	0.000221656	0.0254307						Putative uncharacterized protein;VIT_14s0060g02470;ortholog	NA	Unknown
VIT_16s0039g01420	1.50093	5.42125	4.12249	0.00433885	0.0720159						Putative uncharacterized protein;VIT_16s0039g01420;ortholog	CDI	Unknown,protein
VIT_06s0009g02390	1.5017	4.23329	5.99948	0.000519728	0.0331637						Putative uncharacterized protein;VIT_06s0009g02390;ortholog	SCL3	Scarecrow,transcription,factor,3,(SCL3)
VIT_17s0000g07200	1.50406	6.06143	6.85026	0.000229951	0.0258674						Putative uncharacterized protein;VIT_17s0000g07200;ortholog	CYP75B1	Flavonoid-3'-hydroxylase
VIT_14s0068g01820	1.50469	-1.12927	3.75928	0.00693685	0.0854456						Putative uncharacterized protein;VIT_14s0068g01820;ortholog	NA	Unknown,protein
VIT_00s0388g00010	1.51226	2.37261	3.78354	0.00671862	0.0841994						Putative uncharacterized protein;VIT_00s0388g00010;ortholog	NA	Serine/threonine,kinase
VIT_12s0059g00790	1.51246	1.08565	5.15688	0.00126909	0.0464348						Putative uncharacterized protein;VIT_12s0059g00790;ortholog	NA	Pentatricopeptide,(PPR),repeat-containing
VIT_04s0008g01880	1.51466	6.68471	5.08596	0.00137396	0.047882						Putative uncharacterized protein;VIT_04s0008g01880;ortholog	CKX7	Cytokinin,dehydrogenase,7
VIT_05s0020g04570	1.51933	3.05966	5.04526	0.00143847	0.0485291						Non-specific serine/threonine protein kinase;CIPK20;ortholog	CIPK7	CBL-interacting,protein,kinase,7,(CIPK7)
VIT_11s0103g00380	1.52041	1.53647	3.47048	0.0102159	0.0985664						Putative uncharacterized protein;VIT_11s0103g00380;ortholog	NA	Cd2+-exporting,ATPase,HMA2,(Heavy,metal,ATPase,2)
VIT_00s0726g00010	1.52267	-0.573256	4.91592	0.0016668	0.0511392						Putative uncharacterized protein;VIT_00s0726g00010;ortholog	NA	E3,ubiquitin-protein,ligase,SIAH1
VIT_13s0074g00680	1.52419	1.81353	5.60733	0.000778593	0.0377274						Putative uncharacterized protein;VIT_13s0074g00680;ortholog	NA	ABC,transporter,G,member,22
VIT_07s0104g00420	1.528	7.35003	5.90834	0.000569952	0.0344785						Putative uncharacterized protein;VIT_07s0104g00420;ortholog	NA	Endo-1,3;1,4-beta-D-glucanase,precursor
VIT_00s0194g00190	1.52959	2.40554	3.57468	0.00887171	0.0935353						Putative uncharacterized protein;VIT_00s0194g00190;ortholog	NA	No,hit
VIT_08s0007g07590	1.53289	3.08828	4.84983	0.00179877	0.052224						Putative uncharacterized protein;VIT_08s0007g07590;ortholog	NA	Unknown,protein
VIT_10s0116g01820	1.53339	1.81463	6.35012	0.000367776	0.0292564						Putative uncharacterized protein;VIT_10s0116g01820;ortholog	NA	Unknown,protein
VIT_08s0007g01430	1.53772	5.47969	5.92508	0.000560335	0.0341113						Putative uncharacterized protein;VIT_08s0007g01430;ortholog	NA	Universal,stress,protein,(USP),family,protein
VIT_07s0129g00240	1.54277	3.67985	4.88336	0.00173043	0.0515298						Putative uncharacterized protein;VIT_07s0129g00240;ortholog	NA	C2H2,zinc,finger,protein,AZF1
VIT_17s0000g06270	1.54799	5.46246	4.95903	0.00158652	0.0499508						Putative uncharacterized protein;VIT_17s0000g06270;ortholog	NA	Malate,dehydrogenase,precursor
VIT_03s0063g02250	1.55058	8.23789	6.36966	0.000360905	0.029176						Putative uncharacterized protein;VIT_03s0063g02250;ortholog	PLT1	Polyol,transporter,5
VIT_08s0007g00890	1.55077	0.414737	3.93627	0.00550529	0.0767593						Putative uncharacterized protein;VIT_08s0007g00890;ortholog	NA	Tropinone,reductase
VIT_10s0003g02160	1.55112	3.98085	4.7189	0.00209569	0.05536						Putative uncharacterized protein;VIT_10s0003g02160;ortholog	NA	Trehalose-phosphatase
VIT_11s0016g05320	1.55132	0.483308	3.58666	0.0087298	0.092983						Peroxidase;VIT_11s0016g05320;ortholog	PER25	Peroxidase
VIT_13s0019g04880	1.56567	3.45317	7.30978	0.000152789	0.0226272						Putative uncharacterized protein;VIT_13s0019g04880;ortholog	NA	No,hit
VIT_08s0058g00290	1.56589	4.90179	5.09747	0.0013563	0.0478427						Putative uncharacterized protein;VIT_08s0058g00290;ortholog	LECRK64	Receptor,lectin,protein,kinase
VIT_01s0010g02860	1.56669	2.36783	4.84094	0.00181738	0.0524938						Putative uncharacterized protein;VIT_01s0010g02860;ortholog	NA	Chaperone,BCS1,mitochondrial
VIT_14s0108g00840	1.568	5.48362	4.04602	0.00478152	0.0743903						Putative uncharacterized protein;VIT_14s0108g00840;ortholog	NA	Unknown,protein
VIT_00s1937g00010	1.5838	4.3864	9.34643	3.10578e-05	0.0204574						Amine oxidase (Fragment);VIT_00s1937g00010;ortholog	NA	Amine,oxidase
VIT_00s0227g00180	1.58533	-0.868513	3.7891	0.00666969	0.0838594						Putative uncharacterized protein;VIT_00s0227g00180;ortholog	NA	Acyl-coenzyme,A,thioesterase,9,
VIT_00s0174g00330	1.58857	2.7597	5.56009	0.000818508	0.0384979						Putative uncharacterized protein (Fragment);VIT_00s0174g00330;ortholog	NA	formin,protein,AHF1
VIT_19s0085g00950	1.58981	1.00479	4.78263	0.00194491	0.0535396						Putative uncharacterized protein;VIT_19s0085g00950;ortholog	NA	NAC,domain-containing,protein,20
VIT_16s0050g02710	1.59202	3.68489	4.27074	0.00360305	0.0666521						Putative uncharacterized protein;VIT_16s0050g02710;ortholog	NA	RPK1,(receptor-like,protein,kinase,1)
VIT_06s0080g00780	1.59645	0.320792	4.31123	0.00342671	0.0654752						Putative uncharacterized protein;VIT_06s0080g00780;ortholog	NA	NAC,domain,containing,protein,90
VIT_05s0049g00220	1.59948	1.9825	3.47149	0.0102018	0.0985198						Putative uncharacterized protein;VIT_05s0049g00220;ortholog	NA	2-oxoglutarate-dependent,dioxygenase
VIT_00s0317g00110	1.60414	5.27735	3.84043	0.00623566	0.0811926						Putative uncharacterized protein;VIT_00s0317g00110;ortholog	NA	Esterase/lipase/thioesterase
VIT_18s0001g06070	1.6052	3.53664	4.14737	0.00420466	0.0712786						Putative uncharacterized protein;VIT_18s0001g06070;ortholog	NA	Unknown,protein
VIT_18s0001g12210	1.60704	1.88459	3.72224	0.00728494	0.0867799						Putative uncharacterized protein;VIT_18s0001g12210;ortholog	NA	CYP721A1
VIT_08s0007g07640	1.60849	1.8482	5.09129	0.00136575	0.047882						Putative uncharacterized protein;VIT_08s0007g07640;ortholog	NA	NAC,domain-containing,protein,87
VIT_12s0028g02530	1.61061	1.8315	3.85437	0.00612321	0.0805142						Putative uncharacterized protein;VIT_12s0028g02530;ortholog	ATL40	Zinc,finger,(C3HC4-type,ring,finger)
VIT_15s0024g01440	1.61746	4.88323	5.67465	0.000725414	0.0368447						Putative uncharacterized protein;VIT_15s0024g01440;ortholog	XPT	Glucose,6,phosphate/phosphate,translocator-like,protein
VIT_19s0090g01530	1.62508	2.30337	6.61198	0.000286648	0.0275891						Putative uncharacterized protein;VIT_19s0090g01530;ortholog	NA	Pirin
VIT_05s0049g01200	1.63165	2.48116	6.61018	0.000287133	0.0275891						Putative uncharacterized protein;VIT_05s0049g01200;ortholog	NA	S-locus,lectin,protein,kinase
VIT_14s0006g00180	1.64074	6.28002	7.71216	0.000108579	0.0212005						Putative uncharacterized protein;VIT_14s0006g00180;ortholog	NA	Aspartyl,protease
VIT_08s0007g07390	1.6422	1.09701	3.57893	0.00882105	0.0932968						Putative uncharacterized protein;VIT_08s0007g07390;ortholog	NA	Unknown,protein
VIT_04s0210g00060	1.64562	2.13785	3.98237	0.00518767	0.0762662						Putative uncharacterized protein;VIT_04s0210g00060;ortholog	SSL4	Mucin-like,protein
VIT_15s0046g00280	1.64883	4.49745	5.68962	0.000714151	0.0368072						Putative uncharacterized protein;VIT_15s0046g00280;ortholog	NA	Unknown
VIT_00s0203g00130	1.65268	4.1758	4.13761	0.00425674	0.0712786						Putative uncharacterized protein;VIT_00s0203g00130;ortholog	ENT3	Equilibrative,nucleoside,transporter,ENT3
VIT_10s0003g02150	1.65736	2.92577	3.63206	0.00821416	0.0914033						Putative uncharacterized protein;VIT_10s0003g02150;ortholog	NA	Trehalose-phosphate,synthase,1
VIT_03s0017g01210	1.66312	10.0576	6.40422	0.000349104	0.0290724						Putative uncharacterized protein;VIT_03s0017g01210;ortholog	EXL2	Phosphate-induced,protein,1
VIT_06s0080g00910	1.66322	3.63858	3.95012	0.0054077	0.0763787						Putative uncharacterized protein;VIT_06s0080g00910;ortholog	NA	F-box,family,protein
ENSRNA049470121	1.66486	0.22225	4.43556	0.00294184	0.0617145						NA	NA	NA
VIT_17s0000g06820	1.66492	1.94219	4.64789	0.00227912	0.0571921						Putative uncharacterized protein;VIT_17s0000g06820;ortholog	NA	Zinc,finger,(C2H2,type),family
VIT_15s0048g01900	1.67575	-0.362199	5.5318	0.000843499	0.0390316						Putative uncharacterized protein;VIT_15s0048g01900;ortholog	NA	Unknown,protein
VIT_18s0001g06890	1.67874	4.61635	6.04786	0.000495086	0.0328413						Peroxidase;VIT_18s0001g06890;ortholog	NA	Peroxidase,GvPx2b,,class,III,[Vitis,vinifera]
VIT_05s0020g04300	1.6851	-0.70399	4.51651	0.00266697	0.0599942						Calcium-transporting ATPase;VIT_05s0020g04300;ortholog	ACA13	Ca2+-ATPase,13,ACA13,,plasma,membrane
VIT_05s0077g01990	1.68834	4.33176	7.37009	0.000145026	0.0226272						Putative uncharacterized protein;VIT_05s0077g01990;ortholog	NA	Epoxide,hydrolase,2
VIT_14s0066g02650	1.68953	0.759591	3.8848	0.00588522	0.0791153						Putative uncharacterized protein;VIT_14s0066g02650;ortholog	NA	Unknown
VIT_12s0142g00780	1.69415	2.91067	5.36124	0.00101341	0.0423805						Putative uncharacterized protein;VIT_12s0142g00780;ortholog	NA	Leucine-rich,repeat,transmembrane,protein,kinase
VIT_18s0001g08430	1.69476	3.15895	4.70145	0.0021392	0.0554606						Branched-chain-amino-acid aminotransferase;VIT_18s0001g08430;ortholog	BCAT1	Branched-chain-amino-acid,aminotransferase,2,,chloroplast,(Atbcat-2)
VIT_15s0045g01160	1.69494	-0.311936	4.33314	0.00333527	0.0649243						Putative uncharacterized protein;VIT_15s0045g01160;ortholog	NA	Avr9/Cf-9,rapidly,elicited,protein
VIT_00s0454g00040	1.69686	2.57203	3.77613	0.00678451	0.0844749						Putative uncharacterized protein (Fragment);VIT_00s0454g00040;ortholog	NA	Subtilisin,protease
VIT_07s0005g02570	1.70439	7.13559	6.12316	0.000459294	0.0321542						Putative uncharacterized protein;VIT_07s0005g02570;ortholog	WRKY47	WRKY,DNA-binding,protein,47
VIT_16s0013g01120	1.70652	7.75017	5.67401	0.000725899	0.0368447						Putative uncharacterized protein;VIT_16s0013g01120;ortholog	ERF6	Ethylene-responsive,transcription,factor,ERF105
VIT_18s0001g10300	1.7096	1.30048	4.70852	0.00212145	0.05536						Putative uncharacterized protein;VIT_18s0001g10300;ortholog	NA	Basic,helix-loop-helix,(bHLH),family
VIT_05s0020g03210	1.72096	1.44637	3.70785	0.0074252	0.087631						Putative uncharacterized protein;VIT_05s0020g03210;ortholog	NA	S-receptor,kinase
VIT_19s0090g00840	1.72136	2.28814	5.98832	0.000525604	0.0331637						Putative uncharacterized protein;VIT_19s0090g00840;ortholog	NA	WRKY,DNA-binding,protein,6
VIT_00s0515g00020	1.72263	0.72192	4.49686	0.00273099	0.0603862						Putative uncharacterized protein;VIT_00s0515g00020;ortholog	NA	R,protein,MLA10
VIT_09s0002g00670	1.72493	0.85401	4.00564	0.005035	0.0756022						Putative uncharacterized protein;VIT_09s0002g00670;ortholog	NA	Auxin,responsive,SAUR,protein
VIT_07s0031g02950	1.73578	5.41516	5.01206	0.00149357	0.0491143						Ammonium transporter;VIT_07s0031g02950;ortholog	NA	Ammonium,transporter,2
VIT_13s0067g03820	1.75343	6.63365	10.1092	1.84488e-05	0.0169						Chalcone-flavonone isomerase family protein;VIT_13s0067g03820;ortholog	CHI1	Chalcone--flavonone,isomerase,(Chalcone,isomerase)
VIT_15s0048g00530	1.75353	5.51077	7.12561	0.000179544	0.0238603						Putative uncharacterized protein;VIT_15s0048g00530;ortholog	SAUR36	Auxin-responsive,SAUR11
VIT_08s0007g03260	1.75523	2.262	6.33726	0.000372379	0.0294544						Putative uncharacterized protein;VIT_08s0007g03260;ortholog	NA	Unknown,protein
VIT_13s0067g00420	1.75615	0.490757	5.1559	0.00127048	0.0464348						Putative uncharacterized protein;VIT_13s0067g00420;ortholog	NA	Protein,kinase,Xa21
VIT_00s1428g00020	1.75919	1.87363	6.81679	0.000237097	0.026276						Putative uncharacterized protein;VIT_00s1428g00020;ortholog	NA	No,hit
VIT_08s0056g00250	1.76269	1.96772	6.60644	0.000288142	0.0275891						Putative uncharacterized protein;VIT_08s0056g00250;ortholog	NA	Harpin-induced,1
VIT_18s0001g06760	1.76385	1.04484	3.45582	0.0104219	0.0992345						Putative uncharacterized protein;VIT_18s0001g06760;ortholog	NA	Clathrin,assembly,protein,16
VIT_17s0000g08720	1.7744	6.3267	4.86812	0.00176113	0.0520174						Putative uncharacterized protein;VIT_17s0000g08720;ortholog	NA	RKF2,(receptor-like,serine/threonine,kinase,2)
VIT_17s0000g01210	1.77674	-0.0018935	4.51289	0.00267863	0.0601053						Putative uncharacterized protein;VIT_17s0000g01210;ortholog	NA	Unknown,protein
VIT_13s0019g03040	1.77823	1.4679	3.59572	0.00862424	0.0925997						Glycosyltransferase;VIT_13s0019g03040;ortholog	NA	Indole-3-acetate,beta-glucosyltransferase
VIT_00s0615g00020	1.78138	3.23571	5.84095	0.000610583	0.0358103						Putative uncharacterized protein;VIT_00s0615g00020;ortholog	CAD7	Cinnamyl,alcohol,dehydrogenase
VIT_14s0036g00420	1.782	4.09683	6.6116	0.000286752	0.0275891						Putative uncharacterized protein;VIT_14s0036g00420;ortholog	PPCK2	Phosphoenolpyruvate,carboxylase,kinase
VIT_10s0003g04540	1.79864	7.92517	4.85311	0.00179196	0.052224						Putative uncharacterized protein;VIT_10s0003g04540;ortholog	CAT1	Cationic,amino,acid,transporter,1
VIT_16s0013g01000	1.79947	5.12641	6.47136	0.000327391	0.0284101						Putative uncharacterized protein;VIT_16s0013g01000;ortholog	ERF6	Ethylene-responsive,transcription,factor,ERF105
VIT_07s0005g04020	1.8097	-0.176342	3.55102	0.00915918	0.0943734						Putative uncharacterized protein;VIT_07s0005g04020;ortholog	NA	Leucine,Rich,Repeat,receptor-like,kinase
VIT_06s0004g00490	1.81422	0.190991	4.33335	0.00333438	0.0649243						Putative uncharacterized protein;VIT_06s0004g00490;ortholog	RAP2-11	Ethylene-responsive,transcription,factor,related,to,APETALA2,11
VIT_18s0089g01030	1.81815	3.13079	4.73125	0.00206549	0.0552057						Putative uncharacterized protein;VIT_18s0089g01030;ortholog	NA	Ethylene-responsive,transcription,factor
VIT_00s0246g00010	1.82699	-0.234213	3.80903	0.0064974	0.0826391						Putative uncharacterized protein;VIT_00s0246g00010;ortholog	NA	NADH,dehydrogenase,subunit,7
VIT_16s0039g00910	1.82779	5.94785	3.95833	0.00535077	0.0763226						Putative uncharacterized protein;VIT_16s0039g00910;ortholog	CYP89A9	CYP89A28
VIT_01s0026g01460	1.83316	6.77794	10.5355	1.39972e-05	0.0169						Thioredoxin;VIT_01s0026g01460;ortholog	TRX8	Thioredoxin,H-type,2,(Trx-H-2)
VIT_05s0077g00810	1.84097	3.40849	6.20434	0.000423913	0.0311253						Putative uncharacterized protein;VIT_05s0077g00810;ortholog	NA	Sodium-inducible,calcium-binding,protein,(ACP1)
VIT_16s0098g00090	1.8433	0.692514	3.80447	0.00653634	0.0828324						Putative uncharacterized protein;VIT_16s0098g00090;ortholog	NA	Zinc,finger,(C3HC4-type,ring,finger)
VIT_17s0000g07060	1.84424	2.83664	4.73537	0.00205554	0.0550729						Putative uncharacterized protein;VIT_17s0000g07060;ortholog	NA	UDP-glucosyltransferase,HRA25
VIT_06s0004g06380	1.85006	-0.515333	6.24915	0.000405697	0.0302496						Putative uncharacterized protein;VIT_06s0004g06380;ortholog	UGT71C3	UDP-glucose:,anthocyanidin,5,3-O-glucosyltransferase
VIT_14s0066g01710	1.85761	0.544331	6.03269	0.000502671	0.0329366						Putative uncharacterized protein;VIT_14s0066g01710;ortholog	AXY4L	Leaf,senescence,protein
VIT_15s0107g00270	1.86612	4.53374	5.96449	0.000538397	0.0334101						Putative uncharacterized protein;VIT_15s0107g00270;ortholog	NA	Mechanosensitive,ion,channel
VIT_12s0028g01160	1.8739	3.90749	5.28873	0.00109692	0.0432548						Protein DETOXIFICATION;VIT_12s0028g01160;ortholog	DTX41	Transparent,testa,12,protein
VIT_05s0077g02350	1.87542	2.8686	5.3322	0.00104597	0.0427823						Putative uncharacterized protein;VIT_05s0077g02350;ortholog	NA	No,hit
VIT_03s0063g00810	1.87568	3.68063	8.112	7.84211e-05	0.0204574						Putative uncharacterized protein;VIT_03s0063g00810;ortholog	NA	Carboxyesterase,12;,CXE12
VIT_13s0047g00040	1.8802	1.22074	4.54866	0.00256574	0.0593948						Putative uncharacterized protein;VIT_13s0047g00040;ortholog	NA	ZIFL1,(Zinc,induced,facilitator,1)
VIT_16s0039g01210	1.88024	0.574008	6.03904	0.000499481	0.0329245						Putative uncharacterized protein;VIT_16s0039g01210;ortholog	NA	Ser/Thr,receptor-like,kinase1
VIT_00s0258g00040	1.88079	1.0939	4.80894	0.00188619	0.053248						Putative uncharacterized protein;VIT_00s0258g00040;ortholog	NA	Ser/Thr,receptor-like,kinase1
VIT_00s0454g00010	1.88285	3.66694	4.09713	0.00448046	0.0728046						Putative uncharacterized protein;VIT_00s0454g00010;ortholog	NA	Subtilase
VIT_14s0066g00810	1.88631	5.41128	11.0532	1.01409e-05	0.0169						Putative uncharacterized protein;VIT_14s0066g00810;ortholog	RFS5	Raffinose,synthase
VIT_04s0008g02920	1.8904	4.56346	4.58605	0.00245332	0.058864						Putative uncharacterized protein;VIT_04s0008g02920;ortholog	NA	Desiccation,protein,PCC13-62,precursor
VIT_16s0098g00360	1.89615	4.80592	4.14373	0.00422398	0.0712786						Putative uncharacterized protein;VIT_16s0098g00360;ortholog	NA	CCT,motif,constans-like
VIT_04s0008g03930	1.90782	9.61724	5.37659	0.00099665	0.0420451						Putative uncharacterized protein;VIT_04s0008g03930;ortholog	RD22	RD22
VIT_17s0000g09610	1.91075	4.99618	5.09892	0.0013541	0.0478427						Putative uncharacterized protein;VIT_17s0000g09610;ortholog	NA	CYP71D10
VIT_00s2300g00010	1.91289	2.21747	7.88621	9.40833e-05	0.0204574						Putative uncharacterized protein;VIT_00s2300g00010;ortholog	ASAT1	Acyltransferase
VIT_02s0012g01380	1.91878	2.98118	6.58371	0.00029436	0.0276767						Putative uncharacterized protein;VIT_02s0012g01380;ortholog	NA	No,hit
VIT_15s0046g01300	1.9205	1.67661	10.4356	1.49189e-05	0.0169						Putative uncharacterized protein;VIT_15s0046g01300;ortholog	NA	No,hit
VIT_19s0014g04540	1.92141	2.37486	8.2633	6.95757e-05	0.0204574						Putative uncharacterized protein;VIT_19s0014g04540;ortholog	NA	S-locus,protein,kinase
VIT_12s0028g03620	1.9227	0.322376	6.08883	0.000475242	0.0324193						Putative uncharacterized protein;VIT_12s0028g03620;ortholog	NA	Unknown,protein
VIT_18s0001g01390	1.9253	6.64402	4.13785	0.00425546	0.0712786						Putative uncharacterized protein;VIT_18s0001g01390;ortholog	GA20OX5	GA,20-oxidase
VIT_04s0008g03000	1.93206	-1.05869	5.29919	0.00108441	0.0432069						Putative uncharacterized protein;VIT_04s0008g03000;ortholog	LUP5	Cycloartenol,synthase
VIT_09s0054g01750	1.93244	0.225522	6.05442	0.000491845	0.0327392						Putative uncharacterized protein;VIT_09s0054g01750;ortholog	NA	Unknown,protein
VIT_04s0008g05110	1.94851	0.784043	4.45808	0.00286239	0.0614552						Putative uncharacterized protein;VIT_04s0008g05110;ortholog	NA	Unknown
VIT_16s0050g00240	1.95281	1.12592	5.74439	0.000674555	0.0363485						Glycosyltransferase;VIT_16s0050g00240;ortholog	NA	UDP-glycosyltransferase,88A4
VIT_13s0019g02940	1.95469	2.15247	4.49903	0.00272383	0.0602973						Putative uncharacterized protein;VIT_13s0019g02940;ortholog	NA	Cis-zeatin,O-beta-D-glucosyltransferase
VIT_01s0011g05950	1.97849	3.04448	3.94901	0.00541546	0.0764323						Putative uncharacterized protein;VIT_01s0011g05950;ortholog	NA	NSL1,(necrotic,spotted,lesions,1)
VIT_05s0077g02010	2.00457	5.65198	5.07069	0.00139778	0.0484488						Putative uncharacterized protein;VIT_05s0077g02010;ortholog	NA	Epoxide,hydrolase
VIT_12s0134g00240	2.00598	4.15888	6.32411	0.00037715	0.0294928						Putative uncharacterized protein;VIT_12s0134g00240;ortholog	NA	Avr9/Cf-9,rapidly,elicited,protein,20
VIT_16s0050g02720	2.00952	3.38162	6.93635	0.000212658	0.024905						Putative uncharacterized protein;VIT_16s0050g02720;ortholog	NA	Receptor,kinase,homolog,LRK10
VIT_19s0093g00350	2.03349	1.37317	4.35834	0.00323338	0.0644667						Putative uncharacterized protein;VIT_19s0093g00350;ortholog	NA	Glutathione,S-transferase,25,GSTU25
VIT_01s0011g03670	2.03854	1.27525	3.53908	0.00930814	0.094752						Putative uncharacterized protein;VIT_01s0011g03670;ortholog	ENDO2	Bifunctional,nuclease
VIT_13s0067g02870	2.04631	5.39246	4.97066	0.0015656	0.0498633						Chalcone-flavonone isomerase family protein;VIT_13s0067g02870;ortholog	CHI3	Chalcone-flavanone,isomerase
VIT_08s0040g02730	2.05399	2.36678	5.11531	0.00132943	0.0475357						Putative uncharacterized protein;VIT_08s0040g02730;ortholog	NA	Exocyst,subunit,EXO70,H4
VIT_01s0026g01340	2.05399	6.67817	8.18714	7.38792e-05	0.0204574						Putative uncharacterized protein;VIT_01s0026g01340;ortholog	NA	Glutathione,S-transferase,29,GSTU18
VIT_14s0083g00520	2.05536	3.88465	11.5003	7.76084e-06	0.0169						Proline dehydrogenase;VIT_14s0083g00520;ortholog	POX1	Proline,oxidase
VIT_00s0388g00060	2.06226	1.07094	6.17214	0.00043757	0.0313984						Putative uncharacterized protein;VIT_00s0388g00060;ortholog	NA	Receptor,serine/threonine,kinase
VIT_04s0044g00770	2.06502	-0.0817112	3.76488	0.00688577	0.085349						Putative uncharacterized protein;VIT_04s0044g00770;ortholog	NA	Cellulose,synthase,CSLE1
VIT_00s0226g00170	2.0677	6.06778	3.50944	0.00968915	0.0965753						Putative uncharacterized protein;VIT_00s0226g00170;ortholog	NA	No,hit
VIT_01s0137g00410	2.07877	4.74775	4.40195	0.00306503	0.0629884						Putative uncharacterized protein;VIT_01s0137g00410;ortholog	NA	CYP86A2
VIT_00s0454g00020	2.08034	3.03181	4.29939	0.00347728	0.0658412						Putative uncharacterized protein;VIT_00s0454g00020;ortholog	NA	No,hit
VIT_01s0150g00370	2.08796	0.0592321	5.70974	0.000699314	0.0366559						Putative uncharacterized protein;VIT_01s0150g00370;ortholog	NA	C2,domain-containing,protein
VIT_02s0087g00710	2.09112	6.11732	4.8869	0.00172338	0.0515095						ABA 8' hydroxylase 2;Hyd2;ortholog	CYP707A1	ABA,8'-hydroxylase,CYP707A1
VIT_05s0077g00190	2.09577	0.445454	4.06809	0.00464889	0.074032						Putative uncharacterized protein;VIT_05s0077g00190;ortholog	NA	Sodium-inducible,calcium-binding,protein,(ACP1)
VIT_19s0015g00270	2.12022	3.59226	4.25549	0.00367202	0.0671126						Putative uncharacterized protein;VIT_19s0015g00270;ortholog	NA	No,hit
VIT_18s0041g00700	2.12103	-1.34784	3.95512	0.00537294	0.0763226						Putative uncharacterized protein;VIT_18s0041g00700;ortholog	NA	NAC,domain,containing,protein,90
VIT_01s0026g00200	2.12678	4.57632	4.79636	0.00191401	0.0534898						Xyloglucan endotransglucosylase/hydrolase;VIT_01s0026g00200;ortholog	XTH33	Xyloglucan,endotransglucosylase/hydrolase,28
VIT_03s0038g03410	2.13048	4.2328	5.97823	0.000530978	0.0331637						MYB transcription factor 94;VIT_03s0038g03410;ortholog	NA	NAC,domain,containing,protein,36
VIT_00s2579g00010	2.13611	2.66544	7.02056	0.000197144	0.0244481						Phosphoserine aminotransferase;VIT_00s2579g00010;ortholog	PSAT2	Phosphoserine,aminotransferase
VIT_09s0054g01220	2.14518	3.3486	4.07067	0.00463363	0.0738501						Terpene cyclase/mutase family member;VIT_09s0054g01220;ortholog	CAMS1	Cycloartenol,synthase
VIT_03s0017g01490	2.1532	0.170405	4.61957	0.00235713	0.0581293						Putative uncharacterized protein;VIT_03s0017g01490;ortholog	NA	Berberine,bridge,enzyme
VIT_08s0007g02920	2.15673	3.38278	4.0479	0.00477004	0.0743903						Putative uncharacterized protein;VIT_08s0007g02920;ortholog	NA	ATAN11,(ANTHOCYANIN11)
VIT_00s0294g00020	2.15694	1.57099	4.65361	0.00226368	0.0569504						Putative uncharacterized protein;VIT_00s0294g00020;ortholog	NA	Kinase
VIT_18s0001g06030	2.16706	1.83215	4.5439	0.00258045	0.059592						Putative uncharacterized protein;VIT_18s0001g06030;ortholog	NA	Erg-1
VIT_04s0008g05120	2.18115	3.05655	3.77202	0.00682133	0.0848235						Putative uncharacterized protein;VIT_04s0008g05120;ortholog	NA	Phospholipase/carboxylesterase
VIT_11s0016g01300	2.19938	4.28616	5.0275	0.00146767	0.0489834						Putative uncharacterized protein;VIT_11s0016g01300;ortholog	NA	TT2,(transparent,testa,2)
VIT_19s0014g04040	2.21075	1.17576	3.47831	0.0101076	0.0980764						Putative uncharacterized protein;VIT_19s0014g04040;ortholog	NA	S-receptor,protein,kinase
VIT_16s0013g01050	2.24543	3.8742	4.00241	0.00505586	0.0756572						Putative uncharacterized protein;VIT_16s0013g01050;ortholog	ERF5	Ethylene-responsive,transcription,factor,ERF105
VIT_08s0040g02950	2.24558	0.941612	4.28122	0.00355648	0.0663933						Putative uncharacterized protein;VIT_08s0040g02950;ortholog	SGR9	Zinc,finger,(C3HC4-type,ring,finger)
VIT_01s0011g06470	2.24926	3.91356	8.49936	5.79334e-05	0.0204574						Putative uncharacterized protein;VIT_01s0011g06470;ortholog	NA	Galacturonic,acid,reductase
VIT_11s0016g05450	2.25641	0.250264	5.538	0.000837948	0.0390316						Putative uncharacterized protein;VIT_11s0016g05450;ortholog	ETN8	Equilibrative,nucleoside,transporter,ENT8,splice,variant
VIT_06s0004g06400	2.28144	2.70081	5.79807	0.000638116	0.036291						Glycosyltransferase;VIT_06s0004g06400;ortholog	UGT71C1	Anthocyanidin,3-O-glucosyltransferase
VIT_11s0052g01250	2.29362	4.91309	3.99133	0.00512831	0.0757124						Xyloglucan endotransglucosylase/hydrolase;VIT_11s0052g01250;ortholog	XTH23	Xyloglucan,endotransglucosylase/hydrolase,23
VIT_13s0156g00590	2.30382	1.61368	4.87027	0.00175677	0.0519922						Putative uncharacterized protein;VIT_13s0156g00590;ortholog	NA	S-receptor,kinase
VIT_15s0046g01560	2.30768	3.52061	3.995	0.00510419	0.0757015						Putative uncharacterized protein;VIT_15s0046g01560;ortholog	BAG6	Unknown,protein
VIT_18s0001g00560	2.31185	4.03753	5.63272	0.000758044	0.0375468						Alpha-amylase;VIT_18s0001g00560;ortholog	AMY2	Alpha-amylase,/,1,4-alpha-D-glucan,glucanohydrolase
VIT_09s0054g00110	2.31332	0.602363	4.78858	0.00193145	0.0535261						Putative uncharacterized protein;VIT_09s0054g00110;ortholog	NA	No,hit
VIT_08s0007g08280	2.32651	3.3	5.07425	0.00139219	0.0483421						Putative uncharacterized protein;VIT_08s0007g08280;ortholog	NA	Remorin
VIT_05s0165g00010	2.32884	2.41065	4.04085	0.00481318	0.0746096						Putative uncharacterized protein;VIT_05s0165g00010;ortholog	NA	Ankyrin,repeat
VIT_16s0050g02760	2.33793	-0.505627	3.95682	0.0053612	0.0763226						Putative uncharacterized protein;VIT_16s0050g02760;ortholog	NA	Receptor,serine/threonine,kinase
VIT_14s0108g01000	2.34436	4.35545	3.5471	0.0092078	0.0945182						Putative uncharacterized protein;VIT_14s0108g01000;ortholog	CML30	Calcium-binding,EF,hand
VIT_00s1206g00010	2.3462	6.18627	5.04907	0.00143228	0.0485291						Putative uncharacterized protein;VIT_00s1206g00010;ortholog	NA	Aspartic,proteinase,nepenthesin-1,precursor
VIT_01s0127g00910	2.34663	1.62822	4.35965	0.00322815	0.0644667						Putative uncharacterized protein;VIT_01s0127g00910;ortholog	NA	AERO1,(arabidopsis,endoplasmic,reticulum,oxidoreductins,1)
VIT_08s0040g02180	2.3484	2.82608	4.01627	0.00496682	0.0753523						MLO-like protein;MLO;ortholog	NA	Mlo3
VIT_18s0001g13780	2.34904	2.11768	4.49959	0.00272199	0.0602973						Putative uncharacterized protein;VIT_18s0001g13780;ortholog	NA	Cytochrome,P450,,family,83,,subfamily,B,,polypeptide,1
VIT_13s0074g00660	2.35156	4.36384	3.67648	0.00774132	0.0893522						Putative uncharacterized protein;VIT_13s0074g00660;ortholog	NA	ABC,transporter,G,member,22
VIT_11s0103g00010	2.36782	1.15329	7.4693	0.000133203	0.022282						Putative uncharacterized protein (Fragment);VIT_11s0103g00010;ortholog	HKT1	Potassium-sodium,symporter,HKT2
VIT_05s0029g01000	2.37231	0.59212	3.60986	0.00846202	0.0923334						Putative uncharacterized protein;VIT_05s0029g01000;ortholog	NA	HcrVf3,protein
VIT_13s0019g05070	2.39354	5.24337	5.23993	0.00115742	0.0447994						Putative uncharacterized protein;VIT_13s0019g05070;ortholog	NA	Nodulin,family,protein
VIT_06s0061g00180	2.41231	2.57803	7.25188	0.000160683	0.0228967						Putative uncharacterized protein;VIT_06s0061g00180;ortholog	NA	WD40
VIT_08s0040g01230	2.41676	1.1499	7.79161	0.000101671	0.0208068						Auxin efflux carrier component;VIT_08s0040g01230;ortholog	NA	Auxin,transport,protein,(PIN3)
VIT_01s0011g02000	2.41746	2.105	7.27761	0.000157119	0.0226272						Carboxypeptidase;VIT_01s0011g02000;ortholog	SCPL35	Serine,carboxypeptidase,S10
VIT_06s0061g00360	2.43172	2.86127	5.35129	0.00102444	0.0424835						Glycosyltransferase;VIT_06s0061g00360;ortholog	NA	UDP-glucoronosyl,and,UDP-glucosyl,transferase
VIT_15s0048g01710	2.43789	3.4586	3.69104	0.00759278	0.0888997						Putative uncharacterized protein;VIT_15s0048g01710;ortholog	NA	Alcohol,dehydrogenase
VIT_06s0004g06650	2.44191	1.17083	4.10146	0.00445594	0.0725816						Phosphoinositide phospholipase C;VIT_06s0004g06650;ortholog	PLC5	1-phosphatidylinositol-4,5-bisphosphate,phosphodiesterase
VIT_00s0424g00010	2.44493	2.2335	4.90047	0.00169667	0.0512798						Putative uncharacterized protein;VIT_00s0424g00010;ortholog	NA	Ser/Thr,receptor-like,kinase1
VIT_01s0127g00470	2.45919	8.54822	3.95037	0.00540596	0.0763787						Hexosyltransferase;VIT_01s0127g00470;ortholog	GOLS4	Galactinol,synthase
VIT_13s0074g00090	2.47604	3.58729	3.56815	0.00895007	0.093827						Putative uncharacterized protein;VIT_13s0074g00090;ortholog	NA	Glycosyl,transferase,family,47,protein
VIT_14s0066g02350	2.48415	1.07603	4.89335	0.00171062	0.051498						Hexosyltransferase;VIT_14s0066g02350;ortholog	GATL10	Galactinol,synthase
VIT_00s0424g00020	2.48618	1.92134	5.98151	0.000529225	0.0331637						Putative uncharacterized protein;VIT_00s0424g00020;ortholog	NA	Receptor,serine/threonine,kinase
VIT_11s0078g00290	2.49821	0.0923365	4.12055	0.0043495	0.0720586						Putative uncharacterized protein;VIT_11s0078g00290;ortholog	NA	Cinnamate,4-hydroxylase
VIT_06s0004g02580	2.49899	1.27685	7.06398	0.000189643	0.02416						Putative uncharacterized protein;VIT_06s0004g02580;ortholog	BLH8	BLH8,(BEL1-like,homeodomain,8)
VIT_00s0361g00040	2.51978	6.00417	5.41819	0.000952766	0.0412801						Anthocyanidin reductase ((2S)-flavan-3-ol-forming);ANR;ortholog	BAN	Anthocyanidin,reductase
VIT_14s0108g01250	2.53791	1.36585	3.4824	0.0100515	0.0978545						Putative uncharacterized protein;VIT_14s0108g01250;ortholog	NA	Unknown
VIT_09s0002g02460	2.54837	0.570125	5.87418	0.000590162	0.0354101						Putative uncharacterized protein;VIT_09s0002g02460;ortholog	NA	Phosphatase
VIT_00s0194g00180	2.5622	5.93429	8.46794	5.93482e-05	0.0204574						Putative uncharacterized protein;VIT_00s0194g00180;ortholog	NA	Unknown,protein
VIT_14s0006g02570	2.57323	3.79979	7.13685	0.000177767	0.0238603						Putative uncharacterized protein;VIT_14s0006g02570;ortholog	NA	Protease,inhibitor/seed,storage/lipid,transfer,protein,(LTP)
VIT_17s0000g04400	2.57394	6.19918	8.01274	8.4912e-05	0.0204574						Putative uncharacterized protein;VIT_17s0000g04400;ortholog	NA	Wall-associated,kinase,1,(WAK1)
VIT_09s0054g00680	2.587	-0.995765	4.28668	0.00353247	0.0663933						Putative uncharacterized protein;VIT_09s0054g00680;ortholog	NA	Auxin-responsive,SAUR5
VIT_05s0077g00520	2.59633	-0.442005	10.1147	1.83824e-05	0.0169						Putative uncharacterized protein;VIT_05s0077g00520;ortholog	GA2OX4	Gibberellin,2-oxidase
VIT_19s0015g02410	2.60066	1.89535	8.10698	7.87355e-05	0.0204574						Putative uncharacterized protein;VIT_19s0015g02410;ortholog	NA	Receptor,protein,kinase
VIT_09s0002g02990	2.61394	3.31025	5.84716	0.000606708	0.0356919						Putative uncharacterized protein;VIT_09s0002g02990;ortholog	NA	FRK1,(FLG22-induced,receptor-like,kinase,1)
VIT_09s0070g00620	2.61676	1.45249	5.59884	0.00078561	0.0377575						Putative uncharacterized protein;VIT_09s0070g00620;ortholog	NA	Leucine-rich,repeat,family,protein
VIT_19s0014g01760	2.63716	1.45315	5.85992	0.000598833	0.0355121						Putative uncharacterized protein;VIT_19s0014g01760;ortholog	NA	Glutamate,receptor,2,8
VIT_13s0019g05010	2.65511	3.10777	5.8367	0.000613257	0.0358578						Putative uncharacterized protein;VIT_13s0019g05010;ortholog	NA	Nodulin-like,protein
VIT_07s0104g01660	2.66014	0.633553	4.55289	0.00255275	0.0593084						Potassium transporter;VIT_07s0104g01660;ortholog	NA	HAK5,(High,affinity,K+,transporter,5)
VIT_01s0011g06460	2.66067	0.030401	4.87933	0.00173849	0.0516897						Putative uncharacterized protein;VIT_01s0011g06460;ortholog	NA	Deoxymugineic,acid,synthase
VIT_03s0180g00200	2.6661	5.98639	8.61624	5.29955e-05	0.0204574						Glycosyltransferase;VIT_03s0180g00200;ortholog	UGT84A4	Limonoid,UDP-glucosyltransferase
VIT_09s0002g06010	2.67084	3.79903	7.34433	0.000148286	0.0226272						Putative uncharacterized protein;VIT_09s0002g06010;ortholog	NA	Phospholipase/carboxylesterase
VIT_10s0003g01030	2.67325	1.02864	4.17518	0.00406003	0.0706682						Putative uncharacterized protein;VIT_10s0003g01030;ortholog	NA	Unknown,protein
VIT_04s0023g03370	2.67424	6.37305	4.47095	0.00281802	0.0612545						Flavanone 3-hydroxylase;F3H;ortholog	F3H	Flavonone-,3-hydroxylase
VIT_18s0001g11470	2.68746	7.53066	4.41867	0.00300307	0.0624391						Putative uncharacterized protein;VIT_18s0001g11470;ortholog	NA	CyP82A3
VIT_13s0019g00780	2.69268	3.40798	8.87475	4.36734e-05	0.0204574						NA	NA	Histone,H4
VIT_14s0006g02550	2.70181	2.13717	8.7119	4.93062e-05	0.0204574						Putative uncharacterized protein;VIT_14s0006g02550;ortholog	NA	Non-specific,lipid-transfer,protein,2,(LTP,2)
VIT_01s0026g01870	2.70422	-0.0274642	7.6505	0.000114306	0.0215578						Putative uncharacterized protein;VIT_01s0026g01870;ortholog	NA	Avr9/Cf-9,induced,kinase,1
VIT_00s0429g00040	2.72462	4.77924	6.42421	0.000342475	0.0288956						Putative uncharacterized protein (Fragment);VIT_00s0429g00040;ortholog	NA	Aspartic,proteinase,nepenthesin-1,precursor
VIT_14s0068g00840	2.72509	4.03847	8.16098	7.54257e-05	0.0204574						Putative uncharacterized protein;VIT_14s0068g00840;ortholog	NA	RBR1,(retinoblastoma-related,1)
VIT_16s0098g00250	2.72549	0.428346	7.02155	0.000196969	0.0244481						Putative uncharacterized protein;VIT_16s0098g00250;ortholog	NA	Zinc,finger,(C3HC4-type,ring,finger)
VIT_11s0016g05430	2.72791	6.42199	8.18797	7.38304e-05	0.0204574						Putative uncharacterized protein;VIT_11s0016g05430;ortholog	NA	Unknown,protein
VIT_18s0001g12800	2.7436	5.57983	6.3144	0.000380717	0.0295317						Putative uncharacterized protein;VIT_18s0001g12800;ortholog	NA	Dihydroflavonol,4-reductase
VIT_13s0084g00670	2.76031	1.13803	7.50666	0.000129035	0.022163						Putative uncharacterized protein;VIT_13s0084g00670;ortholog	NA	Unknown,protein
VIT_08s0040g02170	2.76153	1.82737	4.85373	0.00179066	0.052224						MLO-like protein;MLO3;ortholog	NA	MLO6,(mildew,resistance,locus,O,6)
VIT_00s0425g00030	2.77067	-0.189328	4.39924	0.00307522	0.063001						Putative uncharacterized protein;VIT_00s0425g00030;ortholog	NA	Receptor,serine/threonine,kinase
VIT_08s0007g02440	2.77413	3.8253	4.78861	0.00193139	0.0535261						Putative uncharacterized protein;VIT_08s0007g02440;ortholog	NA	Aspartyl,protease
VIT_16s0050g01400	2.78032	1.04511	6.5932	0.000291747	0.0276767						Putative uncharacterized protein;VIT_16s0050g01400;ortholog	NA	C2,domain-containing,protein
VIT_16s0098g00010	2.7955	-0.244372	4.02727	0.00489739	0.074831						Putative uncharacterized protein (Fragment);VIT_16s0098g00010;ortholog	NA	Receptor-like,protein,kinase
VIT_05s0077g00430	2.7977	4.78455	6.03091	0.000503566	0.0329366						Hexosyltransferase;VIT_05s0077g00430;ortholog	GOLS10	Galactinol,synthase
VIT_19s0014g04090	2.79905	1.18272	5.31654	0.00106402	0.0430012						Putative uncharacterized protein;VIT_19s0014g04090;ortholog	NA	Serine/threonine-protein,kinase,receptor,ARK3
VIT_15s0021g01260	2.80409	1.10893	3.52626	0.00947086	0.0956187						Putative uncharacterized protein;VIT_15s0021g01260;ortholog	NA	Unknown
VIT_07s0005g02050	2.83878	-0.406437	4.10002	0.0044641	0.072653						Putative uncharacterized protein;VIT_07s0005g02050;ortholog	NA	Carboxylic,ester,hydrolase
VIT_07s0104g00650	2.84838	1.23437	6.32588	0.000376504	0.0294928						Putative uncharacterized protein;VIT_07s0104g00650;ortholog	NA	No,hit
VIT_12s0028g01150	2.86424	3.99193	6.52426	0.000311347	0.0276767						Protein DETOXIFICATION;VIT_12s0028g01150;ortholog	DTX41	Transparent,testa,12,protein
VIT_14s0108g00300	2.89682	-0.390951	4.76213	0.00199206	0.0542026						Putative uncharacterized protein;VIT_14s0108g00300;ortholog	NA	Leucine,Rich,Repeat,receptor-like,kinase
VIT_03s0091g01290	2.89959	3.54259	3.60304	0.00853983	0.092539						Putative uncharacterized protein;VIT_03s0091g01290;ortholog	NA	Serine,carboxypeptidase,S10
VIT_00s0294g00010	2.9047	1.54249	7.00905	0.000199187	0.0244481						Putative uncharacterized protein;VIT_00s0294g00010;ortholog	NA	Receptor,serine/threonine,kinase
VIT_07s0031g03070	2.9113	2.00767	4.43615	0.00293975	0.0617145						Putative uncharacterized protein;VIT_07s0031g03070;ortholog	NA	Isoflavone,reductase
VIT_02s0025g03310	2.93397	4.53427	8.01132	8.50096e-05	0.0204574						Putative uncharacterized protein;VIT_02s0025g03310;ortholog	NA	Arsenite,transport,protein,(ArsB)
VIT_19s0014g04160	2.95306	0.613808	4.28092	0.00355781	0.0663933						Putative uncharacterized protein;VIT_19s0014g04160;ortholog	NA	ARK3,(Arabidopsis,Receptor,Kinase,3)
VIT_11s0016g01810	2.98386	3.47888	4.85552	0.00178696	0.052224						Putative uncharacterized protein;VIT_11s0016g01810;ortholog	NA	Unknown,protein
VIT_18s0001g08870	2.99088	2.69191	7.14515	0.000176468	0.0238603						Putative uncharacterized protein;VIT_18s0001g08870;ortholog	NA	Unknown
VIT_12s0034g02000	3.00499	-0.103356	4.92079	0.00165751	0.0510987						Putative uncharacterized protein;VIT_12s0034g02000;ortholog	NA	Cupin
VIT_06s0009g03670	3.00789	0.24398	4.27877	0.00356732	0.0664322						Putative uncharacterized protein;VIT_06s0009g03670;ortholog	NA	F-box,family,protein
VIT_01s0011g03990	3.01125	1.56982	7.47888	0.000132121	0.022282						Putative uncharacterized protein;VIT_01s0011g03990;ortholog	NA	Receptor,serine/threonine,kinase,PR5K-l
VIT_13s0064g01660	3.01205	0.10741	5.3712	0.0010025	0.0421994						Putative uncharacterized protein;VIT_13s0064g01660;ortholog	BGLU17	Prunasin,hydrolase,isoform,PHA,precursor
VIT_00s0388g00020	3.02844	0.945334	5.75552	0.000666816	0.036291						Putative uncharacterized protein;VIT_00s0388g00020;ortholog	NA	Receptor,serine/threonine,kinase,PR5K
VIT_03s0038g04730	3.03693	3.16555	5.46718	0.000903827	0.0399699						Putative uncharacterized protein;VIT_03s0038g04730;ortholog	NA	Polyphenol,oxidase
VIT_16s0098g00110	3.15205	0.14342	7.40469	0.000140773	0.0225709						Putative uncharacterized protein;VIT_16s0098g00110;ortholog	NA	Receptor,kinase,LRK10
VIT_02s0025g02570	3.1663	2.70636	5.29596	0.00108826	0.0432538						Putative uncharacterized protein;VIT_02s0025g02570;ortholog	CYP78A9	CYP78A8
VIT_17s0000g04420	3.17741	3.32456	7.89581	9.33491e-05	0.0204574						Putative uncharacterized protein;VIT_17s0000g04420;ortholog	NA	Wall-associated,kinase,2,(WAK2)
VIT_18s0001g09400	3.17984	4.65007	5.22914	0.00117129	0.0450641						Putative uncharacterized protein;VIT_18s0001g09400;ortholog	NA	Cytochrome,b5,DIF-F
VIT_10s0116g01660	3.22944	5.66299	6.24967	0.00040549	0.0302496						Lactoylglutathione lyase;VIT_10s0116g01660;ortholog	NA	Lactoylglutathione,lyase
VIT_05s0077g02100	3.24022	0.950484	7.96924	8.79464e-05	0.0204574						Putative uncharacterized protein;VIT_05s0077g02100;ortholog	NA	Senescence-associated,protein
VIT_19s0014g04150	3.24405	2.1988	6.68352	0.000268127	0.0265327						Putative uncharacterized protein;VIT_19s0014g04150;ortholog	NA	S-receptor,protein,kinase
VIT_08s0040g01820	3.27164	-0.450017	4.93645	0.00162802	0.0505132						Putative uncharacterized protein;VIT_08s0040g01820;ortholog	NA	No,hit
VIT_03s0180g00320	3.27815	0.787123	8.97289	4.06321e-05	0.0204574						Glycosyltransferase;GT3;ortholog	UGT84A3	Indole-3-acetate,beta-glucosyltransferase
VIT_03s0091g00040	3.28169	3.67603	7.08686	0.000185821	0.0238603						Glycosyltransferase;VIT_03s0091g00040;ortholog	UGT84A3	Limonoid,UDP-glucosyltransferase
VIT_03s0097g00460	3.3022	1.89415	7.93845	9.01674e-05	0.0204574						Putative uncharacterized protein;VIT_03s0097g00460;ortholog	NA	Geraniol,10-hydroxylase
VIT_18s0001g14310	3.32191	6.03999	10.1268	1.82364e-05	0.0169						Putative uncharacterized protein;VIT_18s0001g14310;ortholog	F3H	Flavonone-,3-hydroxylase
VIT_11s0052g01270	3.32383	0.0794516	4.45176	0.00288443	0.0616299						Xyloglucan endotransglucosylase/hydrolase;VIT_11s0052g01270;ortholog	XTH19	Xyloglucan,endotransglycosylase,6
VIT_18s0001g13210	3.32405	2.66766	7.44512	0.000135981	0.0225506						Putative uncharacterized protein;VIT_18s0001g13210;ortholog	JAL3	Lectin,jacalin
VIT_00s1830g00010	3.32851	1.29055	5.55357	0.000824189	0.0386706						Putative uncharacterized protein (Fragment);VIT_00s1830g00010;ortholog	NA	Ser/Thr,receptor-like,kinase1
VIT_11s0052g01260	3.32877	0.841274	6.65906	0.000274303	0.0269223						Xyloglucan endotransglucosylase/hydrolase;VIT_11s0052g01260;ortholog	XTH18	Xyloglucan,endotransglucosylase/hydrolase,23
VIT_18s0001g11830	3.34393	1.61002	11.7148	6.84864e-06	0.0169						Putative uncharacterized protein;VIT_18s0001g11830;ortholog	NA	Calmodulin
VIT_02s0087g00630	3.3509	2.02444	3.97403	0.00524363	0.0763226						Long-chain-alcohol oxidase;VIT_02s0087g00630;ortholog	FAO4A	Alcohol,oxidase
VIT_08s0007g02420	3.37379	1.51493	4.60813	0.00238949	0.0585485						Putative uncharacterized protein;VIT_08s0007g02420;ortholog	NA	Aspartyl,protease,family
VIT_15s0048g02320	3.37721	-0.925308	4.07229	0.00462413	0.0738362						Putative uncharacterized protein;VIT_15s0048g02320;ortholog	NA	No,apical,meristem,cup-shaped,cotyledon2
VIT_05s0165g00260	3.37737	2.6157	4.06437	0.00467095	0.0741266						Putative uncharacterized protein;VIT_05s0165g00260;ortholog	NA	Ankyrin
VIT_06s0009g00310	3.40572	3.42945	6.70824	0.000262043	0.0265327						Putative uncharacterized protein;VIT_06s0009g00310;ortholog	NA	Unknown,protein
VIT_05s0124g00720	3.41063	1.67483	5.81412	0.000627651	0.0362091						Putative uncharacterized protein;VIT_05s0124g00720;ortholog	NA	Ankyrin,repeat,protein,family
VIT_02s0025g01750	3.41948	3.7962	5.01661	0.00148589	0.0489834						Putative uncharacterized protein;VIT_02s0025g01750;ortholog	CSLG1	Cellulose,synthase,CSLG3
VIT_15s0046g00490	3.45076	4.15296	5.9464	0.000548345	0.0338093						Putative uncharacterized protein;VIT_15s0046g00490;ortholog	NA	Wax,synthase
VIT_09s0002g02450	3.45542	1.48771	7.87159	9.52126e-05	0.0204574						Putative uncharacterized protein;VIT_09s0002g02450;ortholog	NA	Phosphatase
VIT_11s0052g01190	3.46619	-0.276886	4.30181	0.00346688	0.0657717						Xyloglucan endotransglucosylase/hydrolase;VIT_11s0052g01190;ortholog	XTH23	Xyloglucan,endotransglucosylase-hydrolase,XTH3
VIT_06s0004g02620	3.48834	5.08982	4.52672	0.00263437	0.0598365						Phenylalanine ammonia-lyase;VIT_06s0004g02620;ortholog	PAL3	Phenylalanine,ammonia-lyase
[truncated: 45 more rows]
