# Supplementary material for: Rpv3–1 mediated resistance to grapevine downy mildew is associated with specific host transcriptional responses and the accumulation of stilbenes
Source: BMC Plant Biol. 2019 Aug 6;19:343. doi: 10.1186/s12870-019-1935-3 (PMC6685164; doi:10.1186/s12870-019-1935-3)
Supplement: Supplementary file 6 — Sequence of the oligonucleotides used for qPCR analysis. (XLSX 9 kb) [file 12870_2019_1935_MOESM6_ESM.xlsx]

## Sheet: Tabelle1
Additional file 6. Sequence of the oligonucleotides used for qRT-PCR analysis
Name	Forward primer (5’ -3’)	Reverse primer (5’ -3’)	Reference
VvSTS1	AACGACCACTCTTCCAACTT	AGTTCCAATCGCTAATACCAA	Malacarne (2011)
VvSTS25/27/29	GGTTTTGGACCAGGCTTGACT	GAGATAAATACCTTACTCCTATTCAAC	Höll et al. (2013)
VvROMT	TGCCTCTAGGCTCCTTCTAA	TTTGAAACCAAGCACTCAGA	Schmidlin et al. (2008)
VvPR5	CTCAGGATGACAAAACCAG	CACCAAGAAAGTGAAGGAAA	Agurto (2017)
VvPR10.1	GCACATCCCGATGCCTATTAAG	ACTTACTGAGACTGATAGATGCAATGAATA	Merz et al. (2014)
VvUbiquitin	GTGGTATTATTGAGCCATCCTT	AACCTCCAATCCAGTCATCTAC	Reid et al. (2006)
VvEF1α	AACCAAAATATCCGGAGTAAAAGA	GAACTGGGTGCTTGATAGGC	Reid et al. (2006)
VvGAPDH	CCACAGACTTCATCGGTGACA	TTCTCGTTGAGGGCTATTCCA	Reid et al. (2006)
